# Supplementary material for: Circular RNA 100146 functions as an oncogene through direct binding to miR-361-3p and miR-615-5p in non-small cell lung cancer
Source: Mol Cancer. 2019 Jan 21;18:13. doi: 10.1186/s12943-019-0943-0 (PMC6340182; doi:10.1186/s12943-019-0943-0)
Supplement: Supplementary file 2 — Microarray analysis of up-regulated circRNAs. (XLS 765 kb) [file 12943_2019_943_MOESM2_ESM.xls]

## Sheet: up_16HBE-T_vs_16HBE
probeID	Fold Change	FC (abs)	Log Fold change	Regulation	circRNA	Alias	circRNA_type	chrom	strand	txStart	txEnd	best_transcript	GeneSymbol	[16HBE-T](raw)	[16HBE](raw)	[16HBE-T](normalized)	[16HBE](normalized)	MRE1	MRE2	MRE3	MRE4	MRE5
ASCRP000017	3.63903	3.63903	1.86355	up	hsa_circRNA_000166	hsa_circ_0000512	intragenic	chr14	-	20811282	20811436	NR_002312	RPPH1	185	102.333	7.79006	5.92651	hsa-miR-615-5p	hsa-miR-663a	hsa-miR-296-5p	hsa-miR-345-3p	hsa-miR-622
ASCRP000071	4.89243	4.89243	2.29055	up	hsa_circRNA_000585	hsa_circ_0000515	intragenic	chr14	-	20811305	20811534	NR_002312	RPPH1	441.333	152	8.89029	6.59974	hsa-miR-330-5p	hsa-miR-328-3p	hsa-miR-127-5p	hsa-miR-326	hsa-miR-615-5p
ASCRP000083	4.09473	4.09473	2.03377	up	hsa_circRNA_000624	hsa_circ_0000751	intronic	chr17	-	27620262	27620746	NM_020772	NUFIP2	520.833	198.5	9.07347	7.0397	hsa-miR-483-3p	hsa-miR-211-3p	hsa-miR-670-3p	hsa-miR-608	hsa-miR-324-5p
ASCRP000089	2.96854	2.96854	1.56975	up	hsa_circRNA_000645	hsa_circ_0000862	intronic	chr18	-	77693968	77695767	NM_001146343	PQLC1	651.5	302	9.33929	7.76953	hsa-miR-608	hsa-miR-383-5p	hsa-miR-22-3p	hsa-miR-298	hsa-miR-211-3p
ASCRP000111	4.06533	4.06533	2.02337	up	hsa_circRNA_000754	hsa_circ_0001669	intragenic	chr7	-	1543324	1543723	NM_001080453	INTS1	183.5	88.6667	7.75681	5.73343	hsa-miR-186-3p	hsa-miR-604	hsa-miR-875-3p	hsa-miR-365b-5p	hsa-miR-145-3p
ASCRP000113	8.38545	8.38545	3.06789	up	hsa_circRNA_000764	hsa_circ_0001834	intronic	chr9	+	2017333	2017502	NM_003070	SMARCA2	7017.67	633.167	12.2164	9.14854	hsa-miR-521	hsa-miR-574-3p	hsa-miR-892b	hsa-miR-603	hsa-miR-646
ASCRP000155	2.31749	2.31749	1.21256	up	hsa_circRNA_000931	hsa_circ_0001045	intronic	chr2	-	95756566	95756769	NM_031902	MRPS5	170	134.833	7.62168	6.40912	hsa-miR-877-3p	hsa-miR-874-3p	hsa-miR-214-5p	hsa-miR-876-5p	hsa-miR-30a-5p
ASCRP000162	2.9231	2.9231	1.5475	up	hsa_circRNA_000956	hsa_circ_0001489	antisense	chr5	+	59770958	59771235	NM_001165899	PDE4D	17611.2	2172.83	13.4623	11.9148	hsa-miR-765	hsa-miR-1323	hsa-miR-568	hsa-miR-212-5p	hsa-miR-222-5p
ASCRP000192	7.82301	7.82301	2.96772	up	hsa_circRNA_001067	hsa_circ_0000644	intronic	chr15	-	81195758	81195954	ENST00000558261	RP11-351M8.1	21461.3	1210.67	13.7815	10.8138	hsa-miR-143-3p	hsa-miR-299-3p	hsa-miR-589-3p	hsa-miR-148a-5p	hsa-miR-432-5p
ASCRP000201	2.94099	2.94099	1.5563	up	hsa_circRNA_001100	hsa_circ_0000877	intragenic	chr19	+	4445536	4447603	NR_039901	MIR4746	1925.83	578.667	10.5162	8.95988	hsa-miR-762	hsa-miR-661	hsa-miR-637	hsa-miR-361-3p	hsa-miR-608
ASCRP000205	2.45091	2.45091	1.29332	up	hsa_circRNA_001109	hsa_circ_0001056	intragenic	chr2	-	100721965	100754399	NM_001025108	AFF3	935.667	455	9.73844	8.44513	hsa-miR-30b-3p	hsa-miR-619-5p	hsa-miR-665	hsa-miR-153-5p	hsa-miR-149-5p
ASCRP000217	3.76157	3.76157	1.91133	up	hsa_circRNA_001175	hsa_circ_0001658	exonic	chr6	+	157357968	157406039	uc003qqq.1	ARID1B	491.5	203.5	9.00854	7.09721	hsa-miR-185-5p	hsa-miR-491-5p	hsa-miR-93-3p	hsa-miR-505-5p	hsa-miR-362-5p
ASCRP000226	3.11901	3.11901	1.64109	up	hsa_circRNA_001205	hsa_circ_0001892	antisense	chr9	+	130705441	130705609	NM_001035254	FAM102A	668.833	296.5	9.37134	7.73025	hsa-miR-671-5p	hsa-miR-575	hsa-miR-511-5p	hsa-miR-628-5p	hsa-miR-214-5p
ASCRP000259	5.86587	5.86587	2.55234	up	hsa_circRNA_001379	hsa_circ_0000516	antisense	chr14	+	20811398	20811483	NR_002312	RPPH1	2416.67	403.667	10.7983	8.24591	hsa-miR-18b-3p	hsa-miR-670-5p	hsa-miR-23a-5p	hsa-miR-125a-3p	hsa-miR-125b-5p
ASCRP000284	5.69392	5.69392	2.50942	up	hsa_circRNA_001498	hsa_circ_0000916	intronic	chr19	+	19574204	19574328	NM_017660	GATAD2A	1470.33	291	10.2073	7.69784	hsa-miR-767-3p	hsa-let-7b-5p	hsa-let-7c-5p	hsa-miR-324-3p	hsa-miR-18a-3p
ASCRP000286	3.44091	3.44091	1.78279	up	hsa_circRNA_001506	hsa_circ_0000981	intronic	chr2	-	20240809	20240905	NM_014713	LAPTM4A	4603.67	846.5	11.6469	9.86415	hsa-miR-517-5p	hsa-miR-550a-3p	hsa-miR-590-3p	hsa-miR-200c-5p	hsa-miR-651-5p
ASCRP000313	2.12616	2.12616	1.08825	up	hsa_circRNA_001671	hsa_circ_0000322	antisense	chr11	+	64557695	64559582	NM_004579	MAP4K2	298	240.333	8.4634	7.37514	hsa-miR-328-5p	hsa-miR-619-5p	hsa-miR-188-3p	hsa-miR-149-3p	hsa-miR-650
ASCRP000314	2.50941	2.50941	1.32735	up	hsa_circRNA_001676	hsa_circ_0000423	exonic	chr12	-	80180153	80183460	ENST00000550903	PPP1R12A	526.667	302.5	9.08745	7.7601	hsa-miR-15b-3p	hsa-miR-627-3p	hsa-miR-208a-5p	hsa-miR-29b-1-5p	hsa-miR-96-3p
ASCRP000315	3.12988	3.12988	1.64611	up	hsa_circRNA_001678	hsa_circ_0000517	intragenic	chr14	-	20811404	20811492	NR_002312	RPPH1	113	70.3333	6.93328	5.28717	hsa-miR-127-5p	hsa-miR-326	hsa-miR-330-5p	hsa-miR-597-3p	hsa-miR-204-3p
ASCRP000335	2.16389	2.16389	1.11363	up	hsa_circRNA_001808	hsa_circ_0001713	intronic	chr7	+	70991002	70991109	NM_022479	WBSCR17	108.833	87.8333	6.82989	5.71626	hsa-miR-33b-5p	hsa-miR-93-3p	hsa-miR-33a-5p
ASCRP000343	2.29569	2.29569	1.19892	up	hsa_circRNA_001846	hsa_circ_0000520	intragenic	chr14	-	20811436	20811559	NR_002312	RPPH1	74.5	53	5.93938	4.74046	hsa-miR-328-3p	hsa-miR-1296-5p	hsa-miR-146b-3p	hsa-miR-330-5p	hsa-miR-608
ASCRP000347	3.17148	3.17148	1.66515	up	hsa_circRNA_001886	hsa_circ_0001212	exonic	chr22	-	24056373	24057381	NR_024448	GUSBP11	428	215.667	8.85098	7.18582	hsa-miR-598-3p	hsa-miR-127-5p	hsa-miR-192-3p	hsa-miR-761	hsa-miR-433-5p
ASCRP000350	3.58705	3.58705	1.8428	up	hsa_circRNA_001914	hsa_circ_0000902	antisense	chr19	+	15510546	15510663	NM_014371	AKAP8L	144.167	80	7.36599	5.52319	hsa-miR-612	hsa-miR-214-3p	hsa-miR-608	hsa-miR-194-5p	hsa-miR-654-5p
ASCRP000383	4.78819	4.78819	2.25948	up	hsa_circRNA_002117	hsa_circ_0000332	intronic	chr11	-	66626276	66626387	NM_000920	PC	286.833	116	8.39768	6.1382	hsa-miR-185-3p	hsa-miR-371a-3p
ASCRP000385	6.11668	6.11668	2.61275	up	hsa_circRNA_002144	hsa_circ_0000511	intragenic	chr14	-	20811282	20811431	NR_002312	RPPH1	326.333	102.833	8.5562	5.94345	hsa-miR-615-5p	hsa-miR-663a	hsa-miR-296-5p	hsa-miR-345-3p	hsa-miR-650
ASCRP000389	26.752	26.752	4.74158	up	hsa_circRNA_002172	hsa_circ_0000514	intragenic	chr14	-	20811305	20811436	NR_002312	RPPH1	1060.33	62.5	9.85061	5.10903	hsa-miR-615-5p	hsa-miR-663a	hsa-miR-296-5p	hsa-miR-345-3p	hsa-miR-622
ASCRP000390	2.27373	2.27373	1.18506	up	hsa_circRNA_002178	hsa_circ_0000519	intragenic	chr14	-	20811436	20811534	NR_002312	RPPH1	257	200.667	8.24693	7.06187	hsa-miR-328-3p	hsa-miR-1296-5p	hsa-miR-146b-3p	hsa-miR-330-5p	hsa-miR-671-5p
ASCRP000408	4.26856	4.26856	2.09375	up	hsa_circRNA_100018	hsa_circ_0009361	exonic	chr1	-	1749275	1770677	uc001aif.3	GNB1	751.667	245.5	9.50439	7.41064	hsa-miR-141-5p	hsa-miR-582-3p	hsa-miR-484	hsa-miR-660-3p	hsa-miR-22-5p
ASCRP000423	3.29219	3.29219	1.71905	up	hsa_circRNA_100033	hsa_circ_0009581	exonic	chr1	-	8555122	8601377	uc001ape.3	RERE	531.667	241.167	9.10132	7.38227	hsa-miR-27a-3p	hsa-miR-27b-3p	hsa-miR-424-5p	hsa-miR-105-5p	hsa-miR-670-3p
ASCRP000424	3.72541	3.72541	1.8974	up	hsa_circRNA_100034	hsa_circ_0006837	exonic	chr1	-	8555122	8617582	uc001ape.3	RERE	176.333	93.8333	7.68299	5.78559	hsa-miR-105-5p	hsa-miR-16-5p	hsa-miR-424-5p	hsa-miR-15a-5p	hsa-miR-15b-5p
ASCRP000427	2.75113	2.75113	1.46003	up	hsa_circRNA_100037	hsa_circ_0002158	exonic	chr1	-	8601272	8617582	uc001ape.3	RERE	90.8333	60.8333	6.49123	5.03121	hsa-miR-16-5p	hsa-miR-424-5p	hsa-miR-15a-5p	hsa-miR-15b-5p	hsa-miR-195-5p
ASCRP000443	2.68885	2.68885	1.42699	up	hsa_circRNA_100053	hsa_circ_0009910	exonic	chr1	+	12049221	12052747	uc001atn.4	MFN2	6790.83	1159.33	12.1761	10.7491	hsa-miR-17-5p	hsa-miR-20a-5p	hsa-miR-106a-5p	hsa-miR-22-5p	hsa-miR-455-5p
ASCRP000474	3.34813	3.34813	1.74335	up	hsa_circRNA_100084	hsa_circ_0007991	exonic	chr1	-	21329205	21415706	uc001bee.3	EIF4G3	700	291	9.43194	7.68859	hsa-miR-193b-5p	hsa-miR-198	hsa-miR-525-5p	hsa-miR-23b-5p	hsa-miR-93-3p
ASCRP000529	2.30435	2.30435	1.20436	up	hsa_circRNA_100139	hsa_circ_0011279	exonic	chr1	+	31896539	31899670	uc001bst.3	SERINC2	2514	799.333	10.8574	9.65308	hsa-miR-486-3p	hsa-miR-765	hsa-miR-24-3p	hsa-miR-92a-2-5p	hsa-miR-583
ASCRP000535	21.078	21.078	4.39766	up	hsa_circRNA_100146	hsa_circ_0011385	exonic	chr1	+	32691771	32692131	uc001bur.4	EIF3I	3037.17	165	11.1347	6.73704	hsa-miR-744-3p	hsa-miR-616-3p	hsa-miR-361-3p	hsa-miR-615-5p	hsa-miR-135b-3p
ASCRP000566	2.20998	2.20998	1.14404	up	hsa_circRNA_100177	hsa_circ_0011692	exonic	chr1	-	36823839	36824423	uc001cak.1	STK40	1052.5	515.333	9.84589	8.70185	hsa-miR-133a-3p	hsa-miR-133b	hsa-miR-185-5p	hsa-miR-424-5p	hsa-miR-149-5p
ASCRP000580	5.29239	5.29239	2.40392	up	hsa_circRNA_100191	hsa_circ_0012077	exonic	chr1	+	44054401	44054671	uc001cjr.3	PTPRF	3414.67	555.667	11.2727	8.86874	hsa-miR-647	hsa-miR-588	hsa-miR-660-3p	hsa-miR-661	hsa-miR-552-3p
ASCRP000581	2.54511	2.54511	1.34773	up	hsa_circRNA_100192	hsa_circ_0012107	exonic	chr1	+	44290402	44303983	uc001ckb.3	ST3GAL3	3269.17	846	11.2193	9.87154	hsa-miR-612	hsa-miR-642a-5p	hsa-miR-146a-3p	hsa-miR-214-3p	hsa-miR-526a
ASCRP000601	4.06977	4.06977	2.02495	up	hsa_circRNA_100213	hsa_circ_0000069	exonic	chr1	-	47745912	47748131	uc010omn.1	STIL	1149.17	332.167	9.93233	7.90738	hsa-miR-345-5p	hsa-miR-29b-1-5p	hsa-miR-34a-5p	hsa-miR-134-3p	hsa-miR-892a
ASCRP000627	2.90556	2.90556	1.53882	up	hsa_circRNA_100239	hsa_circ_0012673	exonic	chr1	-	55340765	55341720	uc001cyc.1	DHCR24	121	79	7.05689	5.51807	hsa-miR-602	hsa-miR-22-3p	hsa-miR-320b	hsa-miR-320a	hsa-miR-761
ASCRP000636	3.02169	3.02169	1.59536	up	hsa_circRNA_100248	hsa_circ_0008657	exonic	chr1	+	62907158	62908990	uc001daj.2	USP1	92.8333	58	6.55284	4.95749	hsa-miR-103a-2-5p	hsa-miR-520a-3p	hsa-miR-520c-3p	hsa-miR-520b	hsa-miR-302d-3p
ASCRP000645	3.60861	3.60861	1.85144	up	hsa_circRNA_100257	hsa_circ_0002454	exonic	chr1	+	65830317	65831879	uc001dcc.1	DNAJC6	488.167	211.667	9.00021	7.14877	hsa-miR-508-3p	hsa-miR-542-3p	hsa-miR-516b-5p	hsa-miR-518e-5p	hsa-miR-522-5p
ASCRP000658	2.85715	2.85715	1.51458	up	hsa_circRNA_100270	hsa_circ_0013062	exonic	chr1	-	85403437	85418213	uc001dkm.3	MCOLN2	125	85.5	7.1465	5.63192	hsa-miR-577	hsa-miR-622	hsa-miR-153-5p	hsa-miR-34a-3p	hsa-miR-377-3p
ASCRP000696	2.01609	2.01609	1.01156	up	hsa_circRNA_100309	hsa_circ_0004127	exonic	chr1	-	115005725	115007010	uc001eew.3	TRIM33	84.8333	67	6.2718	5.26024	hsa-miR-26b-3p	hsa-miR-335-3p	hsa-miR-33a-5p	hsa-miR-632	hsa-miR-191-3p
ASCRP000723	2.83134	2.83134	1.50148	up	hsa_circRNA_100338	hsa_circ_0000130	exonic	chr1	+	151611363	151611595	uc001eyp.3	SNX27	80	51.3333	6.13754	4.63606	hsa-miR-410-5p	hsa-miR-219a-5p	hsa-miR-200a-3p	hsa-miR-141-3p	hsa-miR-627-3p
ASCRP000737	3.142	3.142	1.65168	up	hsa_circRNA_100352	hsa_circ_0000137	exonic	chr1	-	155408117	155408859	uc001fkt.3	ASH1L	325.5	181.167	8.55661	6.90493	hsa-miR-627-3p	hsa-miR-329-5p	hsa-miR-25-3p	hsa-miR-766-5p	hsa-miR-143-5p
ASCRP000752	2.65028	2.65028	1.40614	up	hsa_circRNA_100367	hsa_circ_0014879	exonic	chr1	-	160206924	160231148	uc001fvn.2	DCAF8	9151.5	1521.33	12.5561	11.1499	hsa-miR-877-3p	hsa-miR-412-3p	hsa-miR-452-3p	hsa-miR-647	hsa-miR-2113
ASCRP000760	3.90142	3.90142	1.964	up	hsa_circRNA_100375	hsa_circ_0006758	exonic	chr1	+	165859440	165860559	uc001gdp.3	UCK2	27095.5	2695.5	14.3188	12.3548	hsa-miR-324-3p	hsa-miR-29a-5p	hsa-miR-580-3p	hsa-miR-485-3p	hsa-miR-149-5p
ASCRP000767	4.55434	4.55434	2.18724	up	hsa_circRNA_100382	hsa_circ_0007277	exonic	chr1	+	168032858	168037701	uc001gey.3	DCAF6	242.167	105.333	8.17158	5.98434	hsa-miR-576-3p	hsa-miR-135a-5p	hsa-miR-105-5p	hsa-miR-485-5p	hsa-miR-34b-5p
ASCRP000772	2.47102	2.47102	1.30511	up	hsa_circRNA_100387	hsa_circ_0003644	exonic	chr1	+	171492359	171496983	uc001ghr.1	PRRC2C	101.833	75.6667	6.73419	5.42908	hsa-miR-32-3p	hsa-miR-148b-5p	hsa-miR-146a-3p	hsa-miR-1298-3p	hsa-miR-450a-1-3p
ASCRP000789	3.92689	3.92689	1.97339	up	hsa_circRNA_100405	hsa_circ_0002846	exonic	chr1	+	178252698	178269253	uc009wxb.2	RASAL2	1211.33	354	9.98981	8.01642	hsa-miR-632	hsa-miR-662	hsa-miR-888-3p	hsa-miR-410-5p	hsa-miR-134-5p
ASCRP000894	3.26131	3.26131	1.70545	up	hsa_circRNA_100512	hsa_circ_0005090	exonic	chr1	-	246078831	246093239	uc001ibk.3	SMYD3	114.5	66	6.90753	5.20208	hsa-miR-182-5p	hsa-miR-181a-5p	hsa-miR-532-3p	hsa-miR-1224-3p	hsa-miR-181b-5p
ASCRP000914	3.41085	3.41085	1.77013	up	hsa_circRNA_100533	hsa_circ_0006608	exonic	chr10	+	3160973	3162236	uc009xhr.3	PFKP	2263.33	572.333	10.7064	8.93627	hsa-miR-324-3p	hsa-miR-346	hsa-miR-210-3p	hsa-miR-591	hsa-miR-665
ASCRP000922	2.18377	2.18377	1.12682	up	hsa_circRNA_100542	hsa_circ_0017639	exonic	chr10	-	7290509	7327916	uc010qay.2	SFMBT2	188.333	158.667	7.80033	6.67351	hsa-miR-582-3p	hsa-miR-107	hsa-miR-103a-3p	hsa-miR-188-3p	hsa-miR-135b-5p
ASCRP000950	2.24235	2.24235	1.16501	up	hsa_circRNA_100571	hsa_circ_0018004	exonic	chr10	+	27024168	27024508	uc001isv.3	PDSS1	262.333	207.5	8.2873	7.12229	hsa-miR-488-3p	hsa-miR-155-3p	hsa-miR-153-5p	hsa-miR-589-3p	hsa-miR-26a-2-3p
ASCRP000958	2.33364	2.33364	1.22258	up	hsa_circRNA_100579	hsa_circ_0007503	exonic	chr10	+	28872327	28884970	uc001iuh.3	WAC	134.167	110.667	7.2754	6.05281	hsa-miR-593-3p	hsa-miR-606	hsa-miR-520f-3p	hsa-miR-299-3p	hsa-miR-29b-1-5p
ASCRP000979	2.66309	2.66309	1.4131	up	hsa_circRNA_100604	hsa_circ_0009172	exonic	chr10	-	70218860	70229920	uc001jog.2	DNA2	263.667	176.833	8.27739	6.86429	hsa-miR-578	hsa-miR-21-3p	hsa-miR-642a-5p	hsa-miR-607	hsa-miR-138-5p
ASCRP000997	2.42418	2.42418	1.2775	up	hsa_circRNA_100623	hsa_circ_0018824	exonic	chr10	-	75302560	75302889	uc001jun.3	USP54	674.833	374.333	9.38915	8.11166	hsa-miR-885-3p	hsa-miR-9-5p	hsa-miR-616-3p	hsa-miR-383-5p	hsa-miR-593-5p
ASCRP001029	2.32558	2.32558	1.21759	up	hsa_circRNA_100655	hsa_circ_0006371	exonic	chr10	+	98708764	98711953	uc001kmr.3	LCOR	146.5	120	7.39298	6.17539	hsa-miR-152-5p	hsa-miR-329-5p	hsa-miR-198	hsa-miR-372-3p	hsa-miR-30c-1-3p
ASCRP001048	2.12814	2.12814	1.08959	up	hsa_circRNA_100674	hsa_circ_0000257	exonic	chr10	+	103916775	103917971	uc001kuo.2	NOLC1	2543.33	829.833	10.8823	9.79268	hsa-miR-9-5p	hsa-miR-647	hsa-miR-653-3p	hsa-miR-212-5p	hsa-miR-27a-5p
ASCRP001111	14.5869	14.5869	3.8666	up	hsa_circRNA_100737	hsa_circ_0008301	exonic	chr11	-	1307231	1317024	uc001ltd.3	TOLLIP	1250.5	117.333	10.0246	6.15805	hsa-miR-661	hsa-miR-1301-3p	hsa-miR-608	hsa-miR-138-5p	hsa-miR-874-3p
ASCRP001128	2.93158	2.93158	1.55168	up	hsa_circRNA_100754	hsa_circ_0021087	exonic	chr11	-	8248521	8252051	uc001mgg.1	LMO1	352.667	202.5	8.64858	7.0969	hsa-miR-196b-5p	hsa-miR-196a-5p	hsa-let-7g-5p	hsa-miR-377-5p	hsa-miR-214-3p
ASCRP001149	2.73121	2.73121	1.44954	up	hsa_circRNA_100775	hsa_circ_0021549	exonic	chr11	-	30516842	30557722	uc001msq.3	MPPED2	123.333	86.3333	7.11622	5.66667	hsa-miR-574-5p	hsa-miR-452-5p	hsa-miR-145-3p	hsa-miR-29b-1-5p	hsa-miR-553
ASCRP001249	2.15061	2.15061	1.10475	up	hsa_circRNA_100876	hsa_circ_0023404	exonic	chr11	+	71668272	71671937	uc001ora.3	RNF121	183.833	156.333	7.76074	6.65599	hsa-miR-636	hsa-miR-665	hsa-miR-217	hsa-miR-136-5p	hsa-miR-646
ASCRP001292	2.67585	2.67585	1.42	up	hsa_circRNA_100919	hsa_circ_0002513	exonic	chr11	-	85707868	85712201	uc001pbo.1	PICALM	154	108.333	7.4574	6.03741	hsa-miR-636	hsa-miR-370-3p	hsa-miR-525-3p	hsa-miR-197-5p	hsa-miR-660-3p
ASCRP001328	4.28905	4.28905	2.10066	up	hsa_circRNA_100956	hsa_circ_0000357	exonic	chr11	-	116734383	116744352	uc001ppy.3	SIK3	290.333	127.667	8.43127	6.33061	hsa-miR-149-5p	hsa-miR-138-5p	hsa-miR-125a-3p	hsa-miR-181a-5p	hsa-miR-421
ASCRP001332	2.33669	2.33669	1.22446	up	hsa_circRNA_100960	hsa_circ_0007372	exonic	chr11	-	118422500	118430579	uc001pto.2	IFT46	392.667	266.667	8.76202	7.53755	hsa-miR-136-3p	hsa-miR-329-5p	hsa-miR-365b-5p	hsa-miR-365a-5p	hsa-miR-135a-5p
ASCRP001342	3.01194	3.01194	1.59069	up	hsa_circRNA_100970	hsa_circ_0024604	exonic	chr11	+	120276826	120278532	uc021qrm.1	ARHGEF12	1170.67	435.333	9.95312	8.36243	hsa-miR-103a-2-5p	hsa-miR-302b-3p	hsa-miR-96-3p	hsa-miR-302a-3p	hsa-miR-106a-3p
ASCRP001382	2.16904	2.16904	1.11706	up	hsa_circRNA_101011	hsa_circ_0007481	exonic	chr12	-	11126253	11199787	uc021qvg.1	PRH1-PRR4	101.333	80.6667	6.68169	5.56463	hsa-miR-214-3p	hsa-miR-376c-3p	hsa-miR-455-5p	hsa-miR-526b-5p	hsa-miR-761
ASCRP001389	2.81632	2.81632	1.49381	up	hsa_circRNA_101019	hsa_circ_0006420	exonic	chr12	+	19615443	19626289	uc001ree.2	AEBP2	79.6667	49.5	6.16782	4.67401	hsa-miR-142-3p	hsa-miR-219a-1-3p	hsa-miR-520f-3p	hsa-miR-592	hsa-miR-587
ASCRP001434	2.33384	2.33384	1.22271	up	hsa_circRNA_101066	hsa_circ_0026337	exonic	chr12	+	52180325	52188425	uc001ryw.3	SCN8A	657	379.333	9.35141	8.1287	hsa-miR-22-5p	hsa-miR-181d-5p	hsa-miR-181b-5p	hsa-miR-181a-5p	hsa-miR-181c-5p
ASCRP001444	2.06973	2.06973	1.04944	up	hsa_circRNA_101076	hsa_circ_0026652	exonic	chr12	+	53856276	53862616	uc001sdk.4	PCBP2	883.667	496.833	9.67084	8.62139	hsa-miR-608	hsa-miR-873-3p	hsa-miR-106b-3p	hsa-miR-491-5p	hsa-miR-99b-3p
ASCRP001482	2.062	2.062	1.04405	up	hsa_circRNA_101115	hsa_circ_0027774	exonic	chr12	+	95879654	95897937	uc001tec.3	METAP2	1184.33	568.167	9.96227	8.91823	hsa-miR-487a-3p	hsa-miR-544a	hsa-miR-1301-3p	hsa-miR-199b-5p	hsa-miR-578
ASCRP001504	2.22028	2.22028	1.15074	up	hsa_circRNA_101138	hsa_circ_0028135	exonic	chr12	+	109926376	109945540	uc001too.1	UBE3B	144.5	122.833	7.39415	6.24341	hsa-miR-376b-3p	hsa-miR-376a-3p	hsa-miR-513a-5p	hsa-miR-103a-3p	hsa-miR-107
ASCRP001508	2.55821	2.55821	1.35514	up	hsa_circRNA_101142	hsa_circ_0028190	exonic	chr12	-	110820647	110834257	uc001tqo.2	ANAPC7	1574.67	571.667	10.2905	8.93539	hsa-miR-526b-5p	hsa-miR-181d-5p	hsa-miR-181b-5p	hsa-miR-338-3p	hsa-miR-181a-5p
ASCRP001511	3.56804	3.56804	1.83513	up	hsa_circRNA_101145	hsa_circ_0028198	exonic	chr12	-	110832905	110834257	uc001tqo.2	ANAPC7	3564.67	745.5	11.3191	9.48398	hsa-miR-153-5p	hsa-miR-7-5p	hsa-miR-493-3p	hsa-miR-205-3p	hsa-miR-181c-5p
ASCRP001524	2.45962	2.45962	1.29844	up	hsa_circRNA_101161	hsa_circ_0028540	exonic	chr12	-	114384158	114385269	uc001tvm.3	RBM19	302	215.5	8.47423	7.17579	hsa-miR-516a-3p	hsa-miR-516b-3p	hsa-miR-892b	hsa-miR-216a-3p	hsa-miR-578
ASCRP001547	2.23813	2.23813	1.1623	up	hsa_circRNA_101184	hsa_circ_0028944	exonic	chr12	+	121659715	121659969	uc001tzr.3	P2RX4	165.667	135.333	7.58775	6.42546	hsa-miR-216a-3p	hsa-miR-29b-1-5p	hsa-miR-34c-5p	hsa-miR-29a-5p	hsa-miR-659-3p
ASCRP001590	2.55201	2.55201	1.35163	up	hsa_circRNA_101227	hsa_circ_0029636	exonic	chr13	+	20632714	20641530	uc001umw.3	ZMYM2	1658.33	589	10.347	8.9954	hsa-miR-330-5p	hsa-miR-326	hsa-miR-670-3p	hsa-miR-616-3p	hsa-miR-873-5p
ASCRP001647	3.03535	3.03535	1.60186	up	hsa_circRNA_101287	hsa_circ_0008274	exonic	chr13	-	96485180	96489456	uc001vms.3	UGGT2	1208.33	441.667	9.98671	8.38485	hsa-miR-499a-3p	hsa-miR-526b-5p	hsa-miR-363-3p	hsa-miR-208a-5p	hsa-miR-578
ASCRP001656	5.09967	5.09967	2.3504	up	hsa_circRNA_101296	hsa_circ_0030793	exonic	chr13	-	102521074	102527646	uc001vpe.2	FGF14	696.167	200.167	9.42437	7.07396	hsa-miR-218-1-3p	hsa-miR-512-3p	hsa-let-7b-3p	hsa-let-7a-3p	hsa-miR-432-3p
ASCRP001666	2.97399	2.97399	1.5724	up	hsa_circRNA_101307	hsa_circ_0008539	exonic	chr13	+	114164552	114175048	uc001vtt.4	TMCO3	100.167	62.6667	6.69277	5.12037	hsa-miR-619-3p	hsa-miR-20b-3p	hsa-miR-218-5p	hsa-miR-151a-5p	hsa-miR-130a-3p
ASCRP001673	2.06004	2.06004	1.04268	up	hsa_circRNA_101314	hsa_circ_0003643	exonic	chr14	-	21698477	21702388	uc001vzw.3	HNRNPC	75.1667	52.3333	5.87811	4.83543	hsa-miR-889-3p	hsa-miR-329-3p	hsa-miR-708-5p	hsa-miR-588	hsa-miR-490-3p
ASCRP001697	2.20607	2.20607	1.14148	up	hsa_circRNA_101338	hsa_circ_0031570	exonic	chr14	-	31849672	31852977	uc001wrf.4	HEATR5A	90	69.5	6.43825	5.29677	hsa-miR-545-3p	hsa-miR-452-5p	hsa-miR-34a-3p	hsa-miR-488-3p	hsa-miR-1323
ASCRP001767	4.80888	4.80888	2.2657	up	hsa_circRNA_101408	hsa_circ_0032704	exonic	chr14	+	76173360	76187046	uc001xrx.3	TTLL5	798.833	231.5	9.56714	7.30144	hsa-miR-136-5p	hsa-miR-500a-5p	hsa-miR-578	hsa-miR-34b-5p	hsa-miR-449c-5p
ASCRP001784	2.05129	2.05129	1.03653	up	hsa_circRNA_101425	hsa_circ_0000560	exonic	chr14	-	91247081	91252672	uc001xyp.3	TTC7B	98	85.1667	6.67896	5.64243	hsa-miR-622	hsa-miR-103a-2-5p	hsa-miR-609	hsa-miR-383-5p	hsa-miR-193b-3p
ASCRP001790	2.48029	2.48029	1.31051	up	hsa_circRNA_101431	hsa_circ_0006947	exonic	chr14	-	93760203	93761283	uc001ybo.3	BTBD7	198.5	154.333	7.8785	6.568	hsa-miR-148a-3p	hsa-miR-454-3p	hsa-miR-103a-2-5p	hsa-miR-489-3p	hsa-miR-29a-5p
ASCRP001802	6.09374	6.09374	2.60733	up	hsa_circRNA_101445	hsa_circ_0008995	exonic	chr14	+	103871412	103871604	uc001ymw.4	MARK3	130.333	49.8333	7.2209	4.61358	hsa-miR-19b-2-5p	hsa-miR-19a-5p	hsa-miR-452-3p	hsa-miR-450b-5p	hsa-miR-190a-5p
ASCRP001808	2.66826	2.66826	1.4159	up	hsa_circRNA_101457	hsa_circ_0004934	exonic	chr15	-	20671447	20671623	uc001ytg.3	HERC2P3	409.667	245.167	8.80676	7.39086	hsa-miR-650	hsa-miR-579-5p	hsa-miR-376c-3p
ASCRP001814	3.21895	3.21895	1.68659	up	hsa_circRNA_101463	hsa_circ_0000586	exonic	chr15	-	25650607	25657118	uc001zau.2	UBE3A	81.3333	44.3333	6.12701	4.44042	hsa-miR-628-5p	hsa-miR-138-5p	hsa-miR-338-3p	hsa-miR-519d-3p	hsa-miR-526b-3p
ASCRP001820	2.4417	2.4417	1.28788	up	hsa_circRNA_101469	hsa_circ_0034325	exonic	chr15	-	31947298	31949280	uc001zfr.3	OTUD7A	175.167	134.833	7.6784	6.39051	hsa-miR-372-3p	hsa-miR-302c-3p	hsa-miR-92a-2-5p	hsa-miR-96-3p	hsa-miR-608
ASCRP001821	2.20643	2.20643	1.14171	up	hsa_circRNA_101470	hsa_circ_0034326	exonic	chr15	-	31947298	31981684	uc001zfs.1	OTUD7A	283	222.167	8.38871	7.247	hsa-miR-744-3p	hsa-miR-372-3p	hsa-miR-302c-3p	hsa-miR-516b-5p	hsa-miR-92a-2-5p
ASCRP001825	2.01119	2.01119	1.00805	up	hsa_circRNA_101474	hsa_circ_0034510	exonic	chr15	+	39882005	39882224	uc010bbi.3	THBS1	123.167	109.667	7.06857	6.06052	hsa-miR-25-3p	hsa-miR-196a-5p	hsa-miR-597-3p	hsa-miR-196b-5p	hsa-miR-892a
ASCRP001846	2.96896	2.96896	1.56996	up	hsa_circRNA_101495	hsa_circ_0003838	exonic	chr15	-	43086841	43109295	uc010bcy.2	TTBK2	856.833	363.333	9.64269	8.07274	hsa-miR-105-3p	hsa-miR-29b-1-5p	hsa-miR-601	hsa-miR-198	hsa-miR-574-5p
ASCRP001868	2.12136	2.12136	1.08499	up	hsa_circRNA_101517	hsa_circ_0007983	exonic	chr15	-	50592985	50596330	uc001zya.3	GABPB1	114.333	97.6667	6.96662	5.88164	hsa-miR-767-5p	hsa-miR-29b-3p	hsa-miR-152-5p	hsa-miR-29c-3p	hsa-miR-29a-3p
ASCRP001884	3.10759	3.10759	1.6358	up	hsa_circRNA_101533	hsa_circ_0003713	exonic	chr15	-	59204761	59205895	uc002afo.3	SLTM	82.8333	47.5	6.06313	4.42733	hsa-miR-544a	hsa-miR-378a-5p	hsa-miR-556-5p	hsa-miR-335-3p	hsa-miR-205-5p
ASCRP001885	2.00069	2.00069	1.0005	up	hsa_circRNA_101534	hsa_circ_0000605	exonic	chr15	-	59204761	59209198	uc002afo.3	SLTM	74	55.3333	5.85676	4.85627	hsa-miR-544a	hsa-miR-378a-5p	hsa-miR-455-5p	hsa-miR-556-5p	hsa-miR-335-3p
ASCRP001906	5.30441	5.30441	2.40719	up	hsa_circRNA_101555	hsa_circ_0001955	exonic	chr15	-	64495280	64508912	uc002ang.1	CSNK1G1	2881.5	502.333	11.0598	8.65262	hsa-miR-644a	hsa-miR-485-5p	hsa-miR-889-5p	hsa-miR-329-5p	hsa-miR-148a-5p
ASCRP001922	2.40453	2.40453	1.26575	up	hsa_circRNA_101571	hsa_circ_0036005	exonic	chr15	+	67004005	67008836	uc002aqf.3	SMAD6	7887.5	1470.33	12.3582	11.0924	hsa-miR-151a-5p	hsa-miR-571	hsa-miR-1468-5p	hsa-miR-151b	hsa-miR-30d-3p
ASCRP001942	6.60942	6.60942	2.72452	up	hsa_circRNA_101592	hsa_circ_0036287	exonic	chr15	+	74911537	74912566	uc002ayj.4	CLK3	864.667	182.667	9.64954	6.92501	hsa-miR-519d-5p	hsa-miR-92b-5p	hsa-miR-493-3p	hsa-miR-519e-5p	hsa-miR-187-5p
ASCRP002062	2.3257	2.3257	1.21767	up	hsa_circRNA_101715	hsa_circ_0009065	exonic	chr16	+	14738130	14738466	uc002dco.3	BFAR	88.5	67	6.45535	5.23768	hsa-miR-627-3p	hsa-miR-449c-5p	hsa-miR-450a-2-3p	hsa-miR-23a-5p	hsa-miR-20a-3p
ASCRP002075	2.53486	2.53486	1.34191	up	hsa_circRNA_101728	hsa_circ_0006735	exonic	chr16	+	16345819	16346379	uc002dep.3	NOMO3	223	160.833	8.04864	6.70673	hsa-miR-518c-5p	hsa-miR-514a-5p	hsa-miR-762	hsa-miR-105-5p	hsa-miR-585-5p
ASCRP002086	3.23761	3.23761	1.69493	up	hsa_circRNA_101740	hsa_circ_0008616	exonic	chr16	+	19619499	19628130	uc002dgn.2	C16orf62	866.333	340	9.65239	7.95746	hsa-miR-766-5p	hsa-miR-146a-3p	hsa-miR-455-3p	hsa-miR-432-3p	hsa-miR-32-3p
ASCRP002090	9.36703	9.36703	3.22759	up	hsa_circRNA_101744	hsa_circ_0005699	exonic	chr16	+	19627435	19663412	uc002dgn.2	C16orf62	2489	277.333	10.8431	7.61551	hsa-miR-512-5p	hsa-miR-553	hsa-miR-489-3p	hsa-miR-105-5p	hsa-miR-627-3p
ASCRP002094	15.2293	15.2293	3.92878	up	hsa_circRNA_101748	hsa_circ_0003645	exonic	chr16	+	19656207	19663412	uc002dgn.2	C16orf62	4216.33	272	11.5129	7.58412	hsa-miR-1301-3p	hsa-miR-422a	hsa-miR-378a-3p	hsa-miR-602	hsa-miR-378d
ASCRP002123	3.34007	3.34007	1.73988	up	hsa_circRNA_101777	hsa_circ_0038718	exonic	chr16	+	27351506	27353580	uc002dom.3	IL4R	1798	513	10.4412	8.70132	hsa-miR-214-3p	hsa-miR-744-5p	hsa-miR-25-5p	hsa-miR-205-5p	hsa-miR-450b-3p
ASCRP002143	4.55288	4.55288	2.18678	up	hsa_circRNA_101798	hsa_circ_0039053	exonic	chr16	+	30510394	30510810	uc002dyi.4	ITGAL	7207.17	899.667	12.2493	10.0625	hsa-miR-152-3p	hsa-miR-619-5p	hsa-miR-185-5p	hsa-miR-205-3p	hsa-miR-148b-3p
ASCRP002172	2.16588	2.16588	1.11495	up	hsa_circRNA_101828	hsa_circ_0039787	exonic	chr16	+	67154014	67159945	uc002erc.3	C16orf70	73	52.3333	5.85852	4.74356	hsa-miR-619-3p	hsa-miR-877-5p	hsa-miR-520f-3p	hsa-miR-452-5p	hsa-miR-490-3p
ASCRP002193	5.53962	5.53962	2.46979	up	hsa_circRNA_101850	hsa_circ_0007018	exonic	chr16	+	69189773	69201088	uc002ews.4	CIRH1A	911.167	222.833	9.70778	7.238	hsa-miR-127-5p	hsa-miR-449a	hsa-miR-449b-5p	hsa-miR-34c-5p	hsa-miR-378a-5p
ASCRP002200	4.67694	4.67694	2.22557	up	hsa_circRNA_101857	hsa_circ_0040148	exonic	chr16	+	70178323	70180131	uc002eyf.1	PDPR	237.667	102.167	8.13308	5.90751	hsa-miR-125a-3p	hsa-miR-194-3p	hsa-miR-203a-5p	hsa-miR-516b-5p	hsa-miR-511-5p
ASCRP002205	2.4874	2.4874	1.31464	up	hsa_circRNA_101862	hsa_circ_0002599	exonic	chr16	+	70497071	70497677	uc002eyy.3	FUK	302.5	212.167	8.47545	7.16082	hsa-miR-761	hsa-miR-214-3p	hsa-miR-619-3p	hsa-miR-145-5p	hsa-miR-326
ASCRP002215	3.97628	3.97628	1.99142	up	hsa_circRNA_101873	hsa_circ_0004315	exonic	chr16	-	74491771	74493687	uc002fcw.4	GLG1	312.333	145.333	8.51329	6.52187	hsa-miR-632	hsa-miR-483-3p	hsa-miR-889-5p	hsa-miR-380-5p	hsa-miR-214-5p
ASCRP002219	2.7303	2.7303	1.44906	up	hsa_circRNA_101877	hsa_circ_0004519	exonic	chr16	-	74670243	74671868	uc002fda.3	RFWD3	296.167	193.167	8.44309	6.99403	hsa-miR-449c-5p	hsa-miR-27a-3p	hsa-miR-27b-3p	hsa-miR-887-5p	hsa-miR-636
ASCRP002233	2.39815	2.39815	1.26192	up	hsa_circRNA_101891	hsa_circ_0005687	exonic	chr16	+	84872027	84872341	uc010vog.1	CRISPLD2	213.667	163	7.97051	6.70859	hsa-miR-149-5p	hsa-miR-646	hsa-miR-593-5p	hsa-miR-365b-5p	hsa-miR-500a-3p
ASCRP002244	2.14746	2.14746	1.10263	up	hsa_circRNA_101902	hsa_circ_0003098	exonic	chr16	+	88037900	88071617	uc002fkr.3	BANP	162	138.833	7.56571	6.46308	hsa-miR-500a-3p	hsa-miR-874-3p	hsa-miR-636	hsa-miR-377-5p	hsa-miR-604
ASCRP002247	3.28506	3.28506	1.71592	up	hsa_circRNA_101905	hsa_circ_0006958	exonic	chr16	+	89164998	89169167	uc002fmp.3	ACSF3	264.667	150	8.2929	6.57698	hsa-miR-503-5p	hsa-miR-18a-5p	hsa-miR-18b-5p	hsa-miR-486-3p	hsa-miR-564
ASCRP002257	2.19559	2.19559	1.13461	up	hsa_circRNA_101915	hsa_circ_0041050	exonic	chr16	-	89849266	89849510	uc002fou.1	FANCA	100	78.3333	6.65123	5.51662	hsa-miR-187-3p	hsa-miR-622	hsa-miR-105-5p	hsa-miR-149-3p	hsa-miR-766-5p
ASCRP002305	9.42995	9.42995	3.23725	up	hsa_circRNA_101965	hsa_circ_0000740	exonic	chr17	-	5364258	5365866	uc002gca.3	DHX33	435.333	86.5	8.86928	5.63203	hsa-miR-519d-5p	hsa-miR-489-3p	hsa-miR-376c-5p	hsa-miR-376b-5p	hsa-miR-298
ASCRP002307	16.9808	16.9808	4.08584	up	hsa_circRNA_101967	hsa_circ_0041732	exonic	chr17	+	6350782	6351078	uc002gcu.2	FAM64A	9394.33	469.667	12.5961	8.51024	hsa-miR-412-3p	hsa-miR-18a-3p	hsa-miR-597-3p	hsa-miR-518c-5p	hsa-miR-661
ASCRP002315	3.2475	3.2475	1.69933	up	hsa_circRNA_101975	hsa_circ_0008310	exonic	chr17	+	7849045	7849304	uc002gjr.3	CNTROB	2928.33	712.333	11.0845	9.38517	hsa-miR-23a-5p	hsa-miR-423-5p	hsa-miR-875-3p	hsa-miR-877-3p	hsa-miR-30b-3p
ASCRP002335	3.26377	3.26377	1.70654	up	hsa_circRNA_101998	hsa_circ_0042435	exonic	chr17	+	20149238	20209395	uc002gwq.3	SPECC1	214.167	125.833	7.97879	6.27225	hsa-miR-637	hsa-miR-365a-5p	hsa-miR-581	hsa-miR-193a-5p	hsa-miR-514a-5p
ASCRP002340	3.22085	3.22085	1.68744	up	hsa_circRNA_102003	hsa_circ_0042458	exonic	chr17	-	20910208	20914622	uc002gyl.4	USP22	498.667	236.333	9.02362	7.33618	hsa-miR-449c-5p	hsa-miR-520d-3p	hsa-miR-302a-3p	hsa-miR-373-3p	hsa-miR-203a-5p
ASCRP002344	2.1726	2.1726	1.11942	up	hsa_circRNA_102008	hsa_circ_0005336	exonic	chr17	+	25630392	25638642	uc002gzd.1	WSB1	118.333	99	7.01194	5.89251	hsa-miR-335-3p	hsa-miR-545-3p	hsa-miR-519d-5p	hsa-miR-18b-5p	hsa-miR-222-5p
ASCRP002347	3.52767	3.52767	1.81871	up	hsa_circRNA_102011	hsa_circ_0042521	exonic	chr17	+	26512204	26512291	uc010crj.3	NLK	252.667	135.667	8.22739	6.40868	hsa-miR-511-3p	hsa-miR-143-3p	hsa-miR-518a-5p	hsa-miR-527	hsa-miR-644a
ASCRP002354	7.37046	7.37046	2.88175	up	hsa_circRNA_102018	hsa_circ_0042819	exonic	chr17	-	28003837	28022541	uc002heo.1	SSH2	264.667	75.8333	8.30403	5.42227	hsa-miR-302b-3p	hsa-miR-520c-3p	hsa-miR-520b	hsa-miR-302a-3p	hsa-miR-302c-3p
ASCRP002356	6.91695	6.91695	2.79014	up	hsa_circRNA_102020	hsa_circ_0042823	exonic	chr17	-	28011580	28022541	uc002heo.1	SSH2	349.667	96.1667	8.63298	5.84285	hsa-miR-200c-5p	hsa-miR-510-3p	hsa-miR-539-5p	hsa-miR-497-3p	hsa-miR-302b-3p
ASCRP002369	10.7243	10.7243	3.42281	up	hsa_circRNA_102034	hsa_circ_0005397	exonic	chr17	+	30500849	30503232	uc002hgv.3	RHOT1	5972.33	482.833	11.9898	8.567	hsa-miR-26b-3p	hsa-miR-382-5p	hsa-miR-181a-3p	hsa-miR-330-5p	hsa-miR-125a-3p
ASCRP002396	14.2698	14.2698	3.83489	up	hsa_circRNA_102061	hsa_circ_0043438	exonic	chr17	-	37583953	37584043	uc002hru.2	MED1	15390.7	715	13.2503	9.41542	hsa-miR-30c-2-3p	hsa-miR-1468-3p	hsa-miR-30c-1-3p	hsa-miR-30b-3p	hsa-miR-298
ASCRP002405	5.22143	5.22143	2.38445	up	hsa_circRNA_102070	hsa_circ_0007248	exonic	chr17	-	39985041	39987142	uc002hxy.4	NT5C3L	157.333	64.3333	7.52072	5.13628	hsa-miR-144-5p	hsa-miR-493-3p	hsa-miR-206	hsa-miR-670-5p	hsa-miR-365a-3p
ASCRP002448	2.84305	2.84305	1.50744	up	hsa_circRNA_102116	hsa_circ_0003258	exonic	chr17	-	47388673	47389404	uc002iou.4	ZNF652	608	299.667	9.24737	7.73993	hsa-miR-520d-3p	hsa-miR-500a-5p	hsa-miR-518c-3p	hsa-miR-103a-2-5p	hsa-miR-518f-3p
ASCRP002453	2.31025	2.31025	1.20805	up	hsa_circRNA_102121	hsa_circ_0044556	exonic	chr17	-	48271490	48272189	uc002iqm.3	COL1A1	789.5	429.5	9.55376	8.34571	hsa-miR-412-3p	hsa-miR-214-3p	hsa-miR-194-3p	hsa-miR-761	hsa-miR-362-5p
ASCRP002472	2.04825	2.04825	1.03439	up	hsa_circRNA_102140	hsa_circ_0044927	exonic	chr17	-	58275620	58292135	uc002iyn.1	USP32	114.667	101.333	6.93228	5.89788	hsa-miR-410-5p	hsa-miR-584-5p	hsa-miR-148a-5p	hsa-miR-577	hsa-miR-494-5p
ASCRP002509	2.57417	2.57417	1.36411	up	hsa_circRNA_102180	hsa_circ_0006736	exonic	chr17	+	64737776	64738878	uc002jfo.1	PRKCA	90.3333	63.8333	6.51676	5.15265	hsa-miR-188-3p	hsa-miR-186-3p	hsa-miR-32-5p	hsa-miR-580-5p	hsa-miR-337-3p
ASCRP002533	3.05587	3.05587	1.61158	up	hsa_circRNA_102205	hsa_circ_0045862	exonic	chr17	+	76082583	76083174	uc002jud.2	TNRC6C	1564.17	509.5	10.2839	8.67234	hsa-miR-675-5p	hsa-miR-138-5p	hsa-miR-661	hsa-miR-382-5p	hsa-miR-744-5p
ASCRP002537	2.00072	2.00072	1.00052	up	hsa_circRNA_102209	hsa_circ_0045890	exonic	chr17	+	76388556	76411108	uc002jvm.3	PGS1	152.333	140.167	7.4553	6.45479	hsa-miR-761	hsa-miR-492	hsa-miR-647	hsa-miR-107	hsa-miR-103a-3p
ASCRP002539	2.30707	2.30707	1.20606	up	hsa_circRNA_102211	hsa_circ_0045905	exonic	chr17	+	76410959	76415806	uc010dho.3	PGS1	100.167	78.3333	6.69189	5.48583	hsa-miR-520g-5p	hsa-miR-412-3p	hsa-miR-608	hsa-miR-597-3p	hsa-miR-127-5p
ASCRP002569	3.63655	3.63655	1.86257	up	hsa_circRNA_102241	hsa_circ_0046435	exonic	chr17	+	80540616	80545148	uc002kfm.1	FOXK2	254.5	134.667	8.24534	6.38276	hsa-miR-323a-5p	hsa-miR-608	hsa-miR-449b-5p	hsa-miR-449a	hsa-miR-328-5p
ASCRP002592	2.03507	2.03507	1.02508	up	hsa_circRNA_102264	hsa_circ_0046555	exonic	chr17	+	80851422	80861354	uc002kfx.1	TBCD	120.5	110.667	7.07361	6.04853	hsa-miR-510-5p	hsa-miR-1271-3p	hsa-miR-604	hsa-miR-370-3p	hsa-miR-1468-3p
ASCRP002593	2.74255	2.74255	1.45552	up	hsa_circRNA_102265	hsa_circ_0046557	exonic	chr17	+	80851422	80869665	uc002kfx.1	TBCD	166.167	115.833	7.61228	6.15676	hsa-miR-1271-3p	hsa-miR-323a-5p	hsa-miR-636	hsa-miR-510-5p	hsa-miR-422a
ASCRP002599	2.10475	2.10475	1.07365	up	hsa_circRNA_102271	hsa_circ_0046580	exonic	chr17	+	80863811	80869665	uc002kfx.1	TBCD	81.8333	63.6667	6.19242	5.11878	hsa-miR-138-5p	hsa-miR-323a-5p	hsa-miR-551b-3p	hsa-miR-597-3p	hsa-miR-198
ASCRP002616	3.23731	3.23731	1.6948	up	hsa_circRNA_102297	hsa_circ_0009022	exonic	chr18	-	9583114	9595100	uc002kod.1	PPP4R1	123.333	72.1667	7.07533	5.38053	hsa-miR-519e-5p	hsa-miR-1298-3p	hsa-miR-320a	hsa-miR-320b	hsa-miR-130a-5p
ASCRP002629	2.06133	2.06133	1.04358	up	hsa_circRNA_102310	hsa_circ_0047021	exonic	chr18	+	13048857	13059311	uc010dlf.1	CEP192	67.3333	48.3333	5.60165	4.55807	hsa-miR-329-5p	hsa-miR-449b-3p	hsa-miR-204-3p	hsa-miR-19a-5p	hsa-miR-29b-1-5p
ASCRP002630	2.25953	2.25953	1.17602	up	hsa_circRNA_102311	hsa_circ_0047022	exonic	chr18	+	13048857	13073184	uc010dlf.1	CEP192	80.8333	57.5	6.14575	4.96973	hsa-miR-181b-3p	hsa-miR-889-5p	hsa-miR-302a-3p	hsa-miR-302b-3p	hsa-miR-382-5p
ASCRP002712	6.69451	6.69451	2.74298	up	hsa_circRNA_102393	hsa_circ_0048025	exonic	chr18	+	77193578	77227582	uc002lnd.3	NFATC1	4731.5	576.667	11.692	8.94906	hsa-miR-1301-3p	hsa-miR-500a-3p	hsa-miR-92b-5p	hsa-miR-494-5p	hsa-miR-365a-5p
ASCRP002713	2.56977	2.56977	1.36164	up	hsa_circRNA_102394	hsa_circ_0006209	exonic	chr18	+	77455224	77464917	uc002lnh.2	CTDP1	73	47.6667	5.83046	4.46882	hsa-miR-143-5p	hsa-miR-1301-3p	hsa-miR-502-5p	hsa-miR-210-3p	hsa-miR-29a-3p
ASCRP002733	2.22969	2.22969	1.15684	up	hsa_circRNA_102414	hsa_circ_0000871	exonic	chr19	-	3660963	3661999	uc002lyj.2	PIP5K1C	2115.67	741.833	10.6232	9.46633	hsa-miR-432-5p	hsa-miR-1264	hsa-miR-658	hsa-miR-377-5p	hsa-miR-127-3p
ASCRP002736	3.99051	3.99051	1.99657	up	hsa_circRNA_102417	hsa_circ_0048607	exonic	chr19	+	4408899	4409756	uc002mal.3	CHAF1A	669.5	239.167	9.36677	7.3702	hsa-miR-193a-5p	hsa-miR-557	hsa-miR-206	hsa-miR-488-3p	hsa-miR-32-3p
ASCRP002742	4.10216	4.10216	2.03639	up	hsa_circRNA_102423	hsa_circ_0006461	exonic	chr19	+	5039846	5041262	uc002mbq.4	KDM4B	560.333	210.333	9.16769	7.1313	hsa-miR-197-3p	hsa-miR-214-5p	hsa-miR-370-3p	hsa-miR-598-3p	hsa-miR-125a-3p
ASCRP002748	2.67443	2.67443	1.41923	up	hsa_circRNA_102429	hsa_circ_0048807	exonic	chr19	-	6007022	6010262	uc002meb.3	RFX2	153.333	110	7.48319	6.06395	hsa-miR-30c-2-3p	hsa-miR-877-5p	hsa-miR-504-3p	hsa-miR-30c-1-3p	hsa-miR-512-3p
ASCRP002770	5.49544	5.49544	2.45823	up	hsa_circRNA_102451	hsa_circ_0003892	exonic	chr19	+	11230767	11238761	uc010xlm.2	LDLR	1773	340.167	10.4233	7.96502	hsa-miR-608	hsa-miR-134-3p	hsa-miR-650	hsa-miR-874-5p	hsa-miR-589-5p
ASCRP002773	3.6836	3.6836	1.88112	up	hsa_circRNA_102455	hsa_circ_0049547	exonic	chr19	-	12800185	12800444	uc002mum.1	FBXW9	271.667	139.833	8.32879	6.44767	hsa-miR-532-5p	hsa-miR-134-3p	hsa-miR-224-3p	hsa-let-7c-3p	hsa-miR-541-3p
ASCRP002793	4.86351	4.86351	2.282	up	hsa_circRNA_102476	hsa_circ_0007396	exonic	chr19	+	17270204	17273932	uc002nfj.1	MYO9B	131.667	55.6667	7.20655	4.92455	hsa-miR-767-3p	hsa-miR-877-3p	hsa-miR-573	hsa-miR-1301-3p	hsa-miR-34c-5p
ASCRP002797	2.56633	2.56633	1.3597	up	hsa_circRNA_102480	hsa_circ_0049965	exonic	chr19	-	17370097	17370831	uc010eam.1	USHBP1	95.6667	67.6667	6.60114	5.24144	hsa-miR-1298-3p	hsa-miR-136-5p	hsa-miR-643	hsa-miR-339-5p	hsa-miR-558
ASCRP002800	2.63013	2.63013	1.39514	up	hsa_circRNA_102483	hsa_circ_0049998	exonic	chr19	+	17626981	17628659	uc002ngw.3	PGLS	259.667	177.333	8.26641	6.87127	hsa-miR-608	hsa-miR-449b-3p	hsa-miR-761	hsa-miR-506-5p	hsa-miR-145-5p
ASCRP002805	2.67846	2.67846	1.4214	up	hsa_circRNA_102488	hsa_circ_0005568	exonic	chr19	+	18684102	18684558	uc002njr.3	UBA52	75.8333	46.3333	5.85606	4.43466	hsa-miR-653-3p	hsa-miR-597-5p	hsa-miR-361-5p	hsa-miR-19b-2-5p	hsa-miR-19b-1-5p
ASCRP002852	2.78388	2.78388	1.4771	up	hsa_circRNA_102539	hsa_circ_0002356	exonic	chr19	+	36636707	36637214	uc002odi.1	CAPNS1	80.3333	53.3333	6.21355	4.73646	hsa-miR-224-3p	hsa-miR-370-3p	hsa-miR-452-5p	hsa-miR-506-3p	hsa-miR-522-3p
ASCRP002854	2.81023	2.81023	1.49069	up	hsa_circRNA_102541	hsa_circ_0050834	exonic	chr19	+	38949785	38951231	uc002oit.3	RYR1	162.667	110.667	7.54499	6.0543	hsa-miR-486-3p	hsa-miR-328-5p	hsa-miR-125a-3p	hsa-miR-296-5p	hsa-miR-873-5p
ASCRP002872	4.80564	4.80564	2.26473	up	hsa_circRNA_102559	hsa_circ_0051220	exonic	chr19	+	41884185	41884424	uc002oqi.3	TMEM91	413.833	147	8.81796	6.55323	hsa-miR-211-3p	hsa-miR-127-5p	hsa-miR-612	hsa-miR-873-5p	hsa-miR-218-1-3p
ASCRP002874	3.21375	3.21375	1.68426	up	hsa_circRNA_102561	hsa_circ_0051246	exonic	chr19	+	42373768	42375484	uc002ort.3	RPS19	83.6667	48.6667	6.35101	4.66675	hsa-miR-103a-2-5p	hsa-miR-22-3p	hsa-miR-155-5p	hsa-miR-338-3p	hsa-miR-576-5p
ASCRP002875	2.84241	2.84241	1.50711	up	hsa_circRNA_102562	hsa_circ_0051258	exonic	chr19	-	42482087	42482950	uc002osg.3	ATP1A3	21244.2	2583.67	13.7627	12.2556	hsa-miR-494-5p	hsa-miR-377-5p	hsa-miR-410-5p	hsa-miR-205-5p	hsa-miR-212-5p
ASCRP002876	2.30311	2.30311	1.20358	up	hsa_circRNA_102563	hsa_circ_0051260	exonic	chr19	-	42509874	42510962	uc002osi.1	GRIK5	551	336.333	9.14429	7.94071	hsa-miR-1224-5p	hsa-miR-151a-5p	hsa-miR-377-5p	hsa-miR-432-3p	hsa-miR-133a-5p
ASCRP002884	2.09265	2.09265	1.06533	up	hsa_circRNA_102571	hsa_circ_0008615	exonic	chr19	-	45901262	45901597	uc002pbn.3	PPP1R13L	88.8333	73	6.41315	5.34782	hsa-miR-766-3p	hsa-miR-136-5p	hsa-miR-223-3p	hsa-miR-665	hsa-miR-518c-5p
ASCRP002900	2.30309	2.30309	1.20357	up	hsa_circRNA_102587	hsa_circ_0051732	exonic	chr19	-	48660270	48660397	uc002phz.1	LIG1	6409.33	1297	12.1042	10.9007	hsa-miR-510-5p	hsa-miR-650	hsa-miR-576-3p	hsa-miR-30c-1-3p	hsa-miR-491-5p
ASCRP002918	2.60335	2.60335	1.38037	up	hsa_circRNA_102605	hsa_circ_0052455	exonic	chr2	-	1890310	1896059	uc002qxd.3	MYT1L	257	174.333	8.233	6.85262	hsa-miR-486-3p	hsa-miR-1264	hsa-miR-370-3p	hsa-miR-138-5p	hsa-miR-23a-5p
ASCRP002954	2.42116	2.42116	1.2757	up	hsa_circRNA_102641	hsa_circ_0052943	exonic	chr2	-	24021007	24056948	uc010yki.2	ATAD2B	245	181.333	8.17898	6.90329	hsa-miR-372-3p	hsa-miR-93-5p	hsa-miR-20a-5p	hsa-miR-106a-5p	hsa-miR-20b-5p
ASCRP002995	2.14454	2.14454	1.10067	up	hsa_circRNA_102683	hsa_circ_0007386	exonic	chr2	+	36668400	36669878	uc002rpd.3	CRIM1	102.667	81.6667	6.68641	5.58574	hsa-miR-146b-5p	hsa-miR-146a-5p	hsa-miR-383-3p	hsa-miR-17-3p	hsa-miR-29b-1-5p
ASCRP003019	5.39646	5.39646	2.43201	up	hsa_circRNA_102707	hsa_circ_0054302	exonic	chr2	-	43625109	43625278	uc010fas.1	THADA	711	194.667	9.4452	7.01318	hsa-miR-122-5p	hsa-miR-1301-3p	hsa-miR-22-3p	hsa-miR-124-3p	hsa-miR-141-3p
ASCRP003023	2.79116	2.79116	1.48087	up	hsa_circRNA_102711	hsa_circ_0054406	exonic	chr2	+	44436348	44436466	uc002rtt.3	PPM1B	71.3333	46	5.88326	4.4024	hsa-miR-302d-3p	hsa-miR-302c-3p	hsa-miR-302b-3p	hsa-miR-373-3p	hsa-miR-302a-3p
ASCRP003027	2.41212	2.41212	1.2703	up	hsa_circRNA_102715	hsa_circ_0003478	exonic	chr2	+	47202111	47206046	uc002rvm.3	TTC7A	298.5	216	8.45991	7.18961	hsa-miR-642a-5p	hsa-miR-519e-5p	hsa-miR-518c-5p	hsa-miR-373-5p	hsa-miR-873-5p
ASCRP003035	2.0975	2.0975	1.06867	up	hsa_circRNA_102723	hsa_circ_0054656	exonic	chr2	-	56104880	56105000	uc002rzi.3	EFEMP1	261.333	220	8.27362	7.20495	hsa-miR-95-5p	hsa-miR-22-3p	hsa-miR-510-3p	hsa-miR-510-5p	hsa-miR-192-3p
ASCRP003057	4.47298	4.47298	2.16124	up	hsa_circRNA_102745	hsa_circ_0054970	exonic	chr2	+	65228581	65231149	uc010ypz.2	SLC1A4	1539	371.167	10.2633	8.10209	hsa-miR-558	hsa-miR-26b-3p	hsa-miR-448	hsa-miR-525-5p	hsa-miR-370-5p
ASCRP003058	3.38358	3.38358	1.75855	up	hsa_circRNA_102746	hsa_circ_0054971	exonic	chr2	+	65228581	65237897	uc010ypz.2	SLC1A4	1267.33	414.667	10.0421	8.28359	hsa-miR-767-5p	hsa-miR-181c-3p	hsa-miR-558	hsa-miR-634	hsa-miR-29a-3p
ASCRP003063	7.93174	7.93174	2.98764	up	hsa_circRNA_102751	hsa_circ_0055033	exonic	chr2	+	69304539	69318051	uc002sfd.2	ANTXR1	340.5	83.1667	8.60479	5.61715	hsa-miR-382-3p	hsa-miR-532-5p	hsa-miR-432-3p	hsa-miR-218-2-3p	hsa-miR-623
ASCRP003066	2.29049	2.29049	1.19566	up	hsa_circRNA_102754	hsa_circ_0055054	exonic	chr2	-	69575302	69577315	uc002sfh.3	GFPT1	86	62.6667	6.35559	5.15993	hsa-miR-141-5p	hsa-miR-298	hsa-miR-509-3p	hsa-miR-557	hsa-miR-548c-5p
ASCRP003072	3.63622	3.63622	1.86244	up	hsa_circRNA_102761	hsa_circ_0009043	exonic	chr2	-	72945231	72960247	uc002sij.2	EXOC6B	84.6667	48.8333	6.34979	4.48735	hsa-miR-7-5p	hsa-miR-152-3p	hsa-miR-450a-2-3p	hsa-miR-30d-3p	hsa-miR-331-5p
ASCRP003073	3.28954	3.28954	1.71789	up	hsa_circRNA_102762	hsa_circ_0001030	exonic	chr2	-	72958135	72960247	uc002sij.2	EXOC6B	86.6667	50	6.41343	4.69554	hsa-miR-7-5p	hsa-miR-556-3p	hsa-miR-641	hsa-miR-493-5p	hsa-miR-605-3p
ASCRP003082	3.15629	3.15629	1.65823	up	hsa_circRNA_102771	hsa_circ_0055377	exonic	chr2	+	80772106	80783018	uc010yse.2	CTNNA2	143.667	85.6667	7.30804	5.6498	hsa-miR-492	hsa-miR-1298-3p	hsa-miR-22-3p	hsa-miR-505-3p	hsa-miR-136-5p
ASCRP003152	13.6821	13.6821	3.77422	up	hsa_circRNA_102844	hsa_circ_0007024	exonic	chr2	+	169547543	169574488	uc002ueb.1	CERS6	19161.8	832.667	13.5914	9.81718	hsa-miR-608	hsa-miR-570-3p	hsa-miR-380-3p	hsa-miR-493-3p	hsa-miR-548d-3p
ASCRP003156	2.01559	2.01559	1.01121	up	hsa_circRNA_102848	hsa_circ_0057037	exonic	chr2	-	171974248	171974367	uc002ugn.2	TLK1	66.1667	47	5.56621	4.55501	hsa-miR-520a-3p	hsa-miR-532-3p	hsa-miR-545-5p	hsa-miR-302c-3p	hsa-miR-1301-3p
ASCRP003221	3.8217	3.8217	1.93421	up	hsa_circRNA_102913	hsa_circ_0058058	exonic	chr2	+	216177220	216190861	uc002vex.4	ATIC	100	53.6667	6.70239	4.76818	hsa-miR-551b-5p	hsa-miR-338-3p	hsa-miR-205-3p	hsa-miR-103a-3p	hsa-miR-107
ASCRP003255	2.19104	2.19104	1.13162	up	hsa_circRNA_102948	hsa_circ_0058753	exonic	chr2	+	234098495	234102607	uc010zmo.2	INPP5D	116.167	98	7.00795	5.87633	hsa-miR-214-5p	hsa-miR-1301-3p	hsa-miR-125a-5p	hsa-miR-125b-5p	hsa-miR-541-5p
ASCRP003279	2.624	2.624	1.39177	up	hsa_circRNA_102972	hsa_circ_0006553	exonic	chr2	+	242346951	242350545	uc002wbi.2	FARP2	1752.17	595	10.4095	9.01773	hsa-miR-578	hsa-miR-567	hsa-miR-643	hsa-miR-325	hsa-miR-128-1-5p
ASCRP003327	4.54232	4.54232	2.18343	up	hsa_circRNA_103021	hsa_circ_0059802	exonic	chr20	+	31379406	31380576	uc002wyg.3	DNMT3B	159.667	71.8333	7.51955	5.33612	hsa-miR-106b-5p	hsa-miR-93-5p	hsa-miR-19b-1-5p	hsa-miR-106a-5p	hsa-miR-17-5p
ASCRP003329	3.09509	3.09509	1.62998	up	hsa_circRNA_103023	hsa_circ_0059859	exonic	chr20	+	32198899	32199141	uc002wzf.1	CBFA2T2	657.167	295.333	9.35183	7.72185	hsa-miR-593-5p	hsa-miR-767-5p	hsa-miR-125b-2-3p	hsa-miR-216a-5p	hsa-miR-650
ASCRP003342	2.00337	2.00337	1.00243	up	hsa_circRNA_103036	hsa_circ_0060035	exonic	chr20	-	33603810	33609159	uc002xbm.1	TRPC4AP	636.833	419.167	9.29943	8.297	hsa-miR-223-3p	hsa-miR-486-3p	hsa-miR-376c-3p	hsa-miR-16-5p	hsa-miR-497-5p
ASCRP003344	6.62878	6.62878	2.72874	up	hsa_circRNA_103038	hsa_circ_0060055	exonic	chr20	-	33866724	33872064	uc002xbv.1	EIF6	1778.33	290.333	10.4281	7.69935	hsa-miR-665	hsa-miR-485-5p	hsa-miR-501-3p	hsa-miR-377-5p	hsa-miR-608
ASCRP003361	2.48155	2.48155	1.31124	up	hsa_circRNA_103056	hsa_circ_0004053	exonic	chr20	-	35433137	35434360	uc002xgd.1	KIAA0889	95.5	67	6.55821	5.24697	hsa-miR-205-5p	hsa-miR-101-5p	hsa-miR-486-3p	hsa-miR-361-5p	hsa-miR-199b-5p
ASCRP003369	2.61688	2.61688	1.38785	up	hsa_circRNA_103065	hsa_circ_0060461	exonic	chr20	+	42331129	42331543	uc002xlb.1	MYBL2	22202.2	2809.5	13.8658	12.478	hsa-miR-138-5p	hsa-miR-192-3p	hsa-miR-1301-3p	hsa-miR-637	hsa-miR-663a
ASCRP003394	2.01331	2.01331	1.00957	up	hsa_circRNA_103090	hsa_circ_0060909	exonic	chr20	-	50405399	50408891	uc002xwh.4	SALL4	95.3333	82	6.60497	5.5954	hsa-miR-608	hsa-miR-637	hsa-miR-550a-5p	hsa-miR-873-5p	hsa-miR-550a-3-5p
ASCRP003406	5.81407	5.81407	2.53955	up	hsa_circRNA_103102	hsa_circ_0061137	exonic	chr20	-	61537238	61545758	uc002ydr.2	DIDO1	206.167	73.6667	7.9211	5.38155	hsa-miR-185-3p	hsa-miR-485-5p	hsa-miR-516a-3p	hsa-miR-516b-3p	hsa-miR-627-3p
ASCRP003450	2.53046	2.53046	1.3394	up	hsa_circRNA_103148	hsa_circ_0062022	exonic	chr21	-	46945730	46957922	uc002zhl.2	SLC19A1	922.833	439.5	9.72076	8.38136	hsa-miR-602	hsa-miR-665	hsa-let-7g-5p	hsa-let-7d-5p	hsa-let-7i-5p
ASCRP003453	2.31203	2.31203	1.20916	up	hsa_circRNA_103152	hsa_circ_0062162	exonic	chr22	+	17979662	17984048	uc002zml.2	CECR2	96.3333	70.5	6.57413	5.36498	hsa-miR-877-3p	hsa-miR-505-5p	hsa-miR-145-5p	hsa-miR-558	hsa-miR-136-5p
ASCRP003465	24.2552	24.2552	4.60022	up	hsa_circRNA_103164	hsa_circ_0062389	exonic	chr22	-	21158587	21159453	uc002zsz.4	PI4KA	10395.7	379.5	12.7418	8.14153	hsa-miR-329-5p	hsa-miR-761	hsa-miR-27a-5p	hsa-miR-24-3p	hsa-miR-149-5p
ASCRP003511	4.3975	4.3975	2.13668	up	hsa_circRNA_103213	hsa_circ_0001228	exonic	chr22	-	37868480	37870715	uc003ass.2	MFNG	26373.8	2328.67	14.171	12.0343	hsa-miR-185-3p	hsa-miR-143-5p	hsa-miR-762	hsa-miR-146b-3p	hsa-miR-646
ASCRP003550	2.07791	2.07791	1.05513	up	hsa_circRNA_103252	hsa_circ_0008472	exonic	chr22	+	46096161	46125470	uc003bgn.2	ATXN10	652.667	413.167	9.33801	8.28288	hsa-miR-204-3p	hsa-miR-501-3p	hsa-miR-502-3p	hsa-miR-18b-5p	hsa-miR-640
ASCRP003574	3.47084	3.47084	1.79529	up	hsa_circRNA_103276	hsa_circ_0064136	exonic	chr3	+	9482139	9506356	uc003brt.3	SETD5	153.333	87.1667	7.46835	5.67306	hsa-miR-608	hsa-miR-103a-2-5p	hsa-miR-877-3p	hsa-miR-450a-2-3p	hsa-miR-20a-3p
ASCRP003588	2.12044	2.12044	1.08437	up	hsa_circRNA_103290	hsa_circ_0064324	exonic	chr3	-	11643306	11744521	uc003bwf.2	VGLL4	2318.5	790.333	10.7374	9.65306	hsa-miR-597-3p	hsa-miR-93-3p	hsa-miR-149-5p	hsa-miR-134-5p	hsa-miR-27b-3p
ASCRP003593	13.0527	13.0527	3.70627	up	hsa_circRNA_103295	hsa_circ_0064379	exonic	chr3	+	12861584	12869103	uc003bxj.2	CAND2	324.667	53.5	8.54689	4.84062	hsa-miR-708-5p	hsa-miR-1296-5p	hsa-miR-873-5p	hsa-miR-296-5p	hsa-miR-214-3p
ASCRP003614	5.89655	5.89655	2.55987	up	hsa_circRNA_103316	hsa_circ_0001279	exonic	chr3	-	33109721	33110462	uc003cfh.1	GLB1	10068.8	926.167	12.6914	10.1315	hsa-miR-1296-5p	hsa-miR-634	hsa-miR-658	hsa-miR-548a-3p	hsa-miR-130b-5p
ASCRP003646	12.8887	12.8887	3.68804	up	hsa_circRNA_103348	hsa_circ_0065214	exonic	chr3	-	47466974	47476627	uc003crh.1	SCAP	4992.67	365.667	11.7699	8.08189	hsa-miR-608	hsa-miR-503-5p	hsa-miR-214-3p	hsa-miR-873-5p	hsa-miR-574-5p
ASCRP003678	6.68969	6.68969	2.74194	up	hsa_circRNA_103380	hsa_circ_0007196	exonic	chr3	+	50144199	50147121	uc011bdj.2	RBM5	5840.67	653.667	11.9554	9.21344	hsa-miR-19b-1-5p	hsa-miR-1185-1-3p	hsa-miR-1185-2-3p	hsa-miR-1264	hsa-miR-505-3p
ASCRP003706	5.39038	5.39038	2.43039	up	hsa_circRNA_103408	hsa_circ_0066444	exonic	chr3	-	64579933	64582667	uc003dmg.3	ADAMTS9	196.667	75.5	7.86653	5.43614	hsa-miR-372-5p	hsa-miR-770-5p	hsa-miR-451a	hsa-miR-767-3p	hsa-miR-221-5p
ASCRP003708	2.5824	2.5824	1.36871	up	hsa_circRNA_103410	hsa_circ_0003266	exonic	chr3	-	66501982	66512933	uc003dmx.3	LRIG1	422.167	255.167	8.84092	7.4722	hsa-miR-761	hsa-miR-126-5p	hsa-miR-616-5p	hsa-miR-608	hsa-miR-503-5p
ASCRP003740	10.1545	10.1545	3.34405	up	hsa_circRNA_103442	hsa_circ_0003763	exonic	chr3	-	119562101	119582452	uc003edn.3	GSK3B	951.333	135.833	9.75472	6.41067	hsa-miR-508-5p	hsa-miR-766-5p	hsa-miR-128-3p	hsa-miR-765	hsa-miR-454-3p
ASCRP003802	2.14626	2.14626	1.10182	up	hsa_circRNA_103504	hsa_circ_0001359	exonic	chr3	-	169854206	169867032	uc003fgl.2	PHC3	514.667	342	9.06201	7.96018	hsa-miR-582-3p	hsa-miR-542-3p	hsa-miR-429	hsa-miR-671-5p	hsa-miR-133a-5p
ASCRP003804	4.3205	4.3205	2.1112	up	hsa_circRNA_103506	hsa_circ_0001360	exonic	chr3	-	169863210	169867032	uc003fgm.2	PHC3	2447.17	515.5	10.8171	8.70588	hsa-miR-429	hsa-miR-671-5p	hsa-miR-133a-5p	hsa-miR-200c-3p	hsa-miR-200b-3p
ASCRP003808	2.84237	2.84237	1.50709	up	hsa_circRNA_103510	hsa_circ_0067934	exonic	chr3	+	170013698	170015181	uc003fgs.2	PRKCI	2445	688.167	10.8158	9.30869	hsa-miR-589-3p	hsa-miR-144-5p	hsa-miR-670-5p	hsa-miR-600	hsa-miR-545-3p
ASCRP003809	2.25707	2.25707	1.17445	up	hsa_circRNA_103511	hsa_circ_0067971	exonic	chr3	+	171830241	171830380	uc003fhx.3	FNDC3B	83.3333	59.3333	6.22459	5.05014	hsa-miR-525-5p	hsa-miR-1296-3p	hsa-miR-520a-5p	hsa-miR-584-3p	hsa-miR-758-3p
ASCRP003810	2.17209	2.17209	1.11908	up	hsa_circRNA_103512	hsa_circ_0001361	exonic	chr3	+	171830241	171851336	uc003fhx.3	FNDC3B	71.8333	53.3333	5.81381	4.69473	hsa-miR-93-3p	hsa-miR-525-5p	hsa-miR-1296-3p	hsa-miR-370-3p	hsa-miR-520a-5p
ASCRP003811	2.09263	2.09263	1.06532	up	hsa_circRNA_103513	hsa_circ_0006948	exonic	chr3	+	171830241	171944737	uc003fhy.3	FNDC3B	80.3333	62.6667	6.19806	5.13275	hsa-miR-619-3p	hsa-miR-93-3p	hsa-miR-490-3p	hsa-miR-525-5p	hsa-miR-1296-3p
ASCRP003845	4.65695	4.65695	2.21939	up	hsa_circRNA_103547	hsa_circ_0003759	exonic	chr3	+	188326948	188327632	uc003frt.3	LPP	1498	352	10.2296	8.01024	hsa-miR-762	hsa-miR-92a-1-5p	hsa-miR-134-5p	hsa-miR-665	hsa-miR-485-5p
ASCRP003846	2.72171	2.72171	1.44451	up	hsa_circRNA_103548	hsa_circ_0068514	exonic	chr3	+	189455528	189456563	uc003frx.2	TP63	133	94	7.2602	5.81569	hsa-miR-422a	hsa-miR-455-3p	hsa-miR-875-3p	hsa-miR-518c-5p	hsa-miR-378a-3p
ASCRP003850	2.28751	2.28751	1.19378	up	hsa_circRNA_103552	hsa_circ_0007331	exonic	chr3	-	195101737	195112876	uc003fun.4	ACAP2	74.5	50.1667	5.89736	4.70358	hsa-miR-200c-3p	hsa-miR-21-5p	hsa-miR-576-5p	hsa-miR-200b-3p	hsa-miR-561-3p
ASCRP003860	2.20009	2.20009	1.13756	up	hsa_circRNA_103562	hsa_circ_0007345	exonic	chr3	-	196812450	196846401	uc011bud.2	DLG1	171.167	144.5	7.64895	6.51139	hsa-miR-301a-5p	hsa-miR-376c-3p	hsa-miR-515-5p	hsa-miR-627-3p	hsa-miR-519e-5p
ASCRP003861	8.26532	8.26532	3.04707	up	hsa_circRNA_103563	hsa_circ_0008583	exonic	chr3	-	196817782	196846401	uc003fxp.2	DLG1	5732.67	567	11.931	8.88395	hsa-miR-627-3p	hsa-miR-1301-3p	hsa-miR-138-5p	hsa-miR-504-5p	hsa-miR-505-3p
ASCRP003893	4.22873	4.22873	2.08023	up	hsa_circRNA_103598	hsa_circ_0069104	exonic	chr4	+	6925099	7002978	uc003gjs.4	TBC1D14	1345.67	355	10.1104	8.03013	hsa-miR-103a-2-5p	hsa-miR-670-3p	hsa-miR-639	hsa-miR-885-3p	hsa-miR-637
ASCRP003931	2.29317	2.29317	1.19734	up	hsa_circRNA_103636	hsa_circ_0001410	exonic	chr4	+	52729602	52744020	uc003gze.3	DCUN1D4	86.3333	65.8333	6.39651	5.19917	hsa-miR-520a-5p	hsa-miR-617	hsa-miR-15b-3p	hsa-miR-890	hsa-miR-103a-2-5p
ASCRP003933	2.00028	2.00028	1.0002	up	hsa_circRNA_103639	hsa_circ_0007646	exonic	chr4	+	52729602	52758017	uc003gze.3	DCUN1D4	135.333	123.5	7.2655	6.2653	hsa-miR-33a-3p	hsa-miR-520a-5p	hsa-miR-617	hsa-miR-15b-3p	hsa-miR-890
ASCRP003941	2.41783	2.41783	1.27371	up	hsa_circRNA_103647	hsa_circ_0069752	exonic	chr4	+	54308819	54310270	uc010ign.3	FIP1L1	957	462.167	9.74588	8.47217	hsa-miR-520g-5p	hsa-miR-613	hsa-miR-525-5p	hsa-miR-520a-5p	hsa-miR-337-5p
ASCRP003962	2.67079	2.67079	1.41727	up	hsa_circRNA_103668	hsa_circ_0070040	exonic	chr4	-	77065301	77065626	uc003hjs.3	NUP54	98	68.1667	6.67424	5.25697	hsa-miR-624-5p	hsa-miR-770-5p	hsa-miR-33b-3p	hsa-miR-515-3p	hsa-miR-550a-5p
ASCRP003963	3.15027	3.15027	1.65548	up	hsa_circRNA_103669	hsa_circ_0070049	exonic	chr4	+	77659913	77663079	uc003hkf.1	SHROOM3	661.667	293.833	9.36169	7.70621	hsa-miR-637	hsa-miR-661	hsa-miR-328-5p	hsa-miR-665	hsa-miR-762
ASCRP004028	2.30516	2.30516	1.20487	up	hsa_circRNA_103737	hsa_circ_0070934	exonic	chr4	+	128995614	129012667	uc003ifw.1	LARP1B	157.167	125.5	7.49154	6.28668	hsa-miR-877-3p	hsa-miR-876-5p	hsa-miR-181b-2-3p	hsa-miR-181b-3p	hsa-miR-627-3p
ASCRP004037	3.28981	3.28981	1.718	up	hsa_circRNA_103746	hsa_circ_0071099	exonic	chr4	+	148743877	148744108	uc003ile.1	ARHGAP10	86.1667	48.5	6.26662	4.54861	hsa-miR-452-3p	hsa-miR-371a-5p	hsa-miR-888-5p	hsa-miR-10b-3p	hsa-miR-338-3p
ASCRP004044	3.71262	3.71262	1.89244	up	hsa_circRNA_103753	hsa_circ_0004780	exonic	chr4	-	151509199	151520283	uc003ilt.4	LRBA	168.667	92.6667	7.63902	5.74659	hsa-miR-877-3p	hsa-miR-136-3p	hsa-miR-450b-3p	hsa-miR-373-5p	hsa-miR-138-5p
ASCRP004093	5.71265	5.71265	2.51416	up	hsa_circRNA_103803	hsa_circ_0072008	exonic	chr5	-	16758226	16764505	uc010itx.3	MYO10	263.333	92.1667	8.29057	5.77641	hsa-miR-520g-3p	hsa-miR-520h	hsa-miR-519e-5p	hsa-miR-515-5p	hsa-miR-22-5p
ASCRP004099	32.4349	32.4349	5.01948	up	hsa_circRNA_103809	hsa_circ_0072088	exonic	chr5	-	32379220	32388780	uc011cny.1	ZFR	15289	398.333	13.2426	8.22316	hsa-miR-511-5p	hsa-miR-130b-5p	hsa-miR-642a-5p	hsa-miR-532-3p	hsa-miR-329-5p
ASCRP004103	2.50661	2.50661	1.32574	up	hsa_circRNA_103813	hsa_circ_0072255	exonic	chr5	-	37326002	37328522	uc003jkt.1	NUP155	114.333	81.6667	6.91751	5.59177	hsa-miR-548a-5p	hsa-miR-100-3p	hsa-miR-603	hsa-miR-559	hsa-miR-744-3p
ASCRP004124	2.33177	2.33177	1.22142	up	hsa_circRNA_103834	hsa_circ_0072430	exonic	chr5	+	50045984	50074484	uc003jon.4	PARP8	111	86.3333	6.89343	5.67201	hsa-miR-26a-2-3p	hsa-miR-26a-1-3p	hsa-miR-152-5p	hsa-miR-20b-3p	hsa-miR-367-5p
ASCRP004132	2.01799	2.01799	1.01292	up	hsa_circRNA_103842	hsa_circ_0072547	exonic	chr5	+	56542126	56546968	uc021xyv.1	GPBP1	99.8333	89.3333	6.71419	5.70127	hsa-miR-890	hsa-miR-526b-5p	hsa-miR-204-3p	hsa-miR-135b-5p	hsa-miR-181b-3p
ASCRP004185	2.18598	2.18598	1.12828	up	hsa_circRNA_103905	hsa_circ_0008226	exonic	chr5	+	80388619	80422982	uc003kha.2	RASGRF2	245.833	199.5	8.18501	7.05673	hsa-miR-133a-5p	hsa-miR-608	hsa-miR-219a-1-3p	hsa-miR-148b-5p	hsa-miR-194-3p
ASCRP004221	13.7643	13.7643	3.78286	up	hsa_circRNA_103941	hsa_circ_0003319	exonic	chr5	+	133996808	133997276	uc011cxu.2	SEC24A	822	95	9.59465	5.81179	hsa-miR-573	hsa-miR-198	hsa-miR-643	hsa-miR-525-5p	hsa-miR-362-5p
ASCRP004228	3.50282	3.50282	1.80852	up	hsa_circRNA_103948	hsa_circ_0003528	exonic	chr5	+	134032815	134044578	uc011cxu.2	SEC24A	950	336	9.75058	7.94206	hsa-miR-421	hsa-miR-181a-2-3p	hsa-miR-505-3p	hsa-miR-429	hsa-miR-380-5p
ASCRP004244	2.98731	2.98731	1.57885	up	hsa_circRNA_103964	hsa_circ_0005728	exonic	chr5	+	138979956	138994551	uc003leq.3	UBE2D2	81.5	51	6.34292	4.76407	hsa-miR-512-3p	hsa-miR-215-3p	hsa-miR-492	hsa-miR-105-5p	hsa-miR-200a-3p
ASCRP004245	2.8953	2.8953	1.53371	up	hsa_circRNA_103965	hsa_circ_0004503	exonic	chr5	+	138979956	139003046	uc003leq.3	UBE2D2	81.5	52	6.29779	4.76407	hsa-miR-512-3p	hsa-miR-215-3p	hsa-miR-492	hsa-miR-105-5p	hsa-miR-377-3p
ASCRP004249	3.16122	3.16122	1.66048	up	hsa_circRNA_103969	hsa_circ_0074243	exonic	chr5	+	139815688	139815842	uc003lfq.2	ANKHD1	79	49	6.16335	4.50287	hsa-miR-593-3p	hsa-miR-511-5p	hsa-miR-544a	hsa-miR-581	hsa-miR-494-5p
ASCRP004254	2.47429	2.47429	1.30701	up	hsa_circRNA_103974	hsa_circ_0001542	exonic	chr5	+	139889221	139889766	uc011czh.1	ANKHD1-EIF4EBP3	128.5	100	7.18162	5.87461	hsa-miR-520g-3p	hsa-miR-520h	hsa-miR-526b-5p	hsa-miR-124-3p	hsa-miR-632
ASCRP004265	4.51922	4.51922	2.17607	up	hsa_circRNA_103985	hsa_circ_0007551	exonic	chr5	+	149921131	149922533	uc003lsk.4	NDST1	254	110	8.22423	6.04816	hsa-miR-197-5p	hsa-miR-450a-1-3p	hsa-miR-449b-5p	hsa-miR-449a	hsa-miR-548a-3p
ASCRP004278	4.39792	4.39792	2.13682	up	hsa_circRNA_103998	hsa_circ_0074817	exonic	chr5	-	158204420	158223486	uc011ddw.2	EBF1	409	158	8.80105	6.66423	hsa-miR-21-3p	hsa-miR-651-3p	hsa-miR-27a-3p	hsa-miR-138-1-3p	hsa-miR-539-5p
ASCRP004376	7.19939	7.19939	2.84787	up	hsa_circRNA_104103	hsa_circ_0076251	exonic	chr6	+	38050167	38084515	uc003onx.3	ZFAND3	187.5	57	7.81007	4.9622	hsa-miR-29b-1-5p	hsa-miR-1271-5p	hsa-miR-96-5p	hsa-miR-369-5p	hsa-miR-140-3p
ASCRP004410	2.0495	2.0495	1.03527	up	hsa_circRNA_104137	hsa_circ_0076995	exonic	chr6	-	74228420	74228571	uc003phi.3	EEF1A1	80	68.5	6.2417	5.20643	hsa-miR-455-3p	hsa-miR-218-1-3p	hsa-miR-423-5p	hsa-miR-503-5p	hsa-miR-223-3p
ASCRP004441	33.1914	33.1914	5.05274	up	hsa_circRNA_104168	hsa_circ_0008514	exonic	chr6	-	107031202	107050797	uc003prk.3	RTN4IP1	1444	66	10.1891	5.13637	hsa-miR-450b-5p	hsa-miR-139-5p	hsa-miR-224-5p	hsa-miR-193a-3p	hsa-miR-193b-3p
ASCRP004511	2.82052	2.82052	1.49596	up	hsa_circRNA_104239	hsa_circ_0078389	exonic	chr6	+	157150360	157150555	uc003qqn.3	ARID1B	73	47	5.91701	4.42105	hsa-miR-660-3p	hsa-miR-192-3p	hsa-miR-503-3p	hsa-miR-485-5p	hsa-miR-580-3p
ASCRP004521	7.77958	7.77958	2.95969	up	hsa_circRNA_104250	hsa_circ_0004587	exonic	chr6	+	158994451	159010814	uc003qrj.1	TMEM181	294	79	8.45706	5.49737	hsa-miR-493-5p	hsa-miR-100-3p	hsa-miR-302b-5p	hsa-miR-218-1-3p	hsa-miR-181a-3p
ASCRP004527	2.42148	2.42148	1.27589	up	hsa_circRNA_104256	hsa_circ_0078522	exonic	chr6	+	159139118	159146669	uc003qrp.3	SYTL3	179.5	144	7.72994	6.45405	hsa-miR-149-5p	hsa-miR-892b	hsa-miR-661	hsa-miR-450b-3p	hsa-miR-520a-5p
ASCRP004538	15.5537	15.5537	3.95919	up	hsa_circRNA_104268	hsa_circ_0078738	exonic	chr6	-	170033042	170058454	uc003qwv.2	WDR27	15714	702	13.3047	9.34551	hsa-miR-324-3p	hsa-miR-660-3p	hsa-miR-646	hsa-miR-214-3p	hsa-miR-628-5p
ASCRP004599	2.96278	2.96278	1.56695	up	hsa_circRNA_104336	hsa_circ_0003958	exonic	chr7	-	27668989	27672064	uc003szg.3	HIBADH	262.5	170	8.304	6.73704	hsa-miR-302b-3p	hsa-miR-107	hsa-miR-103a-3p	hsa-miR-33b-5p	hsa-miR-654-5p
ASCRP004602	2.17181	2.17181	1.1189	up	hsa_circRNA_104339	hsa_circ_0079675	exonic	chr7	+	28758369	28763949	uc003szo.3	CREB5	261	215	8.27925	7.16035	hsa-miR-23a-5p	hsa-miR-296-3p	hsa-miR-492	hsa-miR-136-5p	hsa-miR-324-5p
ASCRP004604	2.03775	2.03775	1.02697	up	hsa_circRNA_104341	hsa_circ_0006010	exonic	chr7	-	32672154	32678977	uc003tcw.3	DPY19L1P1	83	61	6.16335	5.13637	hsa-miR-759	hsa-miR-580-3p	hsa-miR-561-3p	hsa-miR-509-5p	hsa-miR-454-3p
ASCRP004636	2.87706	2.87706	1.52459	up	hsa_circRNA_104374	hsa_circ_0080210	exonic	chr7	-	50737418	50773020	uc010kzb.2	GRB10	754.5	346	9.50715	7.98255	hsa-miR-328-5p	hsa-miR-30b-3p	hsa-miR-485-5p	hsa-miR-660-3p	hsa-miR-450a-2-3p
ASCRP004647	7.61096	7.61096	2.92808	up	hsa_circRNA_104387	hsa_circ_0080425	exonic	chr7	+	70880874	70886091	uc003tvy.3	WBSCR17	11762	874	12.9074	9.97931	hsa-miR-24-3p	hsa-miR-608	hsa-miR-29a-5p	hsa-miR-382-5p	hsa-miR-493-5p
ASCRP004655	2.62867	2.62867	1.39433	up	hsa_circRNA_104395	hsa_circ_0008121	exonic	chr7	-	73122918	73123452	uc003tyx.3	STX1A	491	277.5	9.01031	7.61598	hsa-miR-412-3p	hsa-miR-433-5p	hsa-miR-569	hsa-miR-183-5p	hsa-miR-1468-5p
ASCRP004665	3.14815	3.14815	1.6545	up	hsa_circRNA_104405	hsa_circ_0080638	exonic	chr7	+	74433139	74434317	uc003ubo.2	GATSL1	479.5	234	8.97347	7.31897	hsa-miR-122-5p	hsa-miR-205-5p	hsa-miR-136-5p	hsa-miR-214-3p	hsa-miR-138-5p
ASCRP004729	3.87272	3.87272	1.95335	up	hsa_circRNA_104475	hsa_circ_0082182	exonic	chr7	+	128317617	128323309	uc003vnl.3	FAM71F2	2446.5	549	10.8103	8.85696	hsa-miR-34c-5p	hsa-miR-449a	hsa-miR-449b-5p	hsa-miR-34a-5p	hsa-miR-34b-5p
ASCRP004753	2.39081	2.39081	1.2575	up	hsa_circRNA_104499	hsa_circ_0082564	exonic	chr7	-	137569740	137570248	uc003vtv.3	CREB3L2	7640.5	1443	12.3222	11.0647	hsa-miR-612	hsa-miR-330-3p	hsa-miR-1296-5p	hsa-miR-298	hsa-miR-135b-3p
ASCRP004782	2.44557	2.44557	1.29017	up	hsa_circRNA_104528	hsa_circ_0006890	exonic	chr7	+	152480271	152498816	uc003wle.1	ACTR3B	73	50	5.9582	4.66803	hsa-miR-135a-5p	hsa-miR-135b-5p	hsa-miR-548d-3p	hsa-miR-587	hsa-miR-448
ASCRP004827	5.51567	5.51567	2.46354	up	hsa_circRNA_104574	hsa_circ_0083756	exonic	chr8	-	27151596	27151827	uc003xfm.1	TRIM35	289	103	8.42174	5.9582	hsa-miR-21-5p	hsa-miR-205-5p	hsa-miR-873-5p	hsa-miR-558	hsa-miR-495-5p
ASCRP004828	8.88374	8.88374	3.15117	up	hsa_circRNA_104575	hsa_circ_0083766	exonic	chr8	+	27382878	27394372	uc003xfu.3	EPHX2	739	129	9.48517	6.334	hsa-miR-519e-5p	hsa-miR-519d-5p	hsa-miR-200b-3p	hsa-miR-145-5p	hsa-miR-515-5p
ASCRP004842	4.54765	4.54765	2.18512	up	hsa_circRNA_104589	hsa_circ_0001789	exonic	chr8	-	37734626	37735069	uc003xkm.2	RAB11FIP1	166	72	7.59188	5.40675	hsa-miR-511-5p	hsa-miR-548d-5p	hsa-miR-548b-5p	hsa-miR-548c-5p	hsa-miR-658
ASCRP004852	2.64643	2.64643	1.40405	up	hsa_circRNA_104599	hsa_circ_0001793	exonic	chr8	+	42183487	42186732	uc003xow.2	IKBKB	86	59.5	6.34292	4.93887	hsa-miR-216a-3p	hsa-miR-24-3p	hsa-miR-218-5p	hsa-miR-655-5p	hsa-miR-154-5p
ASCRP004853	3.23845	3.23845	1.6953	up	hsa_circRNA_104600	hsa_circ_0005927	exonic	chr8	+	42259305	42260979	uc022aul.1	VDAC3	237	140	8.14935	6.45405	hsa-miR-609	hsa-miR-758-5p	hsa-miR-548c-3p	hsa-miR-592	hsa-miR-452-3p
ASCRP004869	6.85861	6.85861	2.77792	up	hsa_circRNA_104616	hsa_circ_0002003	exonic	chr8	+	48320422	48353104	uc003xqd.3	KIAA0146	1638.5	266.5	10.33	7.55207	hsa-miR-377-3p	hsa-miR-891b	hsa-miR-511-5p	hsa-miR-596	hsa-miR-767-3p
ASCRP004873	2.69542	2.69542	1.43051	up	hsa_circRNA_104620	hsa_circ_0084443	exonic	chr8	-	48839753	48842572	uc003xqi.3	PRKDC	111	71	6.82874	5.39823	hsa-miR-506-5p	hsa-miR-548d-5p	hsa-miR-20b-3p	hsa-miR-548b-5p	hsa-miR-17-3p
ASCRP004887	3.35135	3.35135	1.74474	up	hsa_circRNA_104634	hsa_circ_0084615	exonic	chr8	-	62593526	62596747	uc003xuo.2	ASPH	85	51.5	6.32503	4.58029	hsa-miR-384	hsa-miR-670-3p	hsa-miR-548c-3p	hsa-miR-145-3p	hsa-miR-376a-5p
ASCRP004903	2.36404	2.36404	1.24126	up	hsa_circRNA_104650	hsa_circ_0006896	exonic	chr8	-	95549330	95550574	uc003ygo.2	KIAA1429	2051	701	10.5868	9.34551	hsa-miR-601	hsa-miR-653-5p	hsa-miR-630	hsa-miR-335-3p
ASCRP004952	5.51103	5.51103	2.46232	up	hsa_circRNA_104700	hsa_circ_0005273	exonic	chr8	-	141710989	141716304	uc003yvr.3	PTK2	768	203.5	9.52488	7.06256	hsa-miR-141-5p	hsa-miR-500a-5p	hsa-miR-509-3p	hsa-miR-619-3p	hsa-miR-578
ASCRP004991	4.9154	4.9154	2.29731	up	hsa_circRNA_104741	hsa_circ_0086447	exonic	chr9	-	19076599	19096767	uc003znk.3	HAUS6	497	164	9.02076	6.72346	hsa-miR-224-3p	hsa-miR-1468-3p	hsa-miR-202-5p	hsa-miR-33a-3p	hsa-miR-9-5p
ASCRP005012	3.56312	3.56312	1.83314	up	hsa_circRNA_104762	hsa_circ_0003141	exonic	chr9	-	33953282	33973235	uc011lof.1	UBAP2	5749	918	11.9393	10.1061	hsa-miR-34c-5p	hsa-miR-449a	hsa-miR-449b-5p	hsa-miR-449c-5p	hsa-miR-370-3p
ASCRP005021	3.82106	3.82106	1.93397	up	hsa_circRNA_104771	hsa_circ_0002702	exonic	chr9	+	35546426	35548532	uc003zww.3	RUSC2	363	164	8.68448	6.7505	hsa-miR-1296-3p	hsa-miR-762	hsa-miR-604	hsa-miR-149-5p	hsa-miR-766-3p
ASCRP005044	2.25347	2.25347	1.17215	up	hsa_circRNA_104795	hsa_circ_0087283	exonic	chr9	+	82227570	82242363	uc004alf.3	TLE4	73	53	5.9755	4.80335	hsa-miR-138-5p	hsa-miR-148b-5p	hsa-miR-596	hsa-miR-636	hsa-miR-133b
ASCRP005050	2.62098	2.62098	1.39011	up	hsa_circRNA_104801	hsa_circ_0087319	exonic	chr9	-	84225134	84235472	uc004alz.3	TLE1	485	276.5	8.9913	7.60119	hsa-miR-619-3p	hsa-miR-608	hsa-miR-128-1-5p	hsa-miR-765	hsa-miR-215-3p
ASCRP005108	2.03696	2.03696	1.02642	up	hsa_circRNA_104861	hsa_circ_0004109	exonic	chr9	-	111819470	111826847	uc022bln.1	TMEM245	78	66	6.19323	5.16681	hsa-miR-651-3p	hsa-miR-338-5p	hsa-miR-26a-1-3p	hsa-miR-186-3p	hsa-miR-622
ASCRP005163	2.88882	2.88882	1.53048	up	hsa_circRNA_104916	hsa_circ_0008383	exonic	chr9	+	127064214	127089724	uc004bof.3	NEK6	230	145	8.08771	6.55723	hsa-miR-103a-2-5p	hsa-miR-212-5p	hsa-miR-302d-3p	hsa-miR-302a-3p	hsa-miR-302b-3p
ASCRP005169	4.5444	4.5444	2.18409	up	hsa_circRNA_104922	hsa_circ_0003270	exonic	chr9	+	128099296	128099870	uc004bps.3	GAPVD1	1605	378	10.3091	8.12501	hsa-miR-1301-3p	hsa-miR-205-5p	hsa-miR-515-3p	hsa-miR-205-3p	hsa-miR-532-3p
ASCRP005175	2.04192	2.04192	1.02992	up	hsa_circRNA_104928	hsa_circ_0088777	exonic	chr9	-	131079430	131084009	uc004buq.1	TRUB2	2013.5	762	10.5641	9.53415	hsa-miR-758-5p	hsa-miR-138-5p	hsa-miR-661	hsa-miR-103a-2-5p	hsa-miR-635
ASCRP005186	2.58353	2.58353	1.36934	up	hsa_circRNA_104939	hsa_circ_0089131	exonic	chr9	+	133738149	133738422	uc004bzv.3	ABL1	210	149	7.94937	6.58003	hsa-miR-193b-3p	hsa-miR-194-3p	hsa-miR-762	hsa-miR-486-5p	hsa-miR-892b
ASCRP005187	28.1208	28.1208	4.81356	up	hsa_circRNA_104940	hsa_circ_0089153	exonic	chr9	+	134011326	134022971	uc004caf.1	NUP214	14569	435	13.1795	8.36598	hsa-miR-608	hsa-miR-185-3p	hsa-miR-653-3p	hsa-miR-377-5p	hsa-miR-298
ASCRP005197	2.26222	2.26222	1.17774	up	hsa_circRNA_104950	hsa_circ_0089252	exonic	chr9	-	134514021	134526336	uc022bou.1	RAPGEF1	125	105	7.18162	6.00388	hsa-miR-766-3p	hsa-miR-367-5p	hsa-miR-9-5p	hsa-miR-770-5p	hsa-miR-504-5p
ASCRP005206	2.9979	2.9979	1.58395	up	hsa_circRNA_104959	hsa_circ_0089490	exonic	chr9	-	138741982	138773640	uc004cgq.4	CAMSAP1	121.5	75	7.08132	5.49737	hsa-miR-767-5p	hsa-miR-15b-5p	hsa-miR-640	hsa-miR-134-5p	hsa-miR-497-5p
ASCRP005217	4.75588	4.75588	2.24971	up	hsa_circRNA_104970	hsa_circ_0002172	exonic	chrX	-	299338	308428	uc004cpg.3	PPP2R3B	462	160	8.93162	6.6819	hsa-miR-503-5p	hsa-miR-766-3p	hsa-miR-141-5p	hsa-miR-431-3p	hsa-miR-493-3p
ASCRP005230	2.67944	2.67944	1.42193	up	hsa_circRNA_104983	hsa_circ_0089974	exonic	chrX	+	17705861	17710588	uc004cxz.3	NHS	204.5	142	7.88827	6.46634	hsa-miR-30b-3p	hsa-miR-603	hsa-miR-34c-5p	hsa-miR-766-5p	hsa-miR-612
ASCRP005270	2.04069	2.04069	1.02906	up	hsa_circRNA_105023	hsa_circ_0002153	exonic	chrX	+	107083899	107097934	uc004enk.3	MID2	155	140.5	7.48722	6.45816	hsa-miR-125a-3p	hsa-miR-623	hsa-miR-598-5p	hsa-miR-541-3p	hsa-miR-342-5p
ASCRP005274	2.62361	2.62361	1.39155	up	hsa_circRNA_105027	hsa_circ_0006789	exonic	chrX	+	118544152	118544325	uc004erc.2	SLC25A43	51250	5828.5	15.0989	13.7074	hsa-miR-146a-5p	hsa-miR-146b-5p	hsa-miR-329-5p	hsa-miR-30c-1-3p	hsa-miR-30c-2-3p
ASCRP005297	4.30036	4.30036	2.10446	up	hsa_circRNA_105053	hsa_circ_0092235	exonic	chrY	+	14832521	14834120	uc004fst.1	USP9Y	324	137	8.54611	6.44166	hsa-miR-181a-3p	hsa-miR-182-5p	hsa-miR-518c-5p	hsa-miR-576-5p	hsa-miR-147a
ASCRP005304	3.78652	3.78652	1.92087	up	hsa_circRNA_400008	hsa_circ_0092275	intronic	chr1	+	45241972	45242292	NM_001012	RPS8	12629	1459	12.9981	11.0773	hsa-miR-146a-3p	hsa-miR-541-5p	hsa-miR-105-5p	hsa-miR-335-3p	hsa-miR-378a-5p
ASCRP005307	3.40637	3.40637	1.76823	up	hsa_circRNA_400011	hsa_circ_0092374	intronic	chr1	+	68151221	68151421	NM_001199741	GADD45A	176	101	7.6912	5.92297	hsa-miR-296-3p	hsa-miR-146b-3p	hsa-miR-181d-3p	hsa-miR-504-3p	hsa-miR-328-5p
ASCRP005320	6.59791	6.59791	2.72201	up	hsa_circRNA_400024	hsa_circ_0092363	intronic	chr12	+	31241497	31241717	NM_001257144	DDX11	1183	221	9.96206	7.24005	hsa-miR-149-3p	hsa-miR-186-3p	hsa-miR-597-5p	hsa-miR-642a-3p	hsa-miR-122-5p
ASCRP005326	2.23091	2.23091	1.15763	up	hsa_circRNA_400030	hsa_circ_0092308	intronic	chr17	-	4445266	4445746	NM_001105538	MYBBP1A	245	199	8.17079	7.01315	hsa-miR-330-5p	hsa-miR-485-5p	hsa-miR-326	hsa-miR-185-3p	hsa-miR-324-3p
ASCRP005327	2.12557	2.12557	1.08785	up	hsa_circRNA_400031	hsa_circ_0092278	intronic	chr17	+	4797948	4798348	NM_001024937	MINK1	13600	2227	13.0857	11.9979	hsa-miR-765	hsa-miR-378a-3p	hsa-miR-378d	hsa-miR-422a	hsa-miR-483-5p
ASCRP005336	4.36982	4.36982	2.12757	up	hsa_circRNA_400040	hsa_circ_0092305	intronic	chr17	-	79872718	79873138	NM_016538	SIRT7	2456	512.5	10.8199	8.69234	hsa-miR-149-3p	hsa-miR-30b-3p	hsa-miR-501-3p	hsa-miR-185-3p	hsa-miR-324-3p
ASCRP005339	3.29916	3.29916	1.7221	up	hsa_circRNA_400043	hsa_circ_0092303	intronic	chr19	-	3620270	3620690	NM_001080543	CACTIN	329	176.5	8.57288	6.85078	hsa-miR-661	hsa-miR-328-3p	hsa-miR-149-3p	hsa-miR-617	hsa-miR-874-3p
ASCRP005344	3.46029	3.46029	1.79089	up	hsa_circRNA_400048	hsa_circ_0092327	intronic	chr19	+	17972481	17972901	NM_000980	RPL18A	17898.5	1940	13.4862	11.6953	hsa-miR-593-5p	hsa-miR-424-5p	hsa-miR-181a-2-3p	hsa-miR-649	hsa-miR-513a-5p
ASCRP005345	3.06939	3.06939	1.61795	up	hsa_circRNA_400049	hsa_circ_0092331	intronic	chr19	+	18044057	18047197	NM_001136203	CCDC124	15941	1959.5	13.3213	11.7033	hsa-miR-30b-3p	hsa-miR-661	hsa-miR-619-5p	hsa-miR-485-5p	hsa-let-7e-5p
ASCRP005346	2.61555	2.61555	1.38712	up	hsa_circRNA_400051	hsa_circ_0092316	intronic	chr19	-	47585118	47585318	NM_015168	ZC3H4	137	98	7.28005	5.89294	hsa-miR-619-3p	hsa-miR-216a-5p	hsa-miR-887-5p	hsa-miR-30c-5p	hsa-miR-589-3p
ASCRP005350	2.98357	2.98357	1.57704	up	hsa_circRNA_400056	hsa_circ_0092297	intronic	chr2	-	130914268	130914588	NM_001171083	SMPD4	132	88	7.26137	5.68433	hsa-miR-767-3p	hsa-miR-654-5p	hsa-miR-329-3p	hsa-miR-362-3p	hsa-miR-296-3p
ASCRP005353	2.5059	2.5059	1.32533	up	hsa_circRNA_400059	hsa_circ_0092289	intronic	chr20	-	17595565	17595865	NM_004587	RRBP1	7634	1351	12.3145	10.9892	hsa-miR-762	hsa-miR-185-3p	hsa-miR-329-3p	hsa-miR-29a-3p	hsa-miR-521
ASCRP005360	2.33202	2.33202	1.22158	up	hsa_circRNA_400066	hsa_circ_0092330	intronic	chr22	-	19965129	19965469	NM_001670	ARVCF	634	367	9.2953	8.07373	hsa-miR-346	hsa-miR-193b-3p	hsa-miR-18a-3p	hsa-miR-660-3p	hsa-miR-584-3p
ASCRP005365	6.56662	6.56662	2.71515	up	hsa_circRNA_400071	hsa_circ_0092283	intronic	chr22	-	36681395	36681695	NM_002473	MYH9	4851	596	11.7338	9.01868	hsa-miR-328-5p	hsa-miR-661	hsa-miR-550a-5p	hsa-miR-550a-3-5p	hsa-miR-525-5p
ASCRP005381	17.7103	17.7103	4.14652	up	hsa_circRNA_400087	hsa_circ_0092298	intronic	chr5	+	178287348	178287568	NM_058230	ZNF354B	2944.5	187	11.0911	6.94454	hsa-miR-615-5p	hsa-miR-874-3p	hsa-miR-337-5p	hsa-miR-345-5p	hsa-miR-191-3p
ASCRP005383	3.62643	3.62643	1.85855	up	hsa_circRNA_400090	hsa_circ_0092341	intronic	chr6	-	42071996	42072196	NM_001164446	C6orf132	165	91.5	7.63787	5.77932	hsa-miR-328-3p	hsa-miR-212-5p	hsa-miR-135b-5p	hsa-miR-548d-3p	hsa-miR-135a-5p
ASCRP005390	2.64019	2.64019	1.40064	up	hsa_circRNA_400097	hsa_circ_0092319	intronic	chr9	+	130868959	130869179	NM_001006641	SLC25A25	675	347	9.38462	7.98398	hsa-miR-637	hsa-miR-330-5p	hsa-miR-326	hsa-miR-648	hsa-miR-624-3p
ASCRP005392	2.87259	2.87259	1.52235	up	hsa_circRNA_400099	hsa_circ_0092350	intronic	chr9	+	133491152	133491392	NM_003934	FUBP3	1237	468	10.0174	8.49505	hsa-miR-185-5p	hsa-miR-541-5p	hsa-miR-411-5p	hsa-miR-200a-3p	hsa-miR-376b-3p
