# Supplementary material for: Circular RNA 100146 functions as an oncogene through direct binding to miR-361-3p and miR-615-5p in non-small cell lung cancer
Source: Mol Cancer. 2019 Jan 21;18:13. doi: 10.1186/s12943-019-0943-0 (PMC6340182; doi:10.1186/s12943-019-0943-0)
Supplement: Supplementary file 5 — Excel document with protein mass spectrum of pull down experiment. (XLS 6165 kb) [file 12943_2019_943_MOESM5_ESM.xls]

## Sheet: Protein family
PF Number	Accession	Score	Mass	Matches	Sequences	emPAI	Protein description
1.1	MYH1_HUMAN	6074	223976	228 (176)	57 (36)	0.86	Myosin-1 OS=Homo sapiens GN=MYH1 PE=1 SV=3
1.2	MYH9_HUMAN	5390	227646	264 (187)	137 (110)	8.07	Myosin-9 OS=Homo sapiens GN=MYH9 PE=1 SV=4
1.3	MYH2_HUMAN	3919	223932	203 (144)	57 (34)	0.81	Myosin-2 OS=Homo sapiens GN=MYH2 PE=1 SV=1
1.4	MYH4_HUMAN	3577	223902	191 (137)	50 (29)	0.61	Myosin-4 OS=Homo sapiens GN=MYH4 PE=1 SV=2
2.1	PLEC_HUMAN	3504	533462	216 (146)	191 (136)	1.36	Plectin OS=Homo sapiens GN=PLEC PE=1 SV=3
1.5	MYH14_HUMAN	2235	228701	106 (65)	82 (49)	1.24	Myosin-14 OS=Homo sapiens GN=MYH14 PE=1 SV=2
1.6	MYH10_HUMAN	2067	229827	117 (73)	85 (56)	1.53	Myosin-10 OS=Homo sapiens GN=MYH10 PE=1 SV=3
3.1	K2C8_HUMAN	1417	53671	80 (60)	43 (37)	18.59	Keratin, type II cytoskeletal 8 OS=Homo sapiens GN=KRT8 PE=1 SV=7
4.1	ACTB_HUMAN	1265	42052	69 (53)	17 (13)	5.62	Actin, cytoplasmic 1 OS=Homo sapiens GN=ACTB PE=1 SV=1
3.2	VIME_HUMAN	1248	53676	65 (49)	39 (32)	10.47	Vimentin OS=Homo sapiens GN=VIM PE=1 SV=4
3.3	K2C1_HUMAN	1224	66170	61 (44)	36 (24)	4.45	Keratin, type II cytoskeletal 1 OS=Homo sapiens GN=KRT1 PE=1 SV=6
5.1	K1C19_HUMAN	1130	44079	54 (43)	31 (28)	12.49	Keratin, type I cytoskeletal 19 OS=Homo sapiens GN=KRT19 PE=1 SV=4
4.2	ACTA_HUMAN	994	42381	54 (43)	15 (11)	3.84	Actin, aortic smooth muscle OS=Homo sapiens GN=ACTA2 PE=1 SV=1
6.1	GRP78_HUMAN	994	72402	41 (30)	31 (20)	2.03	78 kDa glucose-regulated protein OS=Homo sapiens GN=HSPA5 PE=1 SV=2
3.4	K22E_HUMAN	956	65678	41 (26)	31 (21)	2.39	Keratin, type II cytoskeletal 2 epidermal OS=Homo sapiens GN=KRT2 PE=1 SV=2
1.7	MYH7_HUMAN	947	223757	41 (20)	35 (15)	0.3	Myosin-7 OS=Homo sapiens GN=MYH7 PE=1 SV=5
5.2	K1C16_HUMAN	917	51578	39 (26)	28 (21)	3.42	Keratin, type I cytoskeletal 16 OS=Homo sapiens GN=KRT16 PE=1 SV=4
5.3	K1C10_HUMAN	900	59020	38 (31)	26 (21)	3.56	Keratin, type I cytoskeletal 10 OS=Homo sapiens GN=KRT10 PE=1 SV=6
7	RBM25_HUMAN	813	100467	55 (32)	39 (24)	1.62	RNA-binding protein 25 OS=Homo sapiens GN=RBM25 PE=1 SV=3
1.8	MYH6_HUMAN	798	224394	37 (18)	32 (14)	0.26	Myosin-6 OS=Homo sapiens GN=MYH6 PE=1 SV=5
1.9	MYH8_HUMAN	709	223594	38 (22)	34 (19)	0.32	Myosin-8 OS=Homo sapiens GN=MYH8 PE=1 SV=3
8.1	A0A087WWU8_HUMAN	698	26632	46 (33)	30 (24)	29.61	Tropomyosin alpha-3 chain OS=Homo sapiens GN=TPM3 PE=1 SV=1
9	PRKDC_HUMAN	688	473749	47 (29)	45 (27)	0.2	DNA-dependent protein kinase catalytic subunit OS=Homo sapiens GN=PRKDC PE=1 SV=3
10	F5H6E2_HUMAN	675	119719	43 (29)	37 (26)	1.07	Unconventional myosin-Ic OS=Homo sapiens GN=MYO1C PE=1 SV=1
11.1	HS90B_HUMAN	655	83554	41 (25)	29 (22)	1.42	Heat shock protein HSP 90-beta OS=Homo sapiens GN=HSP90AB1 PE=1 SV=4
5.4	K1C9_HUMAN	645	62255	28 (22)	22 (19)	2.1	Keratin, type I cytoskeletal 9 OS=Homo sapiens GN=KRT9 PE=1 SV=3
5.5	K1C14_HUMAN	645	51872	35 (23)	27 (18)	2.43	Keratin, type I cytoskeletal 14 OS=Homo sapiens GN=KRT14 PE=1 SV=4
12.1	MOES_HUMAN	615	67892	20 (12)	17 (9)	0.76	Moesin OS=Homo sapiens GN=MSN PE=1 SV=3
13.1	YBOX1_HUMAN	600	35903	14 (11)	12 (9)	1.22	Nuclease-sensitive element-binding protein 1 OS=Homo sapiens GN=YBX1 PE=1 SV=3
14.1	CKAP4_HUMAN	587	66097	25 (17)	23 (16)	1.17	Cytoskeleton-associated protein 4 OS=Homo sapiens GN=CKAP4 PE=1 SV=2
4.3	K7EM38_HUMAN	585	14570	38 (30)	8 (7)	22.46	Actin, cytoplasmic 2 (Fragment) OS=Homo sapiens GN=ACTG1 PE=1 SV=1
8.2	TPM4_HUMAN	578	28619	39 (26)	29 (19)	11.55	Tropomyosin alpha-4 chain OS=Homo sapiens GN=TPM4 PE=1 SV=3
11.2	HS90A_HUMAN	574	85006	33 (21)	25 (19)	1.05	Heat shock protein HSP 90-alpha OS=Homo sapiens GN=HSP90AA1 PE=1 SV=5
5.6	K1C18_HUMAN	551	48029	32 (24)	23 (19)	3.6	Keratin, type I cytoskeletal 18 OS=Homo sapiens GN=KRT18 PE=1 SV=2
6.2	E9PKE3_HUMAN	551	68991	23 (18)	21 (16)	1.31	Heat shock cognate 71 kDa protein OS=Homo sapiens GN=HSPA8 PE=1 SV=1
1.1	M0QY43_HUMAN	549	114695	29 (17)	22 (11)	0.36	Myosin-14 (Fragment) OS=Homo sapiens GN=MYH14 PE=1 SV=7
3.5	K2C6B_HUMAN	546	60315	38 (25)	28 (22)	2.58	Keratin, type II cytoskeletal 6B OS=Homo sapiens GN=KRT6B PE=1 SV=5
3.6	K2C6A_HUMAN	545	60293	38 (25)	28 (23)	2.77	Keratin, type II cytoskeletal 6A OS=Homo sapiens GN=KRT6A PE=1 SV=3
15	HNRPU_HUMAN	536	91269	37 (23)	31 (19)	1.25	Heterogeneous nuclear ribonucleoprotein U OS=Homo sapiens GN=HNRNPU PE=1 SV=6
16	A0A0J9YVP6_HUMAN	530	57533	28 (20)	17 (14)	1.72	Poly(U)-binding-splicing factor PUF60 (Fragment) OS=Homo sapiens GN=PUF60 PE=1 SV=1
17.1	A0A087WY00_HUMAN	513	213778	39 (17)	35 (16)	0.29	Unconventional myosin-Va OS=Homo sapiens GN=MYO5A PE=1 SV=1
8.3	B7Z596_HUMAN	488	31904	38 (27)	26 (21)	9.81	Tropomyosin alpha-1 chain OS=Homo sapiens GN=TPM1 PE=1 SV=1
18	HNRPM_HUMAN	479	77749	47 (23)	33 (19)	1.29	Heterogeneous nuclear ribonucleoprotein M OS=Homo sapiens GN=HNRNPM PE=1 SV=3
19	U520_HUMAN	473	246006	32 (18)	28 (16)	0.25	U5 small nuclear ribonucleoprotein 200 kDa helicase OS=Homo sapiens GN=SNRNP200 PE=1 SV=2
20.1	LMNA_HUMAN	467	74380	39 (19)	34 (17)	1.27	Prelamin-A/C OS=Homo sapiens GN=LMNA PE=1 SV=1
3.7	K2C5_HUMAN	452	62568	39 (27)	30 (23)	2.98	Keratin, type II cytoskeletal 5 OS=Homo sapiens GN=KRT5 PE=1 SV=3
21	ATPA_HUMAN	448	59828	19 (15)	17 (14)	1.12	ATP synthase subunit alpha, mitochondrial OS=Homo sapiens GN=ATP5A1 PE=1 SV=1
8.4	J3KN67_HUMAN	439	33430	54 (33)	33 (24)	16.14	Tropomyosin alpha-3 chain OS=Homo sapiens GN=TPM3 PE=1 SV=1
22	CPSF6_HUMAN	433	59344	22 (13)	14 (10)	0.91	Cleavage and polyadenylation specificity factor subunit 6 OS=Homo sapiens GN=CPSF6 PE=1 SV=2
8.5	TPM1_HUMAN	430	32746	42 (23)	29 (17)	6.6	Tropomyosin alpha-1 chain OS=Homo sapiens GN=TPM1 PE=1 SV=2
23	XRCC5_HUMAN	406	83222	13 (12)	9 (8)	0.53	X-ray repair cross-complementing protein 5 OS=Homo sapiens GN=XRCC5 PE=1 SV=3
24.1	HNRPC_HUMAN	394	33707	22 (16)	15 (13)	3.08	Heterogeneous nuclear ribonucleoproteins C1/C2 OS=Homo sapiens GN=HNRNPC PE=1 SV=4
8.6	K7ENT6_HUMAN	389	20665	28 (19)	20 (14)	10.16	Tropomyosin alpha-4 chain (Fragment) OS=Homo sapiens GN=TPM4 PE=1 SV=1
25	RBMX_HUMAN	381	42306	33 (21)	28 (19)	3.86	RNA-binding motif protein, X chromosome OS=Homo sapiens GN=RBMX PE=1 SV=3
26.1	A8K968_HUMAN	368	85116	18 (12)	18 (12)	0.57	Band 4.1-like protein 3 OS=Homo sapiens GN=EPB41L3 PE=1 SV=1
27	MFAP1_HUMAN	361	51927	27 (11)	21 (9)	0.74	Microfibrillar-associated protein 1 OS=Homo sapiens GN=MFAP1 PE=1 SV=2
5.7	K1C17_HUMAN	357	48361	30 (17)	23 (15)	1.87	Keratin, type I cytoskeletal 17 OS=Homo sapiens GN=KRT17 PE=1 SV=2
28	PININ_HUMAN	356	81679	20 (16)	17 (14)	0.88	Pinin OS=Homo sapiens GN=PNN PE=1 SV=4
29	SF3B3_HUMAN	352	136575	17 (14)	15 (12)	0.33	Splicing factor 3B subunit 3 OS=Homo sapiens GN=SF3B3 PE=1 SV=4
30	SYEP_HUMAN	345	172080	22 (10)	20 (10)	0.21	Bifunctional glutamate/proline--tRNA ligase OS=Homo sapiens GN=EPRS PE=1 SV=5
31	SF3B2_HUMAN	344	100279	26 (16)	26 (16)	0.67	Splicing factor 3B subunit 2 OS=Homo sapiens GN=SF3B2 PE=1 SV=2
32	GRP75_HUMAN	342	73920	17 (10)	16 (10)	0.54	Stress-70 protein, mitochondrial OS=Homo sapiens GN=HSPA9 PE=1 SV=2
26.2	A0A0A0MRA8_HUMAN	341	102681	23 (12)	19 (12)	0.46	Band 4.1-like protein 3 OS=Homo sapiens GN=EPB41L3 PE=1 SV=1
33	NUCL_HUMAN	323	76625	26 (15)	21 (15)	0.88	Nucleolin OS=Homo sapiens GN=NCL PE=1 SV=3
13.2	YBOX3_HUMAN	316	40066	6 (5)	5 (4)	0.37	Y-box-binding protein 3 OS=Homo sapiens GN=YBX3 PE=1 SV=4
34	PRP8_HUMAN	311	274738	40 (22)	38 (22)	0.3	Pre-mRNA-processing-splicing factor 8 OS=Homo sapiens GN=PRPF8 PE=1 SV=2
12.2	E7EQR4_HUMAN	306	69443	16 (8)	13 (7)	0.45	Ezrin OS=Homo sapiens GN=EZR PE=1 SV=3
35	A0A0D9SF53_HUMAN	301	82110	13 (9)	12 (8)	0.42	ATP-dependent RNA helicase DDX3X OS=Homo sapiens GN=DDX3X PE=1 SV=1
36.1	U5S1_HUMAN	297	110336	18 (11)	13 (9)	0.38	116 kDa U5 small nuclear ribonucleoprotein component OS=Homo sapiens GN=EFTUD2 PE=1 SV=1
37.1	B7Z6Z4_HUMAN	297	26975	15 (11)	9 (7)	1.26	Myosin light polypeptide 6 OS=Homo sapiens GN=MYL6 PE=1 SV=1
38	THOC4_HUMAN	297	26872	11 (8)	6 (5)	1.27	THO complex subunit 4 OS=Homo sapiens GN=ALYREF PE=1 SV=3
39.1	F5H5D3_HUMAN	289	58606	16 (10)	12 (10)	0.73	Tubulin alpha-1C chain OS=Homo sapiens GN=TUBA1C PE=1 SV=1
40	A0A087WUZ3_HUMAN	282	275457	30 (9)	27 (9)	0.11	Spectrin beta chain, non-erythrocytic 1 OS=Homo sapiens GN=SPTBN1 PE=1 SV=1
41	A0A087WUT6_HUMAN	280	139053	18 (9)	17 (9)	0.23	Eukaryotic translation initiation factor 5B OS=Homo sapiens GN=EIF5B PE=1 SV=1
42.1	A0A087WTT1_HUMAN	278	58727	18 (11)	17 (10)	0.82	Polyadenylate-binding protein OS=Homo sapiens GN=PABPC1 PE=1 SV=1
12.3	RADI_HUMAN	277	68635	11 (6)	10 (5)	0.32	Radixin OS=Homo sapiens GN=RDX PE=1 SV=1
43	SF3A1_HUMAN	275	88888	21 (13)	19 (12)	0.6	Splicing factor 3A subunit 1 OS=Homo sapiens GN=SF3A1 PE=1 SV=1
44	X6RAL5_HUMAN	270	19571	21 (14)	13 (9)	4.75	Histone deacetylase complex subunit SAP18 OS=Homo sapiens GN=SAP18 PE=1 SV=1
45	ACINU_HUMAN	265	152170	25 (8)	21 (8)	0.19	Apoptotic chromatin condensation inducer in the nucleus OS=Homo sapiens GN=ACIN1 PE=1 SV=2
20.2	LMNB1_HUMAN	264	66653	19 (12)	19 (12)	0.78	Lamin-B1 OS=Homo sapiens GN=LMNB1 PE=1 SV=2
46	B9A067_HUMAN	264	79324	18 (9)	15 (8)	0.44	MICOS complex subunit MIC60 OS=Homo sapiens GN=IMMT PE=1 SV=2
42.2	B1ANR0_HUMAN	261	68156	11 (8)	11 (8)	0.46	Polyadenylate-binding protein OS=Homo sapiens GN=PABPC4 PE=1 SV=1
47	RUVB2_HUMAN	261	51296	11 (8)	10 (8)	0.65	RuvB-like 2 OS=Homo sapiens GN=RUVBL2 PE=1 SV=3
48	NOP58_HUMAN	260	60054	6 (6)	6 (6)	0.38	Nucleolar protein 58 OS=Homo sapiens GN=NOP58 PE=1 SV=1
49	TR150_HUMAN	260	108658	25 (9)	22 (9)	0.31	Thyroid hormone receptor-associated protein 3 OS=Homo sapiens GN=THRAP3 PE=1 SV=2
50	ASPH_HUMAN	255	86266	9 (4)	8 (4)	0.16	Aspartyl/asparaginyl beta-hydroxylase OS=Homo sapiens GN=ASPH PE=1 SV=3
51	AT2A2_HUMAN	254	116336	16 (8)	14 (7)	0.25	Sarcoplasmic/endoplasmic reticulum calcium ATPase 2 OS=Homo sapiens GN=ATP2A2 PE=1 SV=1
52.1	CAZA1_HUMAN	244	33073	6 (5)	5 (4)	0.61	F-actin-capping protein subunit alpha-1 OS=Homo sapiens GN=CAPZA1 PE=1 SV=3
53	H0YJA2_HUMAN	244	74241	9 (7)	8 (7)	0.35	Zinc finger CCCH domain-containing protein 14 (Fragment) OS=Homo sapiens GN=ZC3H14 PE=1 SV=1
54	DDX21_HUMAN	244	87804	15 (8)	12 (7)	0.34	Nucleolar RNA helicase 2 OS=Homo sapiens GN=DDX21 PE=1 SV=5
55	J3QQJ0_HUMAN	238	36033	13 (7)	11 (6)	0.69	SAP30-binding protein (Fragment) OS=Homo sapiens GN=SAP30BP PE=1 SV=1
11.3	TRAP1_HUMAN	235	80345	9 (6)	8 (5)	0.22	Heat shock protein 75 kDa, mitochondrial OS=Homo sapiens GN=TRAP1 PE=1 SV=3
56	SNUT1_HUMAN	233	90371	9 (4)	9 (4)	0.15	U4/U6.U5 tri-snRNP-associated protein 1 OS=Homo sapiens GN=SART1 PE=1 SV=1
57	AT1A1_HUMAN	230	114135	16 (9)	14 (9)	0.29	Sodium/potassium-transporting ATPase subunit alpha-1 OS=Homo sapiens GN=ATP1A1 PE=1 SV=1
58	LPPRC_HUMAN	229	159003	19 (8)	19 (8)	0.18	Leucine-rich PPR motif-containing protein, mitochondrial OS=Homo sapiens GN=LRPPRC PE=1 SV=3
59	SP16H_HUMAN	228	120409	18 (8)	16 (7)	0.24	FACT complex subunit SPT16 OS=Homo sapiens GN=SUPT16H PE=1 SV=1
60	ILF3_HUMAN	228	95678	11 (7)	11 (7)	0.27	Interleukin enhancer-binding factor 3 OS=Homo sapiens GN=ILF3 PE=1 SV=3
11.4	ENPL_HUMAN	226	92696	15 (6)	14 (6)	0.23	Endoplasmin OS=Homo sapiens GN=HSP90B1 PE=1 SV=1
61	B1AK87_HUMAN	226	29562	10 (9)	9 (8)	1.35	Capping protein (Actin filament) muscle Z-line, beta, isoform CRA_a OS=Homo sapiens GN=CAPZB PE=1 SV=1
62	RS3A_HUMAN	223	30154	17 (10)	13 (8)	1.84	40S ribosomal protein S3a OS=Homo sapiens GN=RPS3A PE=1 SV=2
63.1	MPRIP_HUMAN	221	117260	17 (6)	16 (6)	0.18	Myosin phosphatase Rho-interacting protein OS=Homo sapiens GN=MPRIP PE=1 SV=3
63.2	J3KSW8_HUMAN	218	96384	17 (6)	16 (6)	0.22	Myosin phosphatase Rho-interacting protein (Fragment) OS=Homo sapiens GN=MPRIP PE=1 SV=1
64	KPYM_HUMAN	218	58470	14 (9)	13 (9)	0.64	Pyruvate kinase PKM OS=Homo sapiens GN=PKM PE=1 SV=4
17.2	MYO5B_HUMAN	215	215135	13 (6)	12 (6)	0.09	Unconventional myosin-Vb OS=Homo sapiens GN=MYO5B PE=1 SV=3
65	PYRG1_HUMAN	212	67332	6 (3)	6 (3)	0.15	CTP synthase 1 OS=Homo sapiens GN=CTPS1 PE=1 SV=2
66	ML12A_HUMAN	211	19839	15 (9)	8 (6)	2.5	Myosin regulatory light chain 12A OS=Homo sapiens GN=MYL12A PE=1 SV=2
6.3	A0A0G2JIW1_HUMAN	210	70351	12 (8)	11 (8)	0.44	Heat shock 70 kDa protein 1B OS=Homo sapiens GN=HSPA1B PE=1 SV=1
67	PSMD2_HUMAN	210	100877	11 (6)	8 (5)	0.21	26S proteasome non-ATPase regulatory subunit 2 OS=Homo sapiens GN=PSMD2 PE=1 SV=3
68.1	NONO_HUMAN	209	54311	26 (10)	20 (8)	0.8	Non-POU domain-containing octamer-binding protein OS=Homo sapiens GN=NONO PE=1 SV=4
69	LAT1_HUMAN	208	55659	3 (3)	2 (2)	0.19	Large neutral amino acids transporter small subunit 1 OS=Homo sapiens GN=SLC7A5 PE=1 SV=2
70.1	LRRF2_HUMAN	206	82349	12 (5)	12 (5)	0.22	Leucine-rich repeat flightless-interacting protein 2 OS=Homo sapiens GN=LRRFIP2 PE=1 SV=1
71	NOP56_HUMAN	206	66408	7 (6)	7 (6)	0.34	Nucleolar protein 56 OS=Homo sapiens GN=NOP56 PE=1 SV=4
72	A0A087WWY3_HUMAN	204	248149	18 (9)	15 (8)	0.12	Filamin-A OS=Homo sapiens GN=FLNA PE=1 SV=1
73	TMOD3_HUMAN	202	39741	13 (9)	11 (8)	0.9	Tropomodulin-3 OS=Homo sapiens GN=TMOD3 PE=1 SV=1
74	NACAM_HUMAN	198	205979	11 (3)	11 (3)	0.05	Nascent polypeptide-associated complex subunit alpha, muscle-specific form OS=Homo sapiens GN=NACA PE=1 SV=1
75	H0Y2W2_HUMAN	197	64600	20 (9)	17 (9)	0.56	ATPase family AAA domain-containing protein 3A (Fragment) OS=Homo sapiens GN=ATAD3A PE=1 SV=1
76	HBB_HUMAN	195	16102	7 (5)	6 (4)	1.6	Hemoglobin subunit beta OS=Homo sapiens GN=HBB PE=1 SV=2
77	ATPB_HUMAN	195	56525	13 (7)	8 (6)	0.49	ATP synthase subunit beta, mitochondrial OS=Homo sapiens GN=ATP5B PE=1 SV=3
78	TTL12_HUMAN	194	75154	8 (5)	6 (4)	0.19	Tubulin--tyrosine ligase-like protein 12 OS=Homo sapiens GN=TTLL12 PE=1 SV=2
79	VPS35_HUMAN	188	92447	11 (4)	9 (3)	0.15	Vacuolar protein sorting-associated protein 35 OS=Homo sapiens GN=VPS35 PE=1 SV=2
80	DYHC1_HUMAN	187	534809	28 (8)	26 (8)	0.05	Cytoplasmic dynein 1 heavy chain 1 OS=Homo sapiens GN=DYNC1H1 PE=1 SV=5
81	RL13_HUMAN	187	24304	10 (7)	10 (7)	1.46	60S ribosomal protein L13 OS=Homo sapiens GN=RPL13 PE=1 SV=4
82	PRP31_HUMAN	186	55649	10 (4)	10 (4)	0.26	U4/U6 small nuclear ribonucleoprotein Prp31 OS=Homo sapiens GN=PRPF31 PE=1 SV=2
83	SYG_HUMAN	184	83854	8 (4)	6 (3)	0.17	Glycine--tRNA ligase OS=Homo sapiens GN=GARS PE=1 SV=3
84	CH60_HUMAN	183	61187	12 (6)	12 (6)	0.37	60 kDa heat shock protein, mitochondrial OS=Homo sapiens GN=HSPD1 PE=1 SV=2
85	H4_HUMAN	183	11360	6 (5)	4 (4)	2.77	Histone H4 OS=Homo sapiens GN=HIST1H4A PE=1 SV=2
86.1	Q5JP53_HUMAN	182	48135	12 (8)	8 (6)	0.7	Tubulin beta chain OS=Homo sapiens GN=TUBB PE=1 SV=1
87.1	FUS_HUMAN	182	53622	5 (4)	5 (4)	0.27	RNA-binding protein FUS OS=Homo sapiens GN=FUS PE=1 SV=1
88	HORN_HUMAN	181	283140	5 (3)	3 (2)	0.03	Hornerin OS=Homo sapiens GN=HRNR PE=1 SV=2
89	SF3A3_HUMAN	180	59154	12 (5)	11 (5)	0.31	Splicing factor 3A subunit 3 OS=Homo sapiens GN=SF3A3 PE=1 SV=1
90	PYC_HUMAN	178	130293	10 (3)	10 (3)	0.08	Pyruvate carboxylase, mitochondrial OS=Homo sapiens GN=PC PE=1 SV=2
91	PRP6_HUMAN	178	107656	39 (6)	19 (6)	0.2	Pre-mRNA-processing factor 6 OS=Homo sapiens GN=PRPF6 PE=1 SV=1
92	IMA1_HUMAN	177	58168	7 (4)	5 (3)	0.25	Importin subunit alpha-1 OS=Homo sapiens GN=KPNA2 PE=1 SV=1
93	F5H669_HUMAN	176	41355	11 (5)	8 (5)	0.47	Cleavage and polyadenylation-specificity factor subunit 7 (Fragment) OS=Homo sapiens GN=CPSF7 PE=1 SV=1
94	TCP4_HUMAN	175	14386	15 (10)	8 (7)	4.45	Activated RNA polymerase II transcriptional coactivator p15 OS=Homo sapiens GN=SUB1 PE=1 SV=3
95	SF3B1_HUMAN	174	146479	15 (10)	14 (9)	0.25	Splicing factor 3B subunit 1 OS=Homo sapiens GN=SF3B1 PE=1 SV=3
96	SRSF2_HUMAN	174	25461	9 (5)	8 (5)	0.85	Serine/arginine-rich splicing factor 2 OS=Homo sapiens GN=SRSF2 PE=1 SV=4
97	RL4_HUMAN	174	47953	18 (6)	16 (6)	0.49	60S ribosomal protein L4 OS=Homo sapiens GN=RPL4 PE=1 SV=5
86.2	TBB4B_HUMAN	173	50255	11 (7)	8 (6)	0.56	Tubulin beta-4B chain OS=Homo sapiens GN=TUBB4B PE=1 SV=1
98	RL6_HUMAN	172	32765	12 (7)	12 (7)	0.97	60S ribosomal protein L6 OS=Homo sapiens GN=RPL6 PE=1 SV=3
99	STAT1_HUMAN	172	87850	6 (5)	6 (5)	0.2	Signal transducer and activator of transcription 1-alpha/beta OS=Homo sapiens GN=STAT1 PE=1 SV=2
100	NUP93_HUMAN	171	93943	15 (7)	15 (7)	0.27	Nuclear pore complex protein Nup93 OS=Homo sapiens GN=NUP93 PE=1 SV=2
68.2	H7C367_HUMAN	170	28341	24 (9)	20 (8)	1.72	Non-POU domain-containing octamer-binding protein (Fragment) OS=Homo sapiens GN=NONO PE=1 SV=7
86.3	A0A0B4J269_HUMAN	170	89693	11 (6)	8 (5)	0.24	Uncharacterized protein OS=Homo sapiens PE=1 SV=1
101	INF2_HUMAN	169	136851	14 (4)	8 (4)	0.1	Inverted formin-2 OS=Homo sapiens GN=INF2 PE=1 SV=2
102	PCCB_HUMAN	168	58806	6 (4)	6 (4)	0.24	Propionyl-CoA carboxylase beta chain, mitochondrial OS=Homo sapiens GN=PCCB PE=1 SV=3
103.1	SRSF6_HUMAN	167	39677	15 (9)	13 (8)	1.06	Serine/arginine-rich splicing factor 6 OS=Homo sapiens GN=SRSF6 PE=1 SV=2
104	A0A087X1X7_HUMAN	167	69696	4 (3)	4 (3)	0.15	Elongation factor 1-delta OS=Homo sapiens GN=EEF1D PE=1 SV=1
105	RS6_HUMAN	166	28834	8 (5)	7 (4)	0.55	40S ribosomal protein S6 OS=Homo sapiens GN=RPS6 PE=1 SV=1
106.1	PRS8_HUMAN	165	45768	5 (3)	5 (3)	0.23	26S protease regulatory subunit 8 OS=Homo sapiens GN=PSMC5 PE=1 SV=1
107	PDIA4_HUMAN	165	73229	13 (6)	11 (6)	0.3	Protein disulfide-isomerase A4 OS=Homo sapiens GN=PDIA4 PE=1 SV=2
108	DHX9_HUMAN	163	142181	15 (8)	15 (8)	0.2	ATP-dependent RNA helicase A OS=Homo sapiens GN=DHX9 PE=1 SV=4
109	A0A0D9SEI3_HUMAN	162	89725	17 (8)	17 (8)	0.33	Cyclin-dependent kinase 11B OS=Homo sapiens GN=CDK11B PE=1 SV=1
110	QCR2_HUMAN	159	48584	9 (4)	8 (3)	0.3	Cytochrome b-c1 complex subunit 2, mitochondrial OS=Homo sapiens GN=UQCRC2 PE=1 SV=3
37.2	MYL6B_HUMAN	157	22864	9 (8)	7 (6)	1.27	Myosin light chain 6B OS=Homo sapiens GN=MYL6B PE=1 SV=1
111	J3KNN5_HUMAN	156	72458	10 (4)	10 (4)	0.19	Probable ATP-dependent RNA helicase DDX41 (Fragment) OS=Homo sapiens GN=DDX41 PE=1 SV=1
112	BCLF1_HUMAN	153	106173	18 (9)	17 (8)	0.31	Bcl-2-associated transcription factor 1 OS=Homo sapiens GN=BCLAF1 PE=1 SV=2
113	SYNEM_HUMAN	153	173005	19 (4)	15 (4)	0.08	Synemin OS=Homo sapiens GN=SYNM PE=1 SV=2
114	MCM7_HUMAN	152	81884	11 (8)	11 (8)	0.37	DNA replication licensing factor MCM7 OS=Homo sapiens GN=MCM7 PE=1 SV=4
115	ARC1B_HUMAN	152	41722	5 (3)	4 (2)	0.26	Actin-related protein 2/3 complex subunit 1B OS=Homo sapiens GN=ARPC1B PE=1 SV=3
116	RUVB1_HUMAN	152	50538	7 (4)	7 (4)	0.29	RuvB-like 1 OS=Homo sapiens GN=RUVBL1 PE=1 SV=1
103.2	A0A0D9SEM4_HUMAN	150	43736	10 (7)	8 (6)	0.66	Serine/arginine-rich-splicing factor 4 (Fragment) OS=Homo sapiens GN=SRSF4 PE=1 SV=1
117	RLA2_HUMAN	150	11658	4 (3)	4 (3)	1.17	60S acidic ribosomal protein P2 OS=Homo sapiens GN=RPLP2 PE=1 SV=1
118	RS3_HUMAN	150	26842	7 (5)	6 (4)	0.6	40S ribosomal protein S3 OS=Homo sapiens GN=RPS3 PE=1 SV=2
119	PRPF3_HUMAN	148	77652	15 (6)	14 (6)	0.28	U4/U6 small nuclear ribonucleoprotein Prp3 OS=Homo sapiens GN=PRPF3 PE=1 SV=2
120	ANXA2_HUMAN	145	38808	9 (6)	9 (6)	0.63	Annexin A2 OS=Homo sapiens GN=ANXA2 PE=1 SV=2
121	HNRPQ_HUMAN	144	69788	8 (3)	8 (3)	0.15	Heterogeneous nuclear ribonucleoprotein Q OS=Homo sapiens GN=SYNCRIP PE=1 SV=2
122	RL3_HUMAN	143	46365	17 (7)	16 (7)	0.62	60S ribosomal protein L3 OS=Homo sapiens GN=RPL3 PE=1 SV=2
123	RCN2_HUMAN	142	36911	7 (5)	5 (3)	0.41	Reticulocalbin-2 OS=Homo sapiens GN=RCN2 PE=1 SV=1
124	F8WAR4_HUMAN	142	27832	4 (3)	4 (3)	0.4	MICOS complex subunit OS=Homo sapiens GN=CHCHD3 PE=1 SV=1
125	NAT10_HUMAN	141	116569	6 (4)	6 (4)	0.12	RNA cytidine acetyltransferase OS=Homo sapiens GN=NAT10 PE=1 SV=2
126	ERLN1_HUMAN	140	39072	11 (4)	10 (4)	0.38	Erlin-1 OS=Homo sapiens GN=ERLIN1 PE=1 SV=1
127	PTRF_HUMAN	139	43450	8 (3)	7 (3)	0.25	Polymerase I and transcript release factor OS=Homo sapiens GN=PTRF PE=1 SV=1
128	DC1I2_HUMAN	138	71811	4 (3)	3 (2)	0.14	Cytoplasmic dynein 1 intermediate chain 2 OS=Homo sapiens GN=DYNC1I2 PE=1 SV=3
129	MBB1A_HUMAN	138	149731	12 (3)	10 (3)	0.07	Myb-binding protein 1A OS=Homo sapiens GN=MYBBP1A PE=1 SV=2
3.8	NFL_HUMAN	136	61536	11 (6)	9 (6)	0.37	Neurofilament light polypeptide OS=Homo sapiens GN=NEFL PE=1 SV=3
39.2	TBA4A_HUMAN	136	50634	10 (7)	8 (7)	0.56	Tubulin alpha-4A chain OS=Homo sapiens GN=TUBA4A PE=1 SV=1
130	NPM_HUMAN	135	32726	8 (3)	8 (3)	0.34	Nucleophosmin OS=Homo sapiens GN=NPM1 PE=1 SV=2
131	CD2B2_HUMAN	134	37737	5 (4)	4 (4)	0.4	CD2 antigen cytoplasmic tail-binding protein 2 OS=Homo sapiens GN=CD2BP2 PE=1 SV=1
132	A0A075B7A0_HUMAN	134	16245	5 (3)	4 (3)	0.77	60S ribosomal protein L18 OS=Homo sapiens GN=RPL18 PE=1 SV=1
133	A0A024QZ33_HUMAN	131	60633	14 (6)	14 (6)	0.37	Coiled-coil domain containing 55, isoform CRA_a OS=Homo sapiens GN=CCDC55 PE=1 SV=1
134	CAAP1_HUMAN	131	38971	5 (2)	5 (2)	0.18	Caspase activity and apoptosis inhibitor 1 OS=Homo sapiens GN=CAAP1 PE=1 SV=2
135	RBM39_HUMAN	129	59628	5 (2)	4 (2)	0.11	RNA-binding protein 39 OS=Homo sapiens GN=RBM39 PE=1 SV=2
136	PCCA_HUMAN	129	80635	8 (3)	7 (3)	0.13	Propionyl-CoA carboxylase alpha chain, mitochondrial OS=Homo sapiens GN=PCCA PE=1 SV=4
70.2	LRRF1_HUMAN	127	89826	8 (2)	7 (2)	0.07	Leucine-rich repeat flightless-interacting protein 1 OS=Homo sapiens GN=LRRFIP1 PE=1 SV=2
137	PHB2_HUMAN	127	33276	6 (3)	6 (3)	0.33	Prohibitin-2 OS=Homo sapiens GN=PHB2 PE=1 SV=2
138	ECHA_HUMAN	125	83688	10 (3)	9 (2)	0.12	Trifunctional enzyme subunit alpha, mitochondrial OS=Homo sapiens GN=HADHA PE=1 SV=2
139	EFTU_HUMAN	125	49852	6 (4)	6 (4)	0.29	Elongation factor Tu, mitochondrial OS=Homo sapiens GN=TUFM PE=1 SV=2
140	CPT1A_HUMAN	124	88995	5 (3)	5 (3)	0.11	Carnitine O-palmitoyltransferase 1, liver isoform OS=Homo sapiens GN=CPT1A PE=1 SV=2
141	H0YL12_HUMAN	124	25220	5 (4)	5 (4)	0.65	Electron transfer flavoprotein subunit alpha, mitochondrial (Fragment) OS=Homo sapiens GN=ETFA PE=1 SV=7
142	RL1D1_HUMAN	124	55167	16 (6)	14 (5)	0.42	Ribosomal L1 domain-containing protein 1 OS=Homo sapiens GN=RSL1D1 PE=1 SV=3
143	RL8_HUMAN	123	28235	12 (6)	11 (5)	0.95	60S ribosomal protein L8 OS=Homo sapiens GN=RPL8 PE=1 SV=2
144	FLII_HUMAN	123	146142	10 (5)	9 (5)	0.12	Protein flightless-1 homolog OS=Homo sapiens GN=FLII PE=1 SV=2
145	SYTC_HUMAN	122	84294	12 (5)	11 (4)	0.16	Threonine--tRNA ligase, cytoplasmic OS=Homo sapiens GN=TARS PE=1 SV=3
146	SFXN1_HUMAN	122	35881	6 (4)	5 (3)	0.42	Sideroflexin-1 OS=Homo sapiens GN=SFXN1 PE=1 SV=4
147	HNRPR_HUMAN	122	71184	7 (3)	6 (2)	0.14	Heterogeneous nuclear ribonucleoprotein R OS=Homo sapiens GN=HNRNPR PE=1 SV=1
148	RL7A_HUMAN	122	30148	13 (5)	12 (5)	0.69	60S ribosomal protein L7a OS=Homo sapiens GN=RPL7A PE=1 SV=2
149	GFPT1_HUMAN	122	79555	7 (1)	7 (1)	0.04	Glutamine--fructose-6-phosphate aminotransferase [isomerizing] 1 OS=Homo sapiens GN=GFPT1 PE=1 SV=3
150	RL28_HUMAN	120	15795	8 (3)	6 (2)	0.79	60S ribosomal protein L28 OS=Homo sapiens GN=RPL28 PE=1 SV=3
151	Q5QPE1_HUMAN	118	28722	3 (3)	2 (2)	0.39	Protein transport protein Sec23B (Fragment) OS=Homo sapiens GN=SEC23B PE=1 SV=1
152	AT5F1_HUMAN	118	28947	4 (3)	4 (3)	0.39	ATP synthase F(0) complex subunit B1, mitochondrial OS=Homo sapiens GN=ATP5F1 PE=1 SV=2
153	SERA_HUMAN	117	57356	5 (3)	5 (3)	0.18	D-3-phosphoglycerate dehydrogenase OS=Homo sapiens GN=PHGDH PE=1 SV=4
154	H3BRU6_HUMAN	117	32033	4 (2)	3 (2)	0.22	Poly(rC)-binding protein 2 (Fragment) OS=Homo sapiens GN=PCBP2 PE=1 SV=1
155	J3KPF3_HUMAN	117	68230	4 (3)	4 (3)	0.15	4F2 cell-surface antigen heavy chain OS=Homo sapiens GN=SLC3A2 PE=1 SV=1
157	A0A0R4J2E8_HUMAN	116	95078	9 (5)	9 (5)	0.18	Matrin-3 OS=Homo sapiens GN=MATR3 PE=1 SV=1
156	FBRL_HUMAN	115	33877	9 (4)	8 (4)	0.45	rRNA 2'-O-methyltransferase fibrillarin OS=Homo sapiens GN=FBL PE=1 SV=2
158	PDC6I_HUMAN	114	96590	7 (3)	7 (3)	0.11	Programmed cell death 6-interacting protein OS=Homo sapiens GN=PDCD6IP PE=1 SV=1
159	SRSF1_HUMAN	114	27842	13 (7)	11 (7)	1.21	Serine/arginine-rich splicing factor 1 OS=Homo sapiens GN=SRSF1 PE=1 SV=2
160	X1WI28_HUMAN	113	23513	7 (5)	6 (4)	0.94	60S ribosomal protein L10 (Fragment) OS=Homo sapiens GN=RPL10 PE=1 SV=6
161	H13_HUMAN	113	22336	17 (5)	6 (4)	1.01	Histone H1.3 OS=Homo sapiens GN=HIST1H1D PE=1 SV=2
162	CALU_HUMAN	112	37198	6 (5)	6 (5)	0.53	Calumenin OS=Homo sapiens GN=CALU PE=1 SV=2
163	RM46_HUMAN	112	31799	8 (3)	6 (2)	0.35	39S ribosomal protein L46, mitochondrial OS=Homo sapiens GN=MRPL46 PE=1 SV=1
164	IQGA1_HUMAN	112	189761	19 (7)	19 (7)	0.13	Ras GTPase-activating-like protein IQGAP1 OS=Homo sapiens GN=IQGAP1 PE=1 SV=1
165	GUAA_HUMAN	112	77408	5 (2)	5 (2)	0.09	GMP synthase [glutamine-hydrolyzing] OS=Homo sapiens GN=GMPS PE=1 SV=1
166	ZC3HD_HUMAN	111	197203	20 (4)	18 (4)	0.07	Zinc finger CCCH domain-containing protein 13 OS=Homo sapiens GN=ZC3H13 PE=1 SV=1
167	PRS7_HUMAN	110	49002	4 (2)	3 (2)	0.14	26S protease regulatory subunit 7 OS=Homo sapiens GN=PSMC2 PE=1 SV=3
168	SON_HUMAN	110	264063	10 (4)	9 (4)	0.05	Protein SON OS=Homo sapiens GN=SON PE=1 SV=4
169	MYOF_HUMAN	110	236100	14 (5)	13 (5)	0.07	Myoferlin OS=Homo sapiens GN=MYOF PE=1 SV=1
170.1	E9PG15_HUMAN	110	17209	8 (3)	7 (3)	0.71	14-3-3 protein theta (Fragment) OS=Homo sapiens GN=YWHAQ PE=1 SV=1
171	SPF45_HUMAN	110	45162	14 (6)	10 (5)	0.42	Splicing factor 45 OS=Homo sapiens GN=RBM17 PE=1 SV=1
172	NOLC1_HUMAN	110	73560	11 (5)	10 (4)	0.24	Nucleolar and coiled-body phosphoprotein 1 OS=Homo sapiens GN=NOLC1 PE=1 SV=2
173	SF01_HUMAN	109	68514	4 (2)	3 (1)	0.1	Splicing factor 1 OS=Homo sapiens GN=SF1 PE=1 SV=4
3.9	K2C79_HUMAN	108	58085	13 (7)	11 (6)	0.39	Keratin, type II cytoskeletal 79 OS=Homo sapiens GN=KRT79 PE=1 SV=2
174	SRRM2_HUMAN	108	300179	24 (5)	24 (5)	0.06	Serine/arginine repetitive matrix protein 2 OS=Homo sapiens GN=SRRM2 PE=1 SV=2
175	EHD4_HUMAN	108	61365	5 (3)	5 (3)	0.17	EH domain-containing protein 4 OS=Homo sapiens GN=EHD4 PE=1 SV=1
176	PAPS2_HUMAN	108	70027	4 (3)	4 (3)	0.15	Bifunctional 3'-phosphoadenosine 5'-phosphosulfate synthase 2 OS=Homo sapiens GN=PAPSS2 PE=1 SV=2
37.3	MYL1_HUMAN	107	21189	5 (4)	5 (4)	0.8	Myosin light chain 1/3, skeletal muscle isoform OS=Homo sapiens GN=MYL1 PE=2 SV=3
170.2	1433G_HUMAN	107	28456	9 (4)	7 (4)	0.56	14-3-3 protein gamma OS=Homo sapiens GN=YWHAG PE=1 SV=2
177	6PGD_HUMAN	107	53619	3 (2)	3 (2)	0.13	6-phosphogluconate dehydrogenase, decarboxylating OS=Homo sapiens GN=PGD PE=1 SV=3
52.2	CAZA2_HUMAN	106	33157	4 (3)	4 (3)	0.33	F-actin-capping protein subunit alpha-2 OS=Homo sapiens GN=CAPZA2 PE=1 SV=3
178	RL7_HUMAN	106	29264	21 (7)	16 (7)	1.12	60S ribosomal protein L7 OS=Homo sapiens GN=RPL7 PE=1 SV=1
179	H3BLV9_HUMAN	106	76676	3 (2)	3 (2)	0.09	SRSF protein kinase 1 (Fragment) OS=Homo sapiens GN=SRPK1 PE=1 SV=1
180	ADT2_HUMAN	105	33059	11 (8)	8 (5)	0.95	ADP/ATP translocase 2 OS=Homo sapiens GN=SLC25A5 PE=1 SV=7
181	A0A087WVQ6_HUMAN	104	193703	10 (3)	9 (3)	0.05	Clathrin heavy chain OS=Homo sapiens GN=CLTC PE=1 SV=1
182	AAAT_HUMAN	104	57018	6 (4)	6 (4)	0.25	Neutral amino acid transporter B(0) OS=Homo sapiens GN=SLC1A5 PE=1 SV=2
183	EF1A1_HUMAN	104	50451	12 (8)	11 (7)	0.56	Elongation factor 1-alpha 1 OS=Homo sapiens GN=EEF1A1 PE=1 SV=1
184	TNNC2_HUMAN	103	18167	5 (3)	4 (2)	0.41	Troponin C, skeletal muscle OS=Homo sapiens GN=TNNC2 PE=1 SV=2
185	PAIRB_HUMAN	103	44995	5 (2)	5 (2)	0.15	Plasminogen activator inhibitor 1 RNA-binding protein OS=Homo sapiens GN=SERBP1 PE=1 SV=2
186	SCAM3_HUMAN	103	38661	6 (2)	5 (2)	0.18	Secretory carrier-associated membrane protein 3 OS=Homo sapiens GN=SCAMP3 PE=1 SV=3
187	B2R4S9_HUMAN	103	13898	5 (2)	5 (2)	0.55	Histone H2B OS=Homo sapiens GN=HIST1H2BI PE=2 SV=1
188	E7EMC7_HUMAN	102	42070	6 (2)	6 (2)	0.16	Sequestosome-1 OS=Homo sapiens GN=SQSTM1 PE=1 SV=1
189	GCN1_HUMAN	101	294967	11 (3)	10 (3)	0.03	eIF-2-alpha kinase activator GCN1 OS=Homo sapiens GN=GCN1 PE=1 SV=6
190	E9PDF6_HUMAN	101	129426	25 (8)	21 (7)	0.22	Unconventional myosin-Ib OS=Homo sapiens GN=MYO1B PE=1 SV=1
191	CHTOP_HUMAN	101	26380	6 (2)	6 (2)	0.27	Chromatin target of PRMT1 protein OS=Homo sapiens GN=CHTOP PE=1 SV=2
170.3	1433B_HUMAN	100	28179	5 (3)	4 (3)	0.4	14-3-3 protein beta/alpha OS=Homo sapiens GN=YWHAB PE=1 SV=3
192	G6PD_HUMAN	100	59675	5 (2)	5 (2)	0.11	Glucose-6-phosphate 1-dehydrogenase OS=Homo sapiens GN=G6PD PE=1 SV=4
193	IF4A1_HUMAN	99	46353	5 (3)	5 (3)	0.23	Eukaryotic initiation factor 4A-I OS=Homo sapiens GN=EIF4A1 PE=1 SV=1
194	DREB_HUMAN	99	71842	15 (4)	11 (4)	0.2	Drebrin OS=Homo sapiens GN=DBN1 PE=1 SV=4
195	RS11_HUMAN	98	18590	8 (4)	8 (4)	0.95	40S ribosomal protein S11 OS=Homo sapiens GN=RPS11 PE=1 SV=3
196.1	PFKAP_HUMAN	98	86454	10 (6)	10 (6)	0.25	ATP-dependent 6-phosphofructokinase, platelet type OS=Homo sapiens GN=PFKP PE=1 SV=2
197	EIF3B_HUMAN	98	92823	7 (3)	6 (3)	0.11	Eukaryotic translation initiation factor 3 subunit B OS=Homo sapiens GN=EIF3B PE=1 SV=3
198	RS14_HUMAN	97	16434	2 (2)	2 (2)	0.45	40S ribosomal protein S14 OS=Homo sapiens GN=RPS14 PE=1 SV=3
199.1	GNAS1_HUMAN	96	111697	6 (3)	6 (3)	0.09	Guanine nucleotide-binding protein G(s) subunit alpha isoforms XLas OS=Homo sapiens GN=GNAS PE=1 SV=2
200	DHX15_HUMAN	96	91673	17 (3)	12 (3)	0.11	Pre-mRNA-splicing factor ATP-dependent RNA helicase DHX15 OS=Homo sapiens GN=DHX15 PE=1 SV=2
201	PLAK_HUMAN	96	82434	8 (3)	7 (3)	0.12	Junction plakoglobin OS=Homo sapiens GN=JUP PE=1 SV=3
202	ARP2_HUMAN	95	45017	6 (2)	6 (2)	0.15	Actin-related protein 2 OS=Homo sapiens GN=ACTR2 PE=1 SV=1
203	BAG2_HUMAN	94	23928	7 (5)	7 (5)	0.92	BAG family molecular chaperone regulator 2 OS=Homo sapiens GN=BAG2 PE=1 SV=1
204	P5CS_HUMAN	94	87989	7 (4)	6 (3)	0.16	Delta-1-pyrroline-5-carboxylate synthase OS=Homo sapiens GN=ALDH18A1 PE=1 SV=2
205	A0A075B6Z2_HUMAN	94	2220	26 (11)	2 (1)	1.81	Protein TRAJ56 (Fragment) OS=Homo sapiens GN=TRAJ56 PE=4 SV=1
87.2	RBP56_HUMAN	93	62021	4 (3)	4 (3)	0.17	TATA-binding protein-associated factor 2N OS=Homo sapiens GN=TAF15 PE=1 SV=1
206	PR40A_HUMAN	93	109022	10 (5)	9 (4)	0.16	Pre-mRNA-processing factor 40 homolog A OS=Homo sapiens GN=PRPF40A PE=1 SV=2
207	TMEDA_HUMAN	93	25131	3 (3)	3 (3)	0.46	Transmembrane emp24 domain-containing protein 10 OS=Homo sapiens GN=TMED10 PE=1 SV=2
208	G3V226_HUMAN	92	8963	4 (2)	4 (2)	0.93	Calmodulin OS=Homo sapiens GN=CALM1 PE=1 SV=1
86.4	TBB6_HUMAN	91	50281	4 (3)	4 (3)	0.21	Tubulin beta-6 chain OS=Homo sapiens GN=TUBB6 PE=1 SV=1
209	MSH6_HUMAN	91	154514	13 (4)	10 (4)	0.09	DNA mismatch repair protein Msh6 OS=Homo sapiens GN=MSH6 PE=1 SV=2
210	SF3A2_HUMAN	90	49338	5 (2)	5 (2)	0.14	Splicing factor 3A subunit 2 OS=Homo sapiens GN=SF3A2 PE=1 SV=2
211.1	IF4A3_HUMAN	89	47126	10 (8)	10 (8)	0.72	Eukaryotic initiation factor 4A-III OS=Homo sapiens GN=EIF4A3 PE=1 SV=4
212	PESC_HUMAN	88	68359	9 (2)	8 (2)	0.1	Pescadillo homolog OS=Homo sapiens GN=PES1 PE=1 SV=1
213	NSF_HUMAN	88	83055	5 (2)	5 (2)	0.08	Vesicle-fusing ATPase OS=Homo sapiens GN=NSF PE=1 SV=3
214	XPO2_HUMAN	88	111145	3 (2)	3 (2)	0.06	Exportin-2 OS=Homo sapiens GN=CSE1L PE=1 SV=3
215	A0A0D9SGF6_HUMAN	88	288226	15 (3)	15 (3)	0.03	Spectrin alpha chain, non-erythrocytic 1 OS=Homo sapiens GN=SPTAN1 PE=1 SV=1
216	ROA0_HUMAN	87	30993	3 (2)	3 (2)	0.23	Heterogeneous nuclear ribonucleoprotein A0 OS=Homo sapiens GN=HNRNPA0 PE=1 SV=1
217	MAGB2_HUMAN	87	35426	4 (2)	4 (2)	0.2	Melanoma-associated antigen B2 OS=Homo sapiens GN=MAGEB2 PE=1 SV=3
218	H2AY_HUMAN	87	39764	4 (1)	3 (1)	0.08	Core histone macro-H2A.1 OS=Homo sapiens GN=H2AFY PE=1 SV=4
219	ABCF3_HUMAN	86	80094	3 (1)	3 (1)	0.04	ATP-binding cassette sub-family F member 3 OS=Homo sapiens GN=ABCF3 PE=1 SV=2
220	MPCP_HUMAN	86	40525	8 (2)	8 (2)	0.17	Phosphate carrier protein, mitochondrial OS=Homo sapiens GN=SLC25A3 PE=1 SV=2
68.3	SFPQ_HUMAN	85	76216	6 (2)	6 (2)	0.09	Splicing factor, proline- and glutamine-rich OS=Homo sapiens GN=SFPQ PE=1 SV=2
211.2	A0A024QZP7_HUMAN	85	34117	4 (3)	4 (3)	0.32	Cyclin-dependent kinase 1 OS=Homo sapiens GN=CDK1 PE=1 SV=1
221	CAN2_HUMAN	85	80800	3 (2)	3 (2)	0.08	Calpain-2 catalytic subunit OS=Homo sapiens GN=CAPN2 PE=1 SV=6
222	C1QBP_HUMAN	85	31742	2 (1)	2 (1)	0.1	Complement component 1 Q subcomponent-binding protein, mitochondrial OS=Homo sapiens GN=C1QBP PE=1 SV=1
223	SYDC_HUMAN	84	57499	2 (1)	2 (1)	0.06	Aspartate--tRNA ligase, cytoplasmic OS=Homo sapiens GN=DARS PE=1 SV=2
224	A0A087WZK9_HUMAN	84	39736	2 (1)	2 (1)	0.08	Eukaryotic translation initiation factor 3 subunit H OS=Homo sapiens GN=EIF3H PE=1 SV=1
225	ALDOA_HUMAN	84	39851	2 (2)	2 (2)	0.17	Fructose-bisphosphate aldolase A OS=Homo sapiens GN=ALDOA PE=1 SV=2
226	EIFCL_HUMAN	84	106091	6 (2)	6 (2)	0.06	Eukaryotic translation initiation factor 3 subunit C-like protein OS=Homo sapiens GN=EIF3CL PE=3 SV=1
227	AIFM1_HUMAN	84	67144	9 (3)	7 (3)	0.15	Apoptosis-inducing factor 1, mitochondrial OS=Homo sapiens GN=AIFM1 PE=1 SV=1
228	RS8_HUMAN	84	24475	4 (3)	4 (3)	0.47	40S ribosomal protein S8 OS=Homo sapiens GN=RPS8 PE=1 SV=2
229	RSMB_HUMAN	83	24765	3 (2)	2 (2)	0.29	Small nuclear ribonucleoprotein-associated proteins B and B' OS=Homo sapiens GN=SNRPB PE=1 SV=2
230	H3BPG5_HUMAN	83	15099	7 (3)	5 (2)	0.5	RNA binding protein S1, serine-rich domain, isoform CRA_c OS=Homo sapiens GN=RNPS1 PE=1 SV=1
231	G3V529_HUMAN	83	91994	6 (3)	6 (3)	0.11	ATP-dependent RNA helicase DDX24 OS=Homo sapiens GN=DDX24 PE=1 SV=1
232	KHDR1_HUMAN	83	48311	6 (3)	6 (3)	0.22	KH domain-containing, RNA-binding, signal transduction-associated protein 1 OS=Homo sapiens GN=KHDRBS1 PE=1 SV=1
233	ARP3_HUMAN	82	47797	6 (4)	6 (4)	0.31	Actin-related protein 3 OS=Homo sapiens GN=ACTR3 PE=1 SV=3
234	ABCF2_HUMAN	82	71815	14 (5)	12 (4)	0.25	ATP-binding cassette sub-family F member 2 OS=Homo sapiens GN=ABCF2 PE=1 SV=2
235	G3P_HUMAN	82	36201	10 (4)	6 (4)	0.42	Glyceraldehyde-3-phosphate dehydrogenase OS=Homo sapiens GN=GAPDH PE=1 SV=3
236	TCPB_HUMAN	82	57794	9 (2)	6 (2)	0.12	T-complex protein 1 subunit beta OS=Homo sapiens GN=CCT2 PE=1 SV=4
237	EMD_HUMAN	82	29033	4 (3)	4 (3)	0.38	Emerin OS=Homo sapiens GN=EMD PE=1 SV=1
238	ROA2_HUMAN	81	37464	10 (5)	7 (5)	0.53	Heterogeneous nuclear ribonucleoproteins A2/B1 OS=Homo sapiens GN=HNRNPA2B1 PE=1 SV=2
239	H7C5P4_HUMAN	81	22859	5 (1)	5 (1)	0.15	Replication factor C subunit 2 (Fragment) OS=Homo sapiens GN=RFC2 PE=1 SV=1
240	H0Y6J0_HUMAN	81	18758	5 (2)	4 (2)	0.39	Nucleoside diphosphate kinase, mitochondrial (Fragment) OS=Homo sapiens GN=NME4 PE=1 SV=1
241	NDUS1_HUMAN	81	80443	4 (2)	4 (2)	0.08	NADH-ubiquinone oxidoreductase 75 kDa subunit, mitochondrial OS=Homo sapiens GN=NDUFS1 PE=1 SV=3
242	FIP1_HUMAN	81	66601	7 (1)	7 (1)	0.05	Pre-mRNA 3'-end-processing factor FIP1 OS=Homo sapiens GN=FIP1L1 PE=1 SV=1
243	DX39A_HUMAN	80	49611	3 (3)	3 (3)	0.21	ATP-dependent RNA helicase DDX39A OS=Homo sapiens GN=DDX39A PE=1 SV=2
244	MLRS_HUMAN	80	19116	5 (3)	5 (3)	0.63	Myosin regulatory light chain 2, skeletal muscle isoform OS=Homo sapiens GN=MYLPF PE=2 SV=1
245	GLYR1_HUMAN	80	61088	5 (1)	5 (1)	0.05	Putative oxidoreductase GLYR1 OS=Homo sapiens GN=GLYR1 PE=1 SV=3
246.1	B8ZZA8_HUMAN	79	18907	3 (2)	3 (2)	0.39	Glutaminase kidney isoform, mitochondrial OS=Homo sapiens GN=GLS PE=1 SV=1
247	MK67I_HUMAN	79	34372	4 (2)	4 (2)	0.2	MKI67 FHA domain-interacting nucleolar phosphoprotein OS=Homo sapiens GN=NIFK PE=1 SV=1
248	ORC3_HUMAN	78	83285	4 (1)	3 (1)	0.04	Origin recognition complex subunit 3 OS=Homo sapiens GN=ORC3 PE=1 SV=1
249	SF3B4_HUMAN	77	44414	1 (1)	1 (1)	0.07	Splicing factor 3B subunit 4 OS=Homo sapiens GN=SF3B4 PE=1 SV=1
250	PCAT1_HUMAN	77	59741	2 (1)	2 (1)	0.06	Lysophosphatidylcholine acyltransferase 1 OS=Homo sapiens GN=LPCAT1 PE=1 SV=2
251	A0A087WV73_HUMAN	77	94723	9 (3)	9 (3)	0.11	Probable 28S rRNA (cytosine(4447)-C(5))-methyltransferase OS=Homo sapiens GN=NOP2 PE=1 SV=1
252	M0QYS1_HUMAN	77	24258	8 (5)	8 (5)	0.9	60S ribosomal protein L13a (Fragment) OS=Homo sapiens GN=RPL13A PE=1 SV=2
253	OAT_HUMAN	77	48846	4 (2)	4 (2)	0.14	Ornithine aminotransferase, mitochondrial OS=Homo sapiens GN=OAT PE=1 SV=1
254	EIF3G_HUMAN	76	35874	2 (2)	2 (2)	0.19	Eukaryotic translation initiation factor 3 subunit G OS=Homo sapiens GN=EIF3G PE=1 SV=2
255	G3V1L9_HUMAN	76	197681	9 (3)	9 (3)	0.05	Tight junction protein 1 (Zona occludens 1), isoform CRA_a OS=Homo sapiens GN=TJP1 PE=1 SV=1
256	COPB2_HUMAN	76	103278	10 (2)	7 (2)	0.06	Coatomer subunit beta' OS=Homo sapiens GN=COPB2 PE=1 SV=2
257	PPT1_HUMAN	76	34627	1 (1)	1 (1)	0.1	Palmitoyl-protein thioesterase 1 OS=Homo sapiens GN=PPT1 PE=1 SV=1
258	NDUS3_HUMAN	76	30337	3 (1)	3 (1)	0.11	NADH dehydrogenase [ubiquinone] iron-sulfur protein 3, mitochondrial OS=Homo sapiens GN=NDUFS3 PE=1 SV=1
259	A0A0A6YYL6_HUMAN	76	26698	8 (3)	6 (2)	0.26	Protein RPL17-C18orf32 OS=Homo sapiens GN=RPL17-C18orf32 PE=3 SV=1
260	RBGPR_HUMAN	76	157482	5 (2)	5 (2)	0.04	Rab3 GTPase-activating protein non-catalytic subunit OS=Homo sapiens GN=RAB3GAP2 PE=1 SV=1
261	RBM14_HUMAN	76	69620	7 (4)	6 (3)	0.2	RNA-binding protein 14 OS=Homo sapiens GN=RBM14 PE=1 SV=2
262	G8JLD5_HUMAN	76	80085	7 (1)	7 (1)	0.04	Dynamin-1-like protein OS=Homo sapiens GN=DNM1L PE=1 SV=1
263	F5H702_HUMAN	75	12819	2 (1)	2 (1)	0.27	39S ribosomal protein L48, mitochondrial OS=Homo sapiens GN=MRPL48 PE=1 SV=1
264	U2AF1_HUMAN	75	28368	6 (1)	6 (1)	0.12	Splicing factor U2AF 35 kDa subunit OS=Homo sapiens GN=U2AF1 PE=1 SV=3
265	HBA_HUMAN	75	15305	1 (1)	1 (1)	0.22	Hemoglobin subunit alpha OS=Homo sapiens GN=HBA1 PE=1 SV=2
266	E7ERY9_HUMAN	74	107587	12 (2)	11 (2)	0.06	Calcium-transporting ATPase OS=Homo sapiens GN=ATP2B1 PE=1 SV=2
267	CPSM_HUMAN	74	165975	7 (2)	7 (2)	0.04	Carbamoyl-phosphate synthase [ammonia], mitochondrial OS=Homo sapiens GN=CPS1 PE=1 SV=2
268	MCM4_HUMAN	74	97068	7 (1)	6 (1)	0.03	DNA replication licensing factor MCM4 OS=Homo sapiens GN=MCM4 PE=1 SV=5
269	TCPD_HUMAN	74	58401	8 (1)	7 (1)	0.06	T-complex protein 1 subunit delta OS=Homo sapiens GN=CCT4 PE=1 SV=4
270	ISY1_HUMAN	74	33029	5 (1)	5 (1)	0.1	Pre-mRNA-splicing factor ISY1 homolog OS=Homo sapiens GN=ISY1 PE=1 SV=3
246.2	GLSK_HUMAN	73	74269	3 (2)	3 (2)	0.09	Glutaminase kidney isoform, mitochondrial OS=Homo sapiens GN=GLS PE=1 SV=1
271	HNRH3_HUMAN	73	36960	1 (1)	1 (1)	0.09	Heterogeneous nuclear ribonucleoprotein H3 OS=Homo sapiens GN=HNRNPH3 PE=1 SV=2
272	K7EMQ8_HUMAN	73	20819	2 (1)	2 (1)	0.16	SWI/SNF-related matrix-associated actin-dependent regulator of chromatin subfamily E member 1 (Fragment) OS=Homo sapiens GN=SMARCE1 PE=1 SV=1
273	RRP12_HUMAN	73	145037	9 (2)	9 (2)	0.05	RRP12-like protein OS=Homo sapiens GN=RRP12 PE=1 SV=2
274	RAGP1_HUMAN	73	63958	7 (1)	6 (1)	0.05	Ran GTPase-activating protein 1 OS=Homo sapiens GN=RANGAP1 PE=1 SV=1
103.3	B4DJK0_HUMAN	72	14599	3 (3)	3 (3)	0.87	Serine/arginine-rich-splicing factor 5 OS=Homo sapiens GN=SRSF5 PE=1 SV=1
275	LARP1_HUMAN	72	123833	12 (3)	11 (3)	0.08	La-related protein 1 OS=Homo sapiens GN=LARP1 PE=1 SV=2
276	SKP1_HUMAN	72	18817	2 (1)	2 (1)	0.18	S-phase kinase-associated protein 1 OS=Homo sapiens GN=SKP1 PE=1 SV=2
277	PPIB_HUMAN	72	23785	4 (2)	4 (2)	0.3	Peptidyl-prolyl cis-trans isomerase B OS=Homo sapiens GN=PPIB PE=1 SV=2
278	A0A0U1RQV5_HUMAN	71	11996	1 (1)	1 (1)	0.29	Uncharacterized protein (Fragment) OS=Homo sapiens PE=1 SV=1
279	HNRH2_HUMAN	71	49517	6 (2)	6 (2)	0.14	Heterogeneous nuclear ribonucleoprotein H2 OS=Homo sapiens GN=HNRNPH2 PE=1 SV=1
280	UTP6_HUMAN	71	70776	3 (1)	2 (1)	0.05	U3 small nucleolar RNA-associated protein 6 homolog OS=Homo sapiens GN=UTP6 PE=2 SV=2
282	RU17_HUMAN	70	51583	15 (4)	15 (4)	0.28	U1 small nuclear ribonucleoprotein 70 kDa OS=Homo sapiens GN=SNRNP70 PE=1 SV=2
283	COPA_HUMAN	70	139797	7 (2)	7 (2)	0.05	Coatomer subunit alpha OS=Homo sapiens GN=COPA PE=1 SV=2
284	E9PLL6_HUMAN	70	12251	2 (1)	2 (1)	0.28	60S ribosomal protein L27a OS=Homo sapiens GN=RPL27A PE=1 SV=1
285	DPP3_HUMAN	69	82880	1 (1)	1 (1)	0.04	Dipeptidyl peptidase 3 OS=Homo sapiens GN=DPP3 PE=1 SV=2
286	M0R1V7_HUMAN	69	7128	4 (1)	4 (1)	0.5	Ubiquitin-60S ribosomal protein L40 (Fragment) OS=Homo sapiens GN=UBA52 PE=1 SV=1
287	RS10_HUMAN	69	18886	10 (2)	7 (2)	0.39	40S ribosomal protein S10 OS=Homo sapiens GN=RPS10 PE=1 SV=1
288	RPN1_HUMAN	69	68641	12 (4)	11 (4)	0.21	Dolichyl-diphosphooligosaccharide--protein glycosyltransferase subunit 1 OS=Homo sapiens GN=RPN1 PE=1 SV=1
289	PPM1G_HUMAN	69	59919	3 (2)	3 (2)	0.11	Protein phosphatase 1G OS=Homo sapiens GN=PPM1G PE=1 SV=1
290	RUXF_HUMAN	69	9776	1 (1)	1 (1)	0.36	Small nuclear ribonucleoprotein F OS=Homo sapiens GN=SNRPF PE=1 SV=1
291	PGAM5_HUMAN	69	32213	7 (3)	5 (3)	0.34	Serine/threonine-protein phosphatase PGAM5, mitochondrial OS=Homo sapiens GN=PGAM5 PE=1 SV=2
281	PP2AA_HUMAN	68	36142	6 (2)	2 (2)	0.19	Serine/threonine-protein phosphatase 2A catalytic subunit alpha isoform OS=Homo sapiens GN=PPP2CA PE=1 SV=1
292	DKC1_HUMAN	68	58094	6 (2)	6 (2)	0.12	H/ACA ribonucleoprotein complex subunit 4 OS=Homo sapiens GN=DKC1 PE=1 SV=3
293	RL15_HUMAN	68	24245	7 (4)	7 (4)	0.68	60S ribosomal protein L15 OS=Homo sapiens GN=RPL15 PE=1 SV=2
294	H0YAL2_HUMAN	68	28315	5 (1)	5 (1)	0.12	Pachytene checkpoint protein 2 homolog (Fragment) OS=Homo sapiens GN=TRIP13 PE=1 SV=1
295	H0YGG7_HUMAN	68	6897	1 (1)	1 (1)	0.52	Uncharacterized protein (Fragment) OS=Homo sapiens PE=1 SV=1
296	DDX18_HUMAN	67	75702	6 (1)	6 (1)	0.04	ATP-dependent RNA helicase DDX18 OS=Homo sapiens GN=DDX18 PE=1 SV=2
297	H3BUV4_HUMAN	67	23688	2 (1)	2 (1)	0.14	Ceroid-lipofuscinosis neuronal protein 6 OS=Homo sapiens GN=CLN6 PE=1 SV=1
298	GPTC4_HUMAN	67	50579	11 (2)	8 (2)	0.13	G patch domain-containing protein 4 OS=Homo sapiens GN=GPATCH4 PE=1 SV=2
299	G5E9V5_HUMAN	67	41354	3 (1)	2 (1)	0.08	28S ribosomal protein S22, mitochondrial OS=Homo sapiens GN=MRPS22 PE=1 SV=1
300	DNJA3_HUMAN	67	53083	4 (2)	4 (2)	0.13	DnaJ homolog subfamily A member 3, mitochondrial OS=Homo sapiens GN=DNAJA3 PE=1 SV=2
301	ANXA1_HUMAN	67	38918	5 (2)	5 (2)	0.18	Annexin A1 OS=Homo sapiens GN=ANXA1 PE=1 SV=2
302	K7EJT5_HUMAN	67	5080	2 (1)	2 (1)	0.72	60S ribosomal protein L22 (Fragment) OS=Homo sapiens GN=RPL22 PE=1 SV=1
196.2	PFKAL_HUMAN	66	85762	5 (3)	5 (3)	0.12	ATP-dependent 6-phosphofructokinase, liver type OS=Homo sapiens GN=PFKL PE=1 SV=6
303	SSRG_HUMAN	66	21067	2 (1)	2 (1)	0.16	Translocon-associated protein subunit gamma OS=Homo sapiens GN=SSR3 PE=1 SV=1
304	A0A0D9SGE8_HUMAN	66	42475	5 (1)	4 (1)	0.08	PHD finger protein 6 OS=Homo sapiens GN=PHF6 PE=1 SV=1
305	TOM22_HUMAN	66	15512	1 (1)	1 (1)	0.22	Mitochondrial import receptor subunit TOM22 homolog OS=Homo sapiens GN=TOMM22 PE=1 SV=3
306	SYK_HUMAN	66	68461	3 (1)	3 (1)	0.05	Lysine--tRNA ligase OS=Homo sapiens GN=KARS PE=1 SV=3
307	ARPC4_HUMAN	65	19768	4 (3)	4 (3)	0.6	Actin-related protein 2/3 complex subunit 4 OS=Homo sapiens GN=ARPC4 PE=1 SV=3
308	RALY_HUMAN	65	32501	3 (2)	3 (2)	0.21	RNA-binding protein Raly OS=Homo sapiens GN=RALY PE=1 SV=1
199.2	GNAL_HUMAN	64	44794	2 (2)	2 (2)	0.15	Guanine nucleotide-binding protein G(olf) subunit alpha OS=Homo sapiens GN=GNAL PE=1 SV=1
309	PARP1_HUMAN	64	113811	8 (1)	6 (1)	0.03	Poly [ADP-ribose] polymerase 1 OS=Homo sapiens GN=PARP1 PE=1 SV=4
310	LAP2A_HUMAN	64	76016	7 (2)	7 (2)	0.09	Lamina-associated polypeptide 2, isoform alpha OS=Homo sapiens GN=TMPO PE=1 SV=2
311	CMC2_HUMAN	63	74528	4 (2)	4 (2)	0.09	Calcium-binding mitochondrial carrier protein Aralar2 OS=Homo sapiens GN=SLC25A13 PE=1 SV=2
312	NH2L1_HUMAN	63	14393	6 (1)	3 (1)	0.24	NHP2-like protein 1 OS=Homo sapiens GN=SNU13 PE=1 SV=3
313	RL24_HUMAN	63	17882	5 (1)	5 (1)	0.19	60S ribosomal protein L24 OS=Homo sapiens GN=RPL24 PE=1 SV=1
314	U3KQF2_HUMAN	63	8083	2 (1)	2 (1)	0.43	ADP-ribosylation factor 4 OS=Homo sapiens GN=ARF4 PE=1 SV=1
315	H0Y3T6_HUMAN	63	28152	9 (3)	7 (2)	0.4	45 kDa calcium-binding protein (Fragment) OS=Homo sapiens GN=SDF4 PE=1 SV=1
14.2	BAZ1B_HUMAN	62	172392	19 (3)	18 (2)	0.04	Tyrosine-protein kinase BAZ1B OS=Homo sapiens GN=BAZ1B PE=1 SV=2
316	ACOD_HUMAN	62	41667	2 (1)	2 (1)	0.08	Acyl-CoA desaturase OS=Homo sapiens GN=SCD PE=1 SV=2
317	PRP19_HUMAN	62	55603	5 (3)	4 (2)	0.19	Pre-mRNA-processing factor 19 OS=Homo sapiens GN=PRPF19 PE=1 SV=1
318	A0A087WYP2_HUMAN	62	13352	1 (1)	1 (1)	0.26	Selenoprotein H OS=Homo sapiens GN=C11orf31 PE=1 SV=1
319	RHEB_HUMAN	62	20542	2 (1)	2 (1)	0.16	GTP-binding protein Rheb OS=Homo sapiens GN=RHEB PE=1 SV=1
320	SMD3_HUMAN	62	14021	2 (1)	2 (1)	0.24	Small nuclear ribonucleoprotein Sm D3 OS=Homo sapiens GN=SNRPD3 PE=1 SV=1
321	ATPG_HUMAN	62	33032	5 (2)	3 (2)	0.21	ATP synthase subunit gamma, mitochondrial OS=Homo sapiens GN=ATP5C1 PE=1 SV=1
322	AFG32_HUMAN	61	88984	3 (1)	3 (1)	0.04	AFG3-like protein 2 OS=Homo sapiens GN=AFG3L2 PE=1 SV=2
323	RL29_HUMAN	61	17798	5 (1)	5 (1)	0.19	60S ribosomal protein L29 OS=Homo sapiens GN=RPL29 PE=1 SV=2
324	EF1G_HUMAN	61	50429	3 (2)	3 (2)	0.14	Elongation factor 1-gamma OS=Homo sapiens GN=EEF1G PE=1 SV=3
325	SPS2L_HUMAN	60	62204	6 (1)	6 (1)	0.05	SPATS2-like protein OS=Homo sapiens GN=SPATS2L PE=1 SV=2
326	A0A0U1RQF0_HUMAN	60	275649	7 (1)	7 (1)	0.01	Fatty acid synthase OS=Homo sapiens GN=FASN PE=1 SV=1
327	RAB10_HUMAN	60	22755	1 (1)	1 (1)	0.15	Ras-related protein Rab-10 OS=Homo sapiens GN=RAB10 PE=1 SV=1
328	RL10A_HUMAN	60	24987	6 (4)	5 (3)	0.46	60S ribosomal protein L10a OS=Homo sapiens GN=RPL10A PE=1 SV=2
329	SPTC1_HUMAN	60	53281	3 (2)	3 (2)	0.13	Serine palmitoyltransferase 1 OS=Homo sapiens GN=SPTLC1 PE=1 SV=1
330	RCN1_HUMAN	60	38866	7 (2)	7 (2)	0.18	Reticulocalbin-1 OS=Homo sapiens GN=RCN1 PE=1 SV=1
331	PHB_HUMAN	60	29843	2 (2)	2 (2)	0.24	Prohibitin OS=Homo sapiens GN=PHB PE=1 SV=1
332	FMNL2_HUMAN	60	123699	9 (1)	8 (1)	0.03	Formin-like protein 2 OS=Homo sapiens GN=FMNL2 PE=1 SV=3
333	RS19_HUMAN	60	16051	3 (2)	3 (2)	0.47	40S ribosomal protein S19 OS=Homo sapiens GN=RPS19 PE=1 SV=2
334	IPO9_HUMAN	60	116858	5 (1)	4 (1)	0.03	Importin-9 OS=Homo sapiens GN=IPO9 PE=1 SV=3
106.2	PRS6B_HUMAN	59	47451	5 (3)	5 (3)	0.22	26S protease regulatory subunit 6B OS=Homo sapiens GN=PSMC4 PE=1 SV=2
335	LG3BP_HUMAN	59	66202	4 (3)	2 (2)	0.16	Galectin-3-binding protein OS=Homo sapiens GN=LGALS3BP PE=1 SV=1
336	THIO_HUMAN	59	12015	1 (1)	1 (1)	0.29	Thioredoxin OS=Homo sapiens GN=TXN PE=1 SV=3
337	ENOA_HUMAN	59	47481	12 (4)	11 (4)	0.31	Alpha-enolase OS=Homo sapiens GN=ENO1 PE=1 SV=2
338	NSUN2_HUMAN	59	87214	8 (1)	8 (1)	0.04	tRNA (cytosine(34)-C(5))-methyltransferase OS=Homo sapiens GN=NSUN2 PE=1 SV=2
339	IF2A_HUMAN	59	36374	2 (1)	2 (1)	0.09	Eukaryotic translation initiation factor 2 subunit 1 OS=Homo sapiens GN=EIF2S1 PE=1 SV=3
340	COX2_HUMAN	59	25719	2 (2)	2 (2)	0.28	Cytochrome c oxidase subunit 2 OS=Homo sapiens GN=MT-CO2 PE=1 SV=1
341	SPB1_HUMAN	58	96898	7 (2)	6 (2)	0.07	pre-rRNA processing protein FTSJ3 OS=Homo sapiens GN=FTSJ3 PE=1 SV=2
342	RRP5_HUMAN	58	209939	11 (3)	11 (3)	0.05	Protein RRP5 homolog OS=Homo sapiens GN=PDCD11 PE=1 SV=3
343	SYRC_HUMAN	58	76129	6 (2)	6 (2)	0.09	Arginine--tRNA ligase, cytoplasmic OS=Homo sapiens GN=RARS PE=1 SV=2
344	STT3B_HUMAN	57	94241	4 (2)	4 (2)	0.07	Dolichyl-diphosphooligosaccharide--protein glycosyltransferase subunit STT3B OS=Homo sapiens GN=STT3B PE=1 SV=1
345	TERA_HUMAN	57	89950	9 (1)	6 (1)	0.04	Transitional endoplasmic reticulum ATPase OS=Homo sapiens GN=VCP PE=1 SV=4
346	H0YDT6_HUMAN	57	10801	2 (1)	1 (1)	0.32	Eukaryotic translation initiation factor 3 subunit F (Fragment) OS=Homo sapiens GN=EIF3F PE=1 SV=1
347	SSRD_HUMAN	57	19158	2 (2)	1 (1)	0.38	Translocon-associated protein subunit delta OS=Homo sapiens GN=SSR4 PE=1 SV=1
348	I3L2C7_HUMAN	56	120456	6 (2)	6 (2)	0.06	Gem-associated protein 4 OS=Homo sapiens GN=GEMIN4 PE=1 SV=1
349	A0A087WX10_HUMAN	56	45641	5 (1)	5 (1)	0.07	Galactocerebrosidase (Fragment) OS=Homo sapiens GN=GALC PE=1 SV=1
350	E7ERS3_HUMAN	56	109103	12 (1)	11 (1)	0.03	Zinc finger CCCH domain-containing protein 18 OS=Homo sapiens GN=ZC3H18 PE=1 SV=1
351	MOT4_HUMAN	56	50064	4 (3)	4 (3)	0.21	Monocarboxylate transporter 4 OS=Homo sapiens GN=SLC16A3 PE=1 SV=1
352	PURB_HUMAN	56	33392	1 (1)	1 (1)	0.1	Transcriptional activator protein Pur-beta OS=Homo sapiens GN=PURB PE=1 SV=3
353	E9PKP7_HUMAN	56	87722	8 (1)	8 (1)	0.04	Nucleolar transcription factor 1 OS=Homo sapiens GN=UBTF PE=1 SV=1
354	ZCCHV_HUMAN	56	103135	6 (1)	6 (1)	0.03	Zinc finger CCCH-type antiviral protein 1 OS=Homo sapiens GN=ZC3HAV1 PE=1 SV=3
355	AHNK_HUMAN	55	629213	30 (2)	28 (2)	0.01	Neuroblast differentiation-associated protein AHNAK OS=Homo sapiens GN=AHNAK PE=1 SV=2
356	PPIL1_HUMAN	55	18339	1 (1)	1 (1)	0.18	Peptidyl-prolyl cis-trans isomerase-like 1 OS=Homo sapiens GN=PPIL1 PE=1 SV=1
357	U3IP2_HUMAN	55	52436	8 (2)	7 (2)	0.13	U3 small nucleolar RNA-interacting protein 2 OS=Homo sapiens GN=RRP9 PE=1 SV=1
358	V9GYJ9_HUMAN	55	30536	1 (1)	1 (1)	0.11	28S ribosomal protein S29, mitochondrial (Fragment) OS=Homo sapiens GN=DAP3 PE=1 SV=7
359	IMB1_HUMAN	55	98420	2 (2)	2 (2)	0.07	Importin subunit beta-1 OS=Homo sapiens GN=KPNB1 PE=1 SV=2
360	RS27_HUMAN	55	9797	3 (2)	3 (2)	0.84	40S ribosomal protein S27 OS=Homo sapiens GN=RPS27 PE=1 SV=3
361	A0A0D9SFK2_HUMAN	55	232161	17 (1)	17 (1)	0.01	Unconventional myosin-XVIIIa OS=Homo sapiens GN=MYO18A PE=1 SV=1
362	OXA1L_HUMAN	55	48916	4 (2)	4 (2)	0.14	Mitochondrial inner membrane protein OXA1L OS=Homo sapiens GN=OXA1L PE=1 SV=3
363	DHB4_HUMAN	55	80092	4 (1)	4 (1)	0.04	Peroxisomal multifunctional enzyme type 2 OS=Homo sapiens GN=HSD17B4 PE=1 SV=3
364	NCBP1_HUMAN	55	92864	4 (1)	4 (1)	0.04	Nuclear cap-binding protein subunit 1 OS=Homo sapiens GN=NCBP1 PE=1 SV=1
365	WDR83_HUMAN	55	35119	3 (2)	2 (1)	0.2	WD repeat domain-containing protein 83 OS=Homo sapiens GN=WDR83 PE=1 SV=1
12.4	CROCC_HUMAN	54	228787	32 (2)	28 (2)	0.03	Rootletin OS=Homo sapiens GN=CROCC PE=1 SV=1
366	E7ET15_HUMAN	54	118631	10 (3)	9 (3)	0.08	U2 snRNP-associated SURP motif-containing protein OS=Homo sapiens GN=U2SURP PE=1 SV=1
367	RLA0_HUMAN	54	34423	5 (2)	5 (2)	0.2	60S acidic ribosomal protein P0 OS=Homo sapiens GN=RPLP0 PE=1 SV=1
368	E7EN95_HUMAN	54	258059	13 (4)	12 (4)	0.05	Filamin-B OS=Homo sapiens GN=FLNB PE=1 SV=1
369	UCK1_HUMAN	54	31643	1 (1)	1 (1)	0.11	Uridine-cytidine kinase 1 OS=Homo sapiens GN=UCK1 PE=1 SV=1
370	K7EJV9_HUMAN	54	19354	4 (1)	4 (1)	0.17	60S ribosomal protein L23a (Fragment) OS=Homo sapiens GN=RPL23A PE=1 SV=1
371	WBP4_HUMAN	54	42652	2 (1)	1 (1)	0.08	WW domain-binding protein 4 OS=Homo sapiens GN=WBP4 PE=1 SV=1
372	ATPD_HUMAN	54	17479	3 (1)	2 (1)	0.19	ATP synthase subunit delta, mitochondrial OS=Homo sapiens GN=ATP5D PE=1 SV=2
373	ERH_HUMAN	54	12422	5 (3)	5 (3)	1.08	Enhancer of rudimentary homolog OS=Homo sapiens GN=ERH PE=1 SV=1
374	SNRPA_HUMAN	54	31259	8 (3)	6 (3)	0.35	U1 small nuclear ribonucleoprotein A OS=Homo sapiens GN=SNRPA PE=1 SV=3
375	A0A0B4J2B4_HUMAN	54	13733	3 (1)	2 (1)	0.25	40S ribosomal protein S15 OS=Homo sapiens GN=RPS15 PE=1 SV=1
376	XPOT_HUMAN	54	111148	4 (1)	4 (1)	0.03	Exportin-T OS=Homo sapiens GN=XPOT PE=1 SV=2
377	IF2M_HUMAN	53	81837	5 (1)	5 (1)	0.04	Translation initiation factor IF-2, mitochondrial OS=Homo sapiens GN=MTIF2 PE=1 SV=2
378	SNR40_HUMAN	53	39742	2 (1)	2 (1)	0.08	U5 small nuclear ribonucleoprotein 40 kDa protein OS=Homo sapiens GN=SNRNP40 PE=1 SV=1
379	J3KPP4_HUMAN	53	58698	5 (1)	5 (1)	0.06	Cisplatin resistance-associated overexpressed protein, isoform CRA_b OS=Homo sapiens GN=LUC7L3 PE=1 SV=1
380	ARI3A_HUMAN	53	62907	6 (1)	3 (1)	0.05	AT-rich interactive domain-containing protein 3A OS=Homo sapiens GN=ARID3A PE=1 SV=2
8.7	K7ELP0_HUMAN	52	8075	10 (3)	5 (2)	1.95	Tropomyosin alpha-4 chain (Fragment) OS=Homo sapiens GN=TPM4 PE=1 SV=1
381	ACSL3_HUMAN	52	81338	4 (2)	4 (2)	0.08	Long-chain-fatty-acid--CoA ligase 3 OS=Homo sapiens GN=ACSL3 PE=1 SV=3
382	H0Y368_HUMAN	52	33537	7 (2)	6 (2)	0.21	Dolichol-phosphate mannosyltransferase subunit 1 (Fragment) OS=Homo sapiens GN=DPM1 PE=1 SV=1
383	RU2A_HUMAN	52	28512	5 (1)	5 (1)	0.12	U2 small nuclear ribonucleoprotein A' OS=Homo sapiens GN=SNRPA1 PE=1 SV=2
384	OGFD1_HUMAN	52	63662	5 (1)	4 (1)	0.05	Prolyl 3-hydroxylase OGFOD1 OS=Homo sapiens GN=OGFOD1 PE=1 SV=1
385	B8ZZ43_HUMAN	52	11850	3 (1)	3 (1)	0.29	Chromobox homolog 3 (HP1 gamma homolog, Drosophila), isoform CRA_b OS=Homo sapiens GN=CBX3 PE=1 SV=1
386	SYCC_HUMAN	51	86103	5 (1)	5 (1)	0.04	Cysteine--tRNA ligase, cytoplasmic OS=Homo sapiens GN=CARS PE=1 SV=3
387	CRNL1_HUMAN	51	100902	8 (1)	6 (1)	0.03	Crooked neck-like protein 1 OS=Homo sapiens GN=CRNKL1 PE=1 SV=4
388	UGDH_HUMAN	51	55674	3 (2)	2 (2)	0.12	UDP-glucose 6-dehydrogenase OS=Homo sapiens GN=UGDH PE=1 SV=1
389	SRPRB_HUMAN	51	29912	2 (1)	2 (1)	0.11	Signal recognition particle receptor subunit beta OS=Homo sapiens GN=SRPRB PE=1 SV=3
390	RS23_HUMAN	51	15969	4 (2)	4 (2)	0.47	40S ribosomal protein S23 OS=Homo sapiens GN=RPS23 PE=1 SV=3
391	HNRPL_HUMAN	51	64720	4 (2)	4 (2)	0.1	Heterogeneous nuclear ribonucleoprotein L OS=Homo sapiens GN=HNRNPL PE=1 SV=2
392	ARP5L_HUMAN	51	16931	3 (1)	3 (1)	0.2	Actin-related protein 2/3 complex subunit 5-like protein OS=Homo sapiens GN=ARPC5L PE=1 SV=1
393	CRYAB_HUMAN	51	20146	5 (2)	4 (1)	0.36	Alpha-crystallin B chain OS=Homo sapiens GN=CRYAB PE=1 SV=2
394	H0Y6K2_HUMAN	51	88630	8 (1)	7 (1)	0.04	Bromodomain-containing protein 2 (Fragment) OS=Homo sapiens GN=BRD2 PE=1 SV=1
395	SYLC_HUMAN	51	135577	9 (2)	9 (2)	0.05	Leucine--tRNA ligase, cytoplasmic OS=Homo sapiens GN=LARS PE=1 SV=2
396	TXTP_HUMAN	50	34333	6 (2)	6 (2)	0.2	Tricarboxylate transport protein, mitochondrial OS=Homo sapiens GN=SLC25A1 PE=1 SV=2
397	RS4X_HUMAN	50	29807	5 (1)	4 (1)	0.11	40S ribosomal protein S4, X isoform OS=Homo sapiens GN=RPS4X PE=1 SV=2
398	MGN_HUMAN	50	17210	5 (2)	5 (2)	0.43	Protein mago nashi homolog OS=Homo sapiens GN=MAGOH PE=1 SV=1
399	NQO1_HUMAN	50	30905	5 (2)	4 (2)	0.23	NAD(P)H dehydrogenase [quinone] 1 OS=Homo sapiens GN=NQO1 PE=1 SV=1
400	U2AF2_HUMAN	50	53809	3 (1)	3 (1)	0.06	Splicing factor U2AF 65 kDa subunit OS=Homo sapiens GN=U2AF2 PE=1 SV=4
401	RS2_HUMAN	49	31590	5 (3)	5 (3)	0.35	40S ribosomal protein S2 OS=Homo sapiens GN=RPS2 PE=1 SV=2
402	FAF2_HUMAN	49	52933	4 (1)	4 (1)	0.06	FAS-associated factor 2 OS=Homo sapiens GN=FAF2 PE=1 SV=2
403	J3KQN4_HUMAN	49	16653	3 (1)	3 (1)	0.2	60S ribosomal protein L36a OS=Homo sapiens GN=RPL36A PE=3 SV=1
404	PUS7_HUMAN	49	75330	2 (1)	2 (1)	0.04	Pseudouridylate synthase 7 homolog OS=Homo sapiens GN=PUS7 PE=1 SV=2
405	EIF3A_HUMAN	49	166867	23 (2)	22 (2)	0.04	Eukaryotic translation initiation factor 3 subunit A OS=Homo sapiens GN=EIF3A PE=1 SV=1
406	SMC4_HUMAN	49	147775	13 (1)	11 (1)	0.02	Structural maintenance of chromosomes protein 4 OS=Homo sapiens GN=SMC4 PE=1 SV=2
3.1	BAZ1A_HUMAN	48	180246	18 (4)	11 (1)	0.02	Bromodomain adjacent to zinc finger domain protein 1A OS=Homo sapiens GN=BAZ1A PE=1 SV=2
407	SSRP1_HUMAN	48	81367	7 (2)	7 (2)	0.08	FACT complex subunit SSRP1 OS=Homo sapiens GN=SSRP1 PE=1 SV=1
408	A0A0C4DG17_HUMAN	48	33464	2 (1)	2 (1)	0.1	40S ribosomal protein SA OS=Homo sapiens GN=RPSA PE=1 SV=1
409	RBM28_HUMAN	48	86198	9 (1)	9 (1)	0.04	RNA-binding protein 28 OS=Homo sapiens GN=RBM28 PE=1 SV=3
410	GRM1B_HUMAN	48	86088	4 (1)	4 (1)	0.04	GRAM domain-containing protein 1B OS=Homo sapiens GN=GRAMD1B PE=1 SV=1
411	WDR43_HUMAN	48	75813	2 (1)	2 (1)	0.04	WD repeat-containing protein 43 OS=Homo sapiens GN=WDR43 PE=1 SV=3
412	UBR4_HUMAN	48	580547	31 (1)	19 (1)	0.01	E3 ubiquitin-protein ligase UBR4 OS=Homo sapiens GN=UBR4 PE=1 SV=1
413	UTP18_HUMAN	48	62421	1 (1)	1 (1)	0.05	U3 small nucleolar RNA-associated protein 18 homolog OS=Homo sapiens GN=UTP18 PE=1 SV=3
414	X6RAY8_HUMAN	48	39563	4 (1)	3 (1)	0.08	39S ribosomal protein L4, mitochondrial OS=Homo sapiens GN=MRPL4 PE=1 SV=1
415	MPP10_HUMAN	48	78930	6 (1)	4 (1)	0.04	U3 small nucleolar ribonucleoprotein protein MPP10 OS=Homo sapiens GN=MPHOSPH10 PE=1 SV=2
416	XPO1_HUMAN	48	124447	2 (1)	2 (1)	0.03	Exportin-1 OS=Homo sapiens GN=XPO1 PE=1 SV=1
417	I3L3P7_HUMAN	47	11584	3 (1)	3 (1)	0.3	40S ribosomal protein S15a OS=Homo sapiens GN=RPS15A PE=1 SV=1
418	NLE1_HUMAN	47	53800	4 (1)	4 (1)	0.06	Notchless protein homolog 1 OS=Homo sapiens GN=NLE1 PE=1 SV=4
419	NU205_HUMAN	47	230171	7 (2)	7 (2)	0.03	Nuclear pore complex protein Nup205 OS=Homo sapiens GN=NUP205 PE=1 SV=3
420	ARF5_HUMAN	47	20631	1 (1)	1 (1)	0.16	ADP-ribosylation factor 5 OS=Homo sapiens GN=ARF5 PE=1 SV=2
421	NEST_HUMAN	47	177788	13 (2)	11 (2)	0.04	Nestin OS=Homo sapiens GN=NES PE=1 SV=2
422	AP3S1_HUMAN	47	21946	3 (1)	3 (1)	0.15	AP-3 complex subunit sigma-1 OS=Homo sapiens GN=AP3S1 PE=1 SV=1
423	DJC11_HUMAN	47	63524	9 (1)	7 (1)	0.05	DnaJ homolog subfamily C member 11 OS=Homo sapiens GN=DNAJC11 PE=1 SV=2
424	H0YNX5_HUMAN	47	11978	2 (1)	2 (1)	0.29	Signal peptidase complex catalytic subunit SEC11 (Fragment) OS=Homo sapiens GN=SEC11A PE=1 SV=1
24.2	H7C2L4_HUMAN	46	12651	6 (4)	5 (4)	1.61	Transformer-2 protein homolog beta (Fragment) OS=Homo sapiens GN=TRA2B PE=1 SV=1
425	SSFA2_HUMAN	46	139554	10 (1)	10 (1)	0.02	Sperm-specific antigen 2 OS=Homo sapiens GN=SSFA2 PE=1 SV=3
426	SDPR_HUMAN	46	47202	4 (1)	4 (1)	0.07	Serum deprivation-response protein OS=Homo sapiens GN=SDPR PE=1 SV=3
427	A0A0A0MRW6_HUMAN	46	112885	8 (1)	6 (1)	0.03	Nucleolar protein 6 OS=Homo sapiens GN=NOL6 PE=1 SV=1
428	ROA1_HUMAN	46	38837	1 (1)	1 (1)	0.09	Heterogeneous nuclear ribonucleoprotein A1 OS=Homo sapiens GN=HNRNPA1 PE=1 SV=5
429	UT14A_HUMAN	45	88095	8 (2)	8 (2)	0.08	U3 small nucleolar RNA-associated protein 14 homolog A OS=Homo sapiens GN=UTP14A PE=1 SV=1
430	MIRO2_HUMAN	45	69101	2 (1)	2 (1)	0.05	Mitochondrial Rho GTPase 2 OS=Homo sapiens GN=RHOT2 PE=1 SV=2
431	DDX1_HUMAN	45	83349	3 (1)	3 (1)	0.04	ATP-dependent RNA helicase DDX1 OS=Homo sapiens GN=DDX1 PE=1 SV=2
432	A2A2Q9_HUMAN	45	45575	2 (1)	2 (1)	0.07	Protein AAR2 homolog OS=Homo sapiens GN=AAR2 PE=1 SV=1
433	XPP1_HUMAN	45	70558	3 (1)	3 (1)	0.05	Xaa-Pro aminopeptidase 1 OS=Homo sapiens GN=XPNPEP1 PE=1 SV=3
434	PLOD1_HUMAN	45	84068	3 (1)	3 (1)	0.04	Procollagen-lysine,2-oxoglutarate 5-dioxygenase 1 OS=Homo sapiens GN=PLOD1 PE=1 SV=2
435	ITPK1_HUMAN	45	46162	2 (1)	2 (1)	0.07	Inositol-tetrakisphosphate 1-kinase OS=Homo sapiens GN=ITPK1 PE=1 SV=2
436	LBR_HUMAN	45	71057	4 (1)	4 (1)	0.05	Lamin-B receptor OS=Homo sapiens GN=LBR PE=1 SV=2
437	A0A087WUD1_HUMAN	45	41429	1 (1)	1 (1)	0.08	Zinc finger protein 787 OS=Homo sapiens GN=ZNF787 PE=1 SV=1
438	UBA5_HUMAN	44	45290	6 (1)	5 (1)	0.07	Ubiquitin-like modifier-activating enzyme 5 OS=Homo sapiens GN=UBA5 PE=1 SV=1
439	RBM8A_HUMAN	44	19934	4 (2)	3 (2)	0.37	RNA-binding protein 8A OS=Homo sapiens GN=RBM8A PE=1 SV=1
440	A0A0A0MR02_HUMAN	44	30842	2 (1)	2 (1)	0.11	Voltage-dependent anion-selective channel protein 2 (Fragment) OS=Homo sapiens GN=VDAC2 PE=1 SV=1
441	ROA3_HUMAN	44	39799	1 (1)	1 (1)	0.08	Heterogeneous nuclear ribonucleoprotein A3 OS=Homo sapiens GN=HNRNPA3 PE=1 SV=2
442	SPCS3_HUMAN	44	20358	1 (1)	1 (1)	0.17	Signal peptidase complex subunit 3 OS=Homo sapiens GN=SPCS3 PE=1 SV=1
443	D3YTB1_HUMAN	44	15721	2 (1)	2 (1)	0.22	60S ribosomal protein L32 (Fragment) OS=Homo sapiens GN=RPL32 PE=1 SV=1
444	IPO7_HUMAN	43	120751	4 (1)	4 (1)	0.03	Importin-7 OS=Homo sapiens GN=IPO7 PE=1 SV=1
445	A0A024R4M0_HUMAN	43	22635	5 (1)	5 (1)	0.15	40S ribosomal protein S9 OS=Homo sapiens GN=RPS9 PE=1 SV=1
446	CAN1_HUMAN	43	82465	6 (1)	6 (1)	0.04	Calpain-1 catalytic subunit OS=Homo sapiens GN=CAPN1 PE=1 SV=1
447	SRP72_HUMAN	43	75130	6 (1)	5 (1)	0.04	Signal recognition particle subunit SRP72 OS=Homo sapiens GN=SRP72 PE=1 SV=3
448	RL12_HUMAN	43	17979	2 (1)	2 (1)	0.19	60S ribosomal protein L12 OS=Homo sapiens GN=RPL12 PE=1 SV=1
449	EFGM_HUMAN	43	84103	3 (2)	3 (2)	0.08	Elongation factor G, mitochondrial OS=Homo sapiens GN=GFM1 PE=1 SV=2
450	RL34_HUMAN	43	13513	2 (1)	2 (1)	0.25	60S ribosomal protein L34 OS=Homo sapiens GN=RPL34 PE=1 SV=3
451	ECHB_HUMAN	43	51547	8 (3)	7 (3)	0.2	Trifunctional enzyme subunit beta, mitochondrial OS=Homo sapiens GN=HADHB PE=1 SV=3
452	MLRV_HUMAN	42	18777	3 (1)	3 (1)	0.18	Myosin regulatory light chain 2, ventricular/cardiac muscle isoform OS=Homo sapiens GN=MYL2 PE=1 SV=3
453	RRP1_HUMAN	42	53035	4 (1)	4 (1)	0.06	Ribosomal RNA processing protein 1 homolog A OS=Homo sapiens GN=RRP1 PE=1 SV=1
454	TRI25_HUMAN	42	72581	3 (1)	2 (1)	0.05	E3 ubiquitin/ISG15 ligase TRIM25 OS=Homo sapiens GN=TRIM25 PE=1 SV=2
455	A0A087X106_HUMAN	42	54850	3 (1)	3 (1)	0.06	Keratin, type II cuticular Hb1 OS=Homo sapiens GN=KRT81 PE=1 SV=1
456	A0A087WTX2_HUMAN	42	46479	2 (1)	2 (1)	0.07	Zinc transporter SLC39A7 OS=Homo sapiens GN=SLC39A7 PE=1 SV=1
457	SRSF9_HUMAN	42	25640	6 (2)	6 (2)	0.28	Serine/arginine-rich splicing factor 9 OS=Homo sapiens GN=SRSF9 PE=1 SV=1
458	SYEM_HUMAN	42	59108	4 (1)	4 (1)	0.06	Probable glutamate--tRNA ligase, mitochondrial OS=Homo sapiens GN=EARS2 PE=1 SV=2
459	H0YJ17_HUMAN	42	30040	5 (2)	5 (2)	0.23	Neuroguidin (Fragment) OS=Homo sapiens GN=NGDN PE=1 SV=1
460	NHP2_HUMAN	42	17532	1 (1)	1 (1)	0.19	H/ACA ribonucleoprotein complex subunit 2 OS=Homo sapiens GN=NHP2 PE=1 SV=1
461	A0A0A0MRP6_HUMAN	41	123471	8 (1)	7 (1)	0.03	Probable global transcription activator SNF2L1 OS=Homo sapiens GN=SMARCA1 PE=1 SV=1
462	DCD_HUMAN	41	11391	3 (1)	2 (1)	0.3	Dermcidin OS=Homo sapiens GN=DCD PE=1 SV=2
463	DNJA2_HUMAN	41	46344	2 (2)	2 (2)	0.15	DnaJ homolog subfamily A member 2 OS=Homo sapiens GN=DNAJA2 PE=1 SV=1
465	DNJA1_HUMAN	41	45581	2 (1)	2 (1)	0.07	DnaJ homolog subfamily A member 1 OS=Homo sapiens GN=DNAJA1 PE=1 SV=2
466	PDIA3_HUMAN	41	57146	1 (1)	1 (1)	0.06	Protein disulfide-isomerase A3 OS=Homo sapiens GN=PDIA3 PE=1 SV=4
467	H0Y8N0_HUMAN	41	18134	3 (1)	3 (1)	0.19	Transmembrane protein 33 (Fragment) OS=Homo sapiens GN=TMEM33 PE=1 SV=1
468	E9PNN6_HUMAN	41	44518	2 (1)	2 (1)	0.07	Aldehyde dehydrogenase, dimeric NADP-preferring OS=Homo sapiens GN=ALDH3A1 PE=1 SV=1
469	J3KNP2_HUMAN	41	78126	3 (1)	3 (1)	0.04	Transducin beta-like protein 3 (Fragment) OS=Homo sapiens GN=TBL3 PE=1 SV=1
470	B7Z4C8_HUMAN	41	15166	4 (1)	2 (1)	0.22	60S ribosomal protein L31 OS=Homo sapiens GN=RPL31 PE=1 SV=1
471	AL3A2_HUMAN	41	55269	2 (1)	2 (1)	0.06	Fatty aldehyde dehydrogenase OS=Homo sapiens GN=ALDH3A2 PE=1 SV=1
472	DDX52_HUMAN	41	67798	4 (1)	3 (1)	0.05	Probable ATP-dependent RNA helicase DDX52 OS=Homo sapiens GN=DDX52 PE=1 SV=3
473	J3KS45_HUMAN	40	16741	8 (1)	7 (1)	0.2	Transmembrane and coiled-coil domain-containing protein 1 (Fragment) OS=Homo sapiens GN=TMCO1 PE=1 SV=1
474	HNRPK_HUMAN	40	51230	9 (1)	9 (1)	0.06	Heterogeneous nuclear ribonucleoprotein K OS=Homo sapiens GN=HNRNPK PE=1 SV=1
475	IF2B3_HUMAN	40	64008	3 (2)	3 (2)	0.11	Insulin-like growth factor 2 mRNA-binding protein 3 OS=Homo sapiens GN=IGF2BP3 PE=1 SV=2
476	TPIS_HUMAN	40	31057	5 (1)	4 (1)	0.11	Triosephosphate isomerase OS=Homo sapiens GN=TPI1 PE=1 SV=3
477	F8VXI6_HUMAN	40	25268	4 (1)	4 (1)	0.13	Nucleosome assembly protein 1-like 1 (Fragment) OS=Homo sapiens GN=NAP1L1 PE=1 SV=1
478	TOP1_HUMAN	40	91125	13 (3)	12 (3)	0.11	DNA topoisomerase 1 OS=Homo sapiens GN=TOP1 PE=1 SV=2
479	ANXA5_HUMAN	40	35971	3 (2)	3 (2)	0.19	Annexin A5 OS=Homo sapiens GN=ANXA5 PE=1 SV=2
480	LDHB_HUMAN	40	36900	4 (1)	4 (1)	0.09	L-lactate dehydrogenase B chain OS=Homo sapiens GN=LDHB PE=1 SV=2
481	SRSF7_HUMAN	40	27578	5 (2)	4 (1)	0.12	Serine/arginine-rich splicing factor 7 OS=Homo sapiens GN=SRSF7 PE=1 SV=1
482	HNRL1_HUMAN	40	96250	7 (1)	6 (1)	0.03	Heterogeneous nuclear ribonucleoprotein U-like protein 1 OS=Homo sapiens GN=HNRNPUL1 PE=1 SV=2
483	A0A087WXS0_HUMAN	40	21479	3 (1)	3 (1)	0.16	Troponin I, fast skeletal muscle OS=Homo sapiens GN=TNNI2 PE=1 SV=1
484	C1TC_HUMAN	40	102180	10 (2)	10 (2)	0.07	C-1-tetrahydrofolate synthase, cytoplasmic OS=Homo sapiens GN=MTHFD1 PE=1 SV=3
464	RL11_HUMAN	39	20468	7 (3)	7 (3)	0.58	60S ribosomal protein L11 OS=Homo sapiens GN=RPL11 PE=1 SV=2
485	MET13_HUMAN	39	79573	4 (1)	3 (1)	0.04	Methyltransferase-like protein 13 OS=Homo sapiens GN=METTL13 PE=1 SV=1
486	HAP28_HUMAN	39	20618	4 (1)	4 (1)	0.16	28 kDa heat- and acid-stable phosphoprotein OS=Homo sapiens GN=PDAP1 PE=1 SV=1
487	ARPC5_HUMAN	39	16367	2 (1)	2 (1)	0.21	Actin-related protein 2/3 complex subunit 5 OS=Homo sapiens GN=ARPC5 PE=1 SV=3
488	COPG1_HUMAN	39	98967	5 (1)	4 (1)	0.03	Coatomer subunit gamma-1 OS=Homo sapiens GN=COPG1 PE=1 SV=1
490	ILF2_HUMAN	39	43263	2 (1)	2 (1)	0.08	Interleukin enhancer-binding factor 2 OS=Homo sapiens GN=ILF2 PE=1 SV=2
491	DNJC2_HUMAN	39	72465	13 (1)	10 (1)	0.05	DnaJ homolog subfamily C member 2 OS=Homo sapiens GN=DNAJC2 PE=1 SV=4
492	PPIG_HUMAN	39	89077	4 (1)	4 (1)	0.04	Peptidyl-prolyl cis-trans isomerase G OS=Homo sapiens GN=PPIG PE=1 SV=2
493	ELP1_HUMAN	39	151813	5 (1)	4 (1)	0.02	Elongator complex protein 1 OS=Homo sapiens GN=IKBKAP PE=1 SV=3
494	ZO2_HUMAN	39	134104	11 (2)	10 (2)	0.05	Tight junction protein ZO-2 OS=Homo sapiens GN=TJP2 PE=1 SV=2
495	F2Z2Y6_HUMAN	39	7367	1 (1)	1 (1)	0.48	U6 snRNA-associated Sm-like protein LSm8 OS=Homo sapiens GN=LSM8 PE=1 SV=1
496	ACTN3_HUMAN	38	103917	6 (1)	6 (1)	0.03	Alpha-actinin-3 OS=Homo sapiens GN=ACTN3 PE=1 SV=2
497	TYY1_HUMAN	38	45141	4 (2)	4 (2)	0.15	Transcriptional repressor protein YY1 OS=Homo sapiens GN=YY1 PE=1 SV=2
498	EIF2D_HUMAN	38	65293	5 (1)	4 (1)	0.05	Eukaryotic translation initiation factor 2D OS=Homo sapiens GN=EIF2D PE=1 SV=3
499	A0A0A0MSI0_HUMAN	38	19135	4 (1)	4 (1)	0.18	Peroxiredoxin-1 (Fragment) OS=Homo sapiens GN=PRDX1 PE=1 SV=1
500	PRP4_HUMAN	38	59097	6 (3)	5 (2)	0.18	U4/U6 small nuclear ribonucleoprotein Prp4 OS=Homo sapiens GN=PRPF4 PE=1 SV=2
501	CLPX_HUMAN	38	69922	2 (1)	2 (1)	0.05	ATP-dependent Clp protease ATP-binding subunit clpX-like, mitochondrial OS=Homo sapiens GN=CLPX PE=1 SV=2
502	DOCK8_HUMAN	38	240886	4 (1)	4 (1)	0.01	Dedicator of cytokinesis protein 8 OS=Homo sapiens GN=DOCK8 PE=1 SV=3
503	XCT_HUMAN	38	55786	1 (1)	1 (1)	0.06	Cystine/glutamate transporter OS=Homo sapiens GN=SLC7A11 PE=1 SV=1
504	TCPG_HUMAN	38	61066	2 (1)	2 (1)	0.05	T-complex protein 1 subunit gamma OS=Homo sapiens GN=CCT3 PE=1 SV=4
505	RL5_HUMAN	38	34569	2 (1)	2 (1)	0.1	60S ribosomal protein L5 OS=Homo sapiens GN=RPL5 PE=1 SV=3
506	ACACA_HUMAN	38	267095	7 (2)	7 (2)	0.02	Acetyl-CoA carboxylase 1 OS=Homo sapiens GN=ACACA PE=1 SV=2
507	B1AHC9_HUMAN	38	64528	6 (3)	5 (3)	0.16	X-ray repair cross-complementing protein 6 OS=Homo sapiens GN=XRCC6 PE=1 SV=1
508	PTBP1_HUMAN	38	57357	4 (1)	4 (1)	0.06	Polypyrimidine tract-binding protein 1 OS=Homo sapiens GN=PTBP1 PE=1 SV=1
509	ARPC2_HUMAN	38	34426	6 (3)	6 (3)	0.32	Actin-related protein 2/3 complex subunit 2 OS=Homo sapiens GN=ARPC2 PE=1 SV=1
510	H3BQ54_HUMAN	38	20676	4 (1)	4 (1)	0.16	Pyridoxal-dependent decarboxylase domain-containing protein 1 (Fragment) OS=Homo sapiens GN=PDXDC1 PE=1 SV=1
511	H0YCA5_HUMAN	38	28839	1 (1)	1 (1)	0.12	Spermatogenesis-associated protein 5-like protein 1 (Fragment) OS=Homo sapiens GN=SPATA5L1 PE=1 SV=1
512	ARHG2_HUMAN	38	112386	8 (1)	5 (1)	0.03	Rho guanine nucleotide exchange factor 2 OS=Homo sapiens GN=ARHGEF2 PE=1 SV=4
513	LDHA_HUMAN	38	36950	5 (2)	5 (2)	0.19	L-lactate dehydrogenase A chain OS=Homo sapiens GN=LDHA PE=1 SV=2
489	CPSF5_HUMAN	37	26268	8 (5)	6 (4)	0.61	Cleavage and polyadenylation specificity factor subunit 5 OS=Homo sapiens GN=NUDT21 PE=1 SV=1
514	H0Y3Y9_HUMAN	37	21105	3 (1)	3 (1)	0.16	26S proteasome non-ATPase regulatory subunit 4 (Fragment) OS=Homo sapiens GN=PSMD4 PE=1 SV=1
515	H0Y9C0_HUMAN	37	5607	3 (1)	3 (1)	0.64	Nucleoside diphosphate-linked moiety X motif 6 (Fragment) OS=Homo sapiens GN=NUDT6 PE=1 SV=1
516	RAN_HUMAN	37	24579	5 (1)	5 (1)	0.14	GTP-binding nuclear protein Ran OS=Homo sapiens GN=RAN PE=1 SV=3
517	JMJD7_HUMAN	37	36308	3 (1)	3 (1)	0.09	JmjC domain-containing protein 7 OS=Homo sapiens GN=JMJD7 PE=1 SV=1
518	H7C3E9_HUMAN	37	44643	4 (1)	4 (1)	0.07	Probable ATP-dependent RNA helicase DDX56 (Fragment) OS=Homo sapiens GN=DDX56 PE=1 SV=1
519	PRC2C_HUMAN	37	317346	16 (1)	16 (1)	0.01	Protein PRRC2C OS=Homo sapiens GN=PRRC2C PE=1 SV=4
520	DDX28_HUMAN	37	59773	3 (1)	3 (1)	0.06	Probable ATP-dependent RNA helicase DDX28 OS=Homo sapiens GN=DDX28 PE=1 SV=2
521	C9JZR2_HUMAN	36	105354	4 (2)	4 (2)	0.06	Catenin delta-1 OS=Homo sapiens GN=CTNND1 PE=1 SV=2
522	A0A0A0MS51_HUMAN	36	82759	9 (1)	9 (1)	0.04	Gelsolin OS=Homo sapiens GN=GSN PE=1 SV=1
523	DSRAD_HUMAN	36	137178	8 (1)	8 (1)	0.02	Double-stranded RNA-specific adenosine deaminase OS=Homo sapiens GN=ADAR PE=1 SV=4
524	RDH11_HUMAN	36	35763	1 (1)	1 (1)	0.09	Retinol dehydrogenase 11 OS=Homo sapiens GN=RDH11 PE=1 SV=2
525	F8W7A7_HUMAN	36	105183	7 (1)	6 (1)	0.03	Coiled-coil domain-containing protein 178 OS=Homo sapiens GN=CCDC178 PE=4 SV=1
526	CAV1_HUMAN	36	20630	2 (2)	2 (2)	0.35	Caveolin-1 OS=Homo sapiens GN=CAV1 PE=1 SV=4
527	RS7_HUMAN	36	22113	6 (4)	5 (3)	0.53	40S ribosomal protein S7 OS=Homo sapiens GN=RPS7 PE=1 SV=1
528	A0A087WWX0_HUMAN	36	15579	5 (1)	5 (1)	0.22	DNA-directed RNA polymerases I, II, and III subunit RPABC1 (Fragment) OS=Homo sapiens GN=POLR2E PE=1 SV=1
2.2	COR1B_HUMAN	35	54885	3 (2)	3 (2)	0.12	Coronin-1B OS=Homo sapiens GN=CORO1B PE=1 SV=1
529	KIFC3_HUMAN	35	93402	5 (2)	5 (2)	0.07	Kinesin-like protein KIFC3 OS=Homo sapiens GN=KIFC3 PE=1 SV=4
530	RL19_HUMAN	35	23565	7 (2)	6 (2)	0.3	60S ribosomal protein L19 OS=Homo sapiens GN=RPL19 PE=1 SV=1
531	A0A087WXC5_HUMAN	35	41153	2 (1)	2 (1)	0.08	NADH dehydrogenase [ubiquinone] 1 alpha subcomplex subunit 10, mitochondrial OS=Homo sapiens GN=NDUFA10 PE=1 SV=1
532	Q5TEC6_HUMAN	35	15478	11 (2)	6 (1)	0.22	Histone H3 OS=Homo sapiens GN=HIST2H3PS2 PE=1 SV=1
533	SMC1A_HUMAN	35	143771	20 (2)	19 (2)	0.05	Structural maintenance of chromosomes protein 1A OS=Homo sapiens GN=SMC1A PE=1 SV=2
534	PTCD3_HUMAN	35	79184	4 (2)	4 (2)	0.08	Pentatricopeptide repeat domain-containing protein 3, mitochondrial OS=Homo sapiens GN=PTCD3 PE=1 SV=3
535	SIKE1_HUMAN	35	23877	5 (1)	3 (1)	0.14	Suppressor of IKBKE 1 OS=Homo sapiens GN=SIKE1 PE=1 SV=1
536	Q5T760_HUMAN	35	42405	2 (1)	2 (1)	0.08	Serine/arginine-rich-splicing factor 11 (Fragment) OS=Homo sapiens GN=SRSF11 PE=1 SV=1
2.3	H3BPE1_HUMAN	34	861649	56 (2)	46 (2)	0.01	Microtubule-actin cross-linking factor 1, isoforms 1/2/3/5 OS=Homo sapiens GN=MACF1 PE=1 SV=1
537	RS26_HUMAN	34	13292	3 (2)	3 (2)	0.58	40S ribosomal protein S26 OS=Homo sapiens GN=RPS26 PE=1 SV=3
538	H0YBY1_HUMAN	34	137107	2 (1)	2 (1)	0.02	Thyroglobulin (Fragment) OS=Homo sapiens GN=TG PE=1 SV=1
539	B1ANM7_HUMAN	34	56305	2 (1)	2 (1)	0.06	FAS-associated factor 1 OS=Homo sapiens GN=FAF1 PE=1 SV=1
540	LSM3_HUMAN	34	11838	1 (1)	1 (1)	0.29	U6 snRNA-associated Sm-like protein LSm3 OS=Homo sapiens GN=LSM3 PE=1 SV=2
541	SHRM3_HUMAN	34	218321	12 (1)	11 (1)	0.01	Protein Shroom3 OS=Homo sapiens GN=SHROOM3 PE=1 SV=2
542	ATX10_HUMAN	34	54196	3 (1)	3 (1)	0.06	Ataxin-10 OS=Homo sapiens GN=ATXN10 PE=1 SV=1
543	A0A0A0MT30_HUMAN	34	37548	3 (1)	3 (1)	0.09	Aldo-keto reductase family 1 member C1 OS=Homo sapiens GN=AKR1C1 PE=1 SV=1
544	ARGL1_HUMAN	34	33197	9 (1)	9 (1)	0.1	Arginine and glutamate-rich protein 1 OS=Homo sapiens GN=ARGLU1 PE=1 SV=1
545	H0YBR5_HUMAN	33	20358	4 (1)	4 (1)	0.17	Eukaryotic translation initiation factor 3 subunit E (Fragment) OS=Homo sapiens GN=EIF3E PE=1 SV=1
546	GSCR2_HUMAN	33	54470	6 (1)	6 (1)	0.06	Glioma tumor suppressor candidate region gene 2 protein OS=Homo sapiens GN=GLTSCR2 PE=1 SV=2
547	A0A0C4DGS1_HUMAN	33	48883	4 (1)	4 (1)	0.07	Dolichyl-diphosphooligosaccharide--protein glycosyltransferase 48 kDa subunit OS=Homo sapiens GN=DDOST PE=1 SV=1
548	RUXE_HUMAN	33	10854	1 (1)	1 (1)	0.32	Small nuclear ribonucleoprotein E OS=Homo sapiens GN=SNRPE PE=1 SV=1
549	RED_HUMAN	33	65676	7 (1)	7 (1)	0.05	Protein Red OS=Homo sapiens GN=IK PE=1 SV=3
550	PAF1_HUMAN	33	60110	2 (1)	2 (1)	0.05	RNA polymerase II-associated factor 1 homolog OS=Homo sapiens GN=PAF1 PE=1 SV=2
551	RBP2_HUMAN	33	362365	13 (1)	11 (1)	0.01	E3 SUMO-protein ligase RanBP2 OS=Homo sapiens GN=RANBP2 PE=1 SV=2
552	ACLY_HUMAN	33	121674	4 (1)	4 (1)	0.03	ATP-citrate synthase OS=Homo sapiens GN=ACLY PE=1 SV=3
553	GNL3_HUMAN	33	62468	7 (1)	6 (1)	0.05	Guanine nucleotide-binding protein-like 3 OS=Homo sapiens GN=GNL3 PE=1 SV=2
554	H0Y8C6_HUMAN	33	125319	3 (1)	3 (1)	0.03	Importin-5 (Fragment) OS=Homo sapiens GN=IPO5 PE=1 SV=1
555	RBMS2_HUMAN	32	44159	2 (1)	2 (1)	0.07	RNA-binding motif, single-stranded-interacting protein 2 OS=Homo sapiens GN=RBMS2 PE=1 SV=1
556	RN213_HUMAN	32	598557	25 (1)	18 (1)	0.01	E3 ubiquitin-protein ligase RNF213 OS=Homo sapiens GN=RNF213 PE=1 SV=3
557	RS25_HUMAN	32	13791	2 (2)	2 (2)	0.56	40S ribosomal protein S25 OS=Homo sapiens GN=RPS25 PE=1 SV=1
558	FACE1_HUMAN	32	55063	3 (1)	3 (1)	0.06	CAAX prenyl protease 1 homolog OS=Homo sapiens GN=ZMPSTE24 PE=1 SV=2
559	A0A087X2B5_HUMAN	31	24109	3 (1)	3 (1)	0.14	Basigin (Fragment) OS=Homo sapiens GN=BSG PE=1 SV=1
560	UCRIL_HUMAN	31	31081	5 (1)	5 (1)	0.11	Putative cytochrome b-c1 complex subunit Rieske-like protein 1 OS=Homo sapiens GN=UQCRFS1P1 PE=5 SV=1
561	MARE2_HUMAN	31	37236	2 (1)	2 (1)	0.09	Microtubule-associated protein RP/EB family member 2 OS=Homo sapiens GN=MAPRE2 PE=1 SV=1
562	RGF1A_HUMAN	31	55148	1 (1)	1 (1)	0.06	Ras-GEF domain-containing family member 1A OS=Homo sapiens GN=RASGEF1A PE=2 SV=2
563	SMD2_HUMAN	31	13632	3 (1)	3 (1)	0.25	Small nuclear ribonucleoprotein Sm D2 OS=Homo sapiens GN=SNRPD2 PE=1 SV=1
564	E9PIE4_HUMAN	30	29157	3 (1)	3 (1)	0.11	Mitochondrial carrier homolog 2 (Fragment) OS=Homo sapiens GN=MTCH2 PE=1 SV=7
565	RL23_HUMAN	30	14970	5 (2)	5 (2)	0.51	60S ribosomal protein L23 OS=Homo sapiens GN=RPL23 PE=1 SV=1
566	PCNA_HUMAN	30	29092	1 (1)	1 (1)	0.11	Proliferating cell nuclear antigen OS=Homo sapiens GN=PCNA PE=1 SV=1
567	A0A024RAC6_HUMAN	30	87575	5 (1)	5 (1)	0.04	Transcription elongation factor B (SIII), polypeptide 3 (110kDa, elongin A), isoform CRA_a OS=Homo sapiens GN=TCEB3 PE=1 SV=1
568	PLCE_HUMAN	30	42387	3 (1)	2 (1)	0.08	1-acyl-sn-glycerol-3-phosphate acyltransferase epsilon OS=Homo sapiens GN=AGPAT5 PE=1 SV=3
569	E9PLG2_HUMAN	30	20532	7 (1)	7 (1)	0.16	26S protease regulatory subunit 6A (Fragment) OS=Homo sapiens GN=PSMC3 PE=1 SV=3
570	ZN438_HUMAN	30	93089	4 (1)	4 (1)	0.04	Zinc finger protein 438 OS=Homo sapiens GN=ZNF438 PE=2 SV=1
571	NUFP2_HUMAN	30	76132	4 (1)	3 (1)	0.04	Nuclear fragile X mental retardation-interacting protein 2 OS=Homo sapiens GN=NUFIP2 PE=1 SV=1
572	SMN_HUMAN	30	32285	1 (1)	1 (1)	0.1	Survival motor neuron protein OS=Homo sapiens GN=SMN1 PE=1 SV=1
573	NDUF3_HUMAN	30	20566	1 (1)	1 (1)	0.16	NADH dehydrogenase [ubiquinone] 1 alpha subcomplex assembly factor 3 OS=Homo sapiens GN=NDUFAF3 PE=1 SV=1
574	R4GN98_HUMAN	30	9732	3 (1)	2 (1)	0.36	Protein S100 (Fragment) OS=Homo sapiens GN=S100A6 PE=1 SV=1
575	BZW1_HUMAN	30	48184	7 (1)	5 (1)	0.07	Basic leucine zipper and W2 domain-containing protein 1 OS=Homo sapiens GN=BZW1 PE=1 SV=1
576	SSRA_HUMAN	30	32215	2 (1)	1 (1)	0.1	Translocon-associated protein subunit alpha OS=Homo sapiens GN=SSR1 PE=1 SV=3
577	A0A0G2JM88_HUMAN	29	23012	3 (1)	2 (1)	0.15	Methylcrotonoyl-CoA carboxylase beta chain, mitochondrial (Fragment) OS=Homo sapiens GN=MCCC2 PE=1 SV=1
578	SRSF3_HUMAN	29	19546	4 (1)	4 (1)	0.17	Serine/arginine-rich splicing factor 3 OS=Homo sapiens GN=SRSF3 PE=1 SV=1
579	PDS5A_HUMAN	29	152274	13 (1)	12 (1)	0.02	Sister chromatid cohesion protein PDS5 homolog A OS=Homo sapiens GN=PDS5A PE=1 SV=1
580	A0A0A0MQU0_HUMAN	29	47675	3 (1)	3 (1)	0.07	WD repeat-containing protein 18 (Fragment) OS=Homo sapiens GN=WDR18 PE=1 SV=1
581	A0A0U1RR32_HUMAN	29	18470	4 (2)	3 (1)	0.18	Histone H2A OS=Homo sapiens GN=hCG_2039566 PE=3 SV=1
582	RIM3A_HUMAN	29	183000	9 (1)	9 (1)	0.02	RIMS-binding protein 3A OS=Homo sapiens GN=RIMBP3 PE=1 SV=4
583	DIDO1_HUMAN	29	245434	14 (1)	12 (1)	0.01	Death-inducer obliterator 1 OS=Homo sapiens GN=DIDO1 PE=1 SV=5
584	M0QXM3_HUMAN	29	15064	1 (1)	1 (1)	0.23	Very-long-chain enoyl-CoA reductase (Fragment) OS=Homo sapiens GN=TECR PE=1 SV=7
585	K7EJ57_HUMAN	29	22186	1 (1)	1 (1)	0.15	Mitochondrial import receptor subunit TOM40 homolog (Fragment) OS=Homo sapiens GN=TOMM40 PE=1 SV=7
586	H7C0C1_HUMAN	28	27010	3 (1)	3 (1)	0.12	Uncharacterized protein (Fragment) OS=Homo sapiens PE=4 SV=2
587	CHERP_HUMAN	28	104150	2 (1)	2 (1)	0.03	Calcium homeostasis endoplasmic reticulum protein OS=Homo sapiens GN=CHERP PE=1 SV=3
588	CRTAP_HUMAN	28	47159	1 (1)	1 (1)	0.07	Cartilage-associated protein OS=Homo sapiens GN=CRTAP PE=1 SV=1
589	FAKD5_HUMAN	28	87488	2 (1)	2 (1)	0.04	FAST kinase domain-containing protein 5 OS=Homo sapiens GN=FASTKD5 PE=1 SV=1
590	NSDHL_HUMAN	28	42159	2 (1)	2 (1)	0.08	Sterol-4-alpha-carboxylate 3-dehydrogenase, decarboxylating OS=Homo sapiens GN=NSDHL PE=1 SV=2
591	AP3D1_HUMAN	28	131159	5 (1)	5 (1)	0.02	AP-3 complex subunit delta-1 OS=Homo sapiens GN=AP3D1 PE=1 SV=1
592	V9GY93_HUMAN	28	17521	1 (1)	1 (1)	0.19	Transmembrane protein 165 (Fragment) OS=Homo sapiens GN=TMEM165 PE=1 SV=1
36.2	EF2_HUMAN	27	96246	7 (2)	7 (2)	0.07	Elongation factor 2 OS=Homo sapiens GN=EEF2 PE=1 SV=4
593	ACL6A_HUMAN	27	47944	3 (1)	3 (1)	0.07	Actin-like protein 6A OS=Homo sapiens GN=ACTL6A PE=1 SV=1
594	CARF_HUMAN	27	61544	4 (1)	3 (1)	0.05	CDKN2A-interacting protein OS=Homo sapiens GN=CDKN2AIP PE=1 SV=3
595	DDX23_HUMAN	27	95866	12 (1)	9 (1)	0.03	Probable ATP-dependent RNA helicase DDX23 OS=Homo sapiens GN=DDX23 PE=1 SV=3
596	LRC8A_HUMAN	27	95051	2 (1)	2 (1)	0.03	Volume-regulated anion channel subunit LRRC8A OS=Homo sapiens GN=LRRC8A PE=1 SV=1
597	CNBP_HUMAN	27	20704	1 (1)	1 (1)	0.16	Cellular nucleic acid-binding protein OS=Homo sapiens GN=CNBP PE=1 SV=1
598	P3H2_HUMAN	27	81846	1 (1)	1 (1)	0.04	Prolyl 3-hydroxylase 2 OS=Homo sapiens GN=P3H2 PE=1 SV=1
599	NAMPT_HUMAN	27	55772	5 (1)	4 (1)	0.06	Nicotinamide phosphoribosyltransferase OS=Homo sapiens GN=NAMPT PE=1 SV=1
600	SRPRA_HUMAN	27	70223	6 (1)	4 (1)	0.05	Signal recognition particle receptor subunit alpha OS=Homo sapiens GN=SRPRA PE=1 SV=2
602	EI2BE_HUMAN	27	81071	2 (1)	2 (1)	0.04	Translation initiation factor eIF-2B subunit epsilon OS=Homo sapiens GN=EIF2B5 PE=1 SV=3
601	NIPS2_HUMAN	26	33949	4 (2)	4 (2)	0.2	Protein NipSnap homolog 2 OS=Homo sapiens GN=GBAS PE=1 SV=1
603	RN225_HUMAN	26	35223	3 (1)	3 (1)	0.09	RING finger protein 225 OS=Homo sapiens GN=RNF225 PE=3 SV=2
604	SNTB1_HUMAN	26	58367	6 (1)	6 (1)	0.06	Beta-1-syntrophin OS=Homo sapiens GN=SNTB1 PE=1 SV=3
605	E5KLJ9_HUMAN	26	114180	5 (1)	5 (1)	0.03	Dynamin-like 120 kDa protein, mitochondrial OS=Homo sapiens GN=OPA1 PE=1 SV=1
606	H0Y650_HUMAN	26	73507	5 (1)	5 (1)	0.04	Dynein assembly factor 5, axonemal (Fragment) OS=Homo sapiens GN=DNAAF5 PE=1 SV=1
607	TMED2_HUMAN	26	22860	2 (1)	2 (1)	0.15	Transmembrane emp24 domain-containing protein 2 OS=Homo sapiens GN=TMED2 PE=1 SV=1
608	TAF1_HUMAN	26	213969	5 (1)	5 (1)	0.02	Transcription initiation factor TFIID subunit 1 OS=Homo sapiens GN=TAF1 PE=1 SV=2
609	WRIP1_HUMAN	26	72829	2 (1)	2 (1)	0.05	ATPase WRNIP1 OS=Homo sapiens GN=WRNIP1 PE=1 SV=2
610	PTN12_HUMAN	25	88907	6 (1)	5 (1)	0.04	Tyrosine-protein phosphatase non-receptor type 12 OS=Homo sapiens GN=PTPN12 PE=1 SV=3
611	BRX1_HUMAN	25	41660	1 (1)	1 (1)	0.08	Ribosome biogenesis protein BRX1 homolog OS=Homo sapiens GN=BRIX1 PE=1 SV=2
612	MYO1D_HUMAN	25	116927	9 (1)	9 (1)	0.03	Unconventional myosin-Id OS=Homo sapiens GN=MYO1D PE=1 SV=2
613	SPD2A_HUMAN	25	125897	4 (1)	4 (1)	0.03	SH3 and PX domain-containing protein 2A OS=Homo sapiens GN=SH3PXD2A PE=1 SV=1
614	BRD9_HUMAN	25	67301	1 (1)	1 (1)	0.05	Bromodomain-containing protein 9 OS=Homo sapiens GN=BRD9 PE=1 SV=2
615	H7BXC7_HUMAN	25	135590	3 (1)	3 (1)	0.02	Pleckstrin homology domain-containing family G member 2 (Fragment) OS=Homo sapiens GN=PLEKHG2 PE=1 SV=1
616	TPST2_HUMAN	24	42284	4 (1)	1 (1)	0.08	Protein-tyrosine sulfotransferase 2 OS=Homo sapiens GN=TPST2 PE=1 SV=1
617	A0A087X2I7_HUMAN	24	124877	6 (1)	6 (1)	0.03	MHC class II transactivator OS=Homo sapiens GN=CIITA PE=1 SV=1
619	F5H006_HUMAN	24	50850	8 (1)	4 (1)	0.06	Lymphoid-restricted membrane protein OS=Homo sapiens GN=LRMP PE=1 SV=1
620	RL36_HUMAN	24	12303	6 (1)	6 (1)	0.28	60S ribosomal protein L36 OS=Homo sapiens GN=RPL36 PE=1 SV=3
621	CDC5L_HUMAN	24	92422	7 (1)	7 (1)	0.04	Cell division cycle 5-like protein OS=Homo sapiens GN=CDC5L PE=1 SV=2
622	RL21_HUMAN	24	18610	5 (1)	5 (1)	0.18	60S ribosomal protein L21 OS=Homo sapiens GN=RPL21 PE=1 SV=2
618	TMM97_HUMAN	23	21005	2 (2)	2 (2)	0.35	Transmembrane protein 97 OS=Homo sapiens GN=TMEM97 PE=1 SV=1
623	E9PJ60_HUMAN	23	49800	1 (1)	1 (1)	0.07	Probable ATP-dependent RNA helicase DDX20 OS=Homo sapiens GN=DDX20 PE=1 SV=1
624	M0R0A3_HUMAN	23	44296	2 (1)	2 (1)	0.07	Zinc finger protein 584 OS=Homo sapiens GN=ZNF584 PE=4 SV=1
625	H0YJI1_HUMAN	23	4276	4 (1)	4 (1)	0.86	SRA stem-loop-interacting RNA-binding protein, mitochondrial (Fragment) OS=Homo sapiens GN=SLIRP PE=1 SV=1
626	H0YI33_HUMAN	23	17603	3 (1)	3 (1)	0.19	Rho GTPase-activating protein 9 (Fragment) OS=Homo sapiens GN=ARHGAP9 PE=1 SV=1
627	M0R0F0_HUMAN	23	22548	6 (1)	4 (1)	0.15	40S ribosomal protein S5 (Fragment) OS=Homo sapiens GN=RPS5 PE=1 SV=1
628	PDIA1_HUMAN	23	57480	2 (1)	2 (1)	0.06	Protein disulfide-isomerase OS=Homo sapiens GN=P4HB PE=1 SV=3
629	DESP_HUMAN	22	334021	21 (1)	20 (1)	0.01	Desmoplakin OS=Homo sapiens GN=DSP PE=1 SV=3
630	H3BLZ8_HUMAN	22	81073	6 (1)	6 (1)	0.04	Probable ATP-dependent RNA helicase DDX17 OS=Homo sapiens GN=DDX17 PE=1 SV=1
631	TCRG1_HUMAN	22	124051	12 (1)	12 (1)	0.03	Transcription elongation regulator 1 OS=Homo sapiens GN=TCERG1 PE=1 SV=2
632	PGRC2_HUMAN	22	23861	3 (1)	3 (1)	0.14	Membrane-associated progesterone receptor component 2 OS=Homo sapiens GN=PGRMC2 PE=1 SV=1
633	TRA2A_HUMAN	22	32726	2 (1)	2 (1)	0.1	Transformer-2 protein homolog alpha OS=Homo sapiens GN=TRA2A PE=1 SV=1
634	H3BNC9_HUMAN	22	33460	4 (1)	4 (1)	0.1	Uncharacterized protein (Fragment) OS=Homo sapiens PE=4 SV=1
635	ASB18_HUMAN	21	51797	5 (1)	2 (1)	0.06	Ankyrin repeat and SOCS box protein 18 OS=Homo sapiens GN=ASB18 PE=2 SV=2
636	PAXB1_HUMAN	21	105195	4 (1)	4 (1)	0.03	PAX3- and PAX7-binding protein 1 OS=Homo sapiens GN=PAXBP1 PE=1 SV=2
637	A0A0G2JPA8_HUMAN	21	48135	3 (1)	2 (1)	0.07	Alpha-2-antiplasmin OS=Homo sapiens GN=SERPINF2 PE=1 SV=1
638	H3BTJ3_HUMAN	20	13309	2 (1)	1 (1)	0.26	F-box/LRR-repeat protein 19 (Fragment) OS=Homo sapiens GN=FBXL19 PE=4 SV=1
639	SAFB1_HUMAN	20	103036	8 (1)	8 (1)	0.03	Scaffold attachment factor B1 OS=Homo sapiens GN=SAFB PE=1 SV=4
640	E41L5_HUMAN	20	82375	3 (1)	3 (1)	0.04	Band 4.1-like protein 5 OS=Homo sapiens GN=EPB41L5 PE=1 SV=3
641	PNO1_HUMAN	20	28078	2 (1)	2 (1)	0.12	RNA-binding protein PNO1 OS=Homo sapiens GN=PNO1 PE=1 SV=1
642	H0Y919_HUMAN	20	15950	3 (1)	3 (1)	0.21	Serine/threonine-protein kinase RIO2 (Fragment) OS=Homo sapiens GN=RIOK2 PE=1 SV=1
643	TCPE_HUMAN	20	60089	5 (1)	5 (1)	0.05	T-complex protein 1 subunit epsilon OS=Homo sapiens GN=CCT5 PE=1 SV=1
644	TM192_HUMAN	19	31302	3 (1)	2 (1)	0.11	Transmembrane protein 192 OS=Homo sapiens GN=TMEM192 PE=1 SV=1
645	M0QYQ9_HUMAN	19	5587	1 (1)	1 (1)	0.65	Splicing factor U2AF 65 kDa subunit (Fragment) OS=Homo sapiens GN=U2AF2 PE=4 SV=1
646	RIC3_HUMAN	18	41408	2 (1)	2 (1)	0.08	Protein RIC-3 OS=Homo sapiens GN=RIC3 PE=1 SV=1
647	SYIM_HUMAN	18	114688	2 (1)	2 (1)	0.03	Isoleucine--tRNA ligase, mitochondrial OS=Homo sapiens GN=IARS2 PE=1 SV=2
648	Q5JYG4_HUMAN	18	11915	2 (1)	2 (1)	0.29	GPN-loop GTPase 2 OS=Homo sapiens GN=GPN2 PE=1 SV=2
649	H0Y4R2_HUMAN	18	82441	12 (1)	6 (1)	0.04	NADPH--cytochrome P450 reductase (Fragment) OS=Homo sapiens GN=POR PE=1 SV=1
650	NUTM1_HUMAN	18	121323	1 (1)	1 (1)	0.03	NUT family member 1 OS=Homo sapiens GN=NUTM1 PE=1 SV=2
651	CDS2_HUMAN	17	51954	1 (1)	1 (1)	0.06	Phosphatidate cytidylyltransferase 2 OS=Homo sapiens GN=CDS2 PE=1 SV=1
652	F71E2_HUMAN	17	100479	11 (1)	10 (1)	0.03	Protein FAM71E2 OS=Homo sapiens GN=FAM71E2 PE=2 SV=3
653	GYS2_HUMAN	16	81565	1 (1)	1 (1)	0.04	Glycogen [starch] synthase, liver OS=Homo sapiens GN=GYS2 PE=1 SV=2
654	DHX30_HUMAN	16	134938	5 (1)	5 (1)	0.02	Putative ATP-dependent RNA helicase DHX30 OS=Homo sapiens GN=DHX30 PE=1 SV=1
655	A0A0G2JIR1_HUMAN	15	137798	4 (1)	4 (1)	0.02	Histone-lysine N-methyltransferase EHMT2 OS=Homo sapiens GN=EHMT2 PE=1 SV=1
656	PELP1_HUMAN	14	120879	4 (1)	4 (1)	0.03	Proline-, glutamic acid- and leucine-rich protein 1 OS=Homo sapiens GN=PELP1 PE=1 SV=2
657	K1958_HUMAN	14	80416	2 (1)	2 (1)	0.04	Uncharacterized protein KIAA1958 OS=Homo sapiens GN=KIAA1958 PE=1 SV=1

## Sheet: Total protein
prot_hit_num	prot_acc	prot_desc	prot_score	prot_mass	prot_matches	prot_matches_sig	prot_sequences	prot_sequences_sig	prot_cover	prot_pi	pep_query	pep_rank	pep_isunique	pep_exp_mz	pep_exp_mr	pep_exp_z	pep_calc_mr	pep_delta	pep_miss	pep_score	pep_homol	pep_ident	pep_expect	pep_res_before	pep_seq	pep_res_after	pep_var_mod	pep_var_mod_pos	pep_num_match	pep_scan_title
prot_hit_num	prot_acc	prot_desc	prot_score	prot_mass	prot_matches	prot_matches_sig	prot_sequences	prot_sequences_sig	prot_cover	prot_pi	pep_query	pep_rank	pep_isunique	pep_exp_mz	pep_exp_mr	pep_exp_z	pep_calc_mr	pep_delta	pep_miss	pep_score	pep_homol	pep_ident	pep_expect	pep_res_before	pep_seq	pep_res_after	pep_var_mod	pep_var_mod_pos	pep_num_match	pep_scan_title
1	MYH1_HUMAN	Myosin-1 OS=Homo sapiens GN=MYH1 PE=1 SV=3	6074	223976	228	157	57	35	32.2	5.59	240	8	0	372.224	742.434	2	742.445	-0.0114	1	11.65	29	30	3.6	K	LEARVR	E			3	File5713 Spectrum2886 scans: 5376
1	MYH1_HUMAN	Myosin-1 OS=Homo sapiens GN=MYH1 PE=1 SV=3	6074	223976	228	157	57	35	32.2	5.59	810	4	0	407.761	813.508	2	813.507	0.001	0	3.93	20	28	16	K	LAQLITR	T			4	File5713 Spectrum5394 scans: 8075
1	MYH1_HUMAN	Myosin-1 OS=Homo sapiens GN=MYH1 PE=1 SV=3	6074	223976	228	157	57	35	32.2	5.59	1398	1	0	435.243	868.471	2	868.469	0.002	0	10.3	22	27	2.3	R	ILYADFK	Q			5	File5713 Spectrum5668 scans: 8363
1	MYH1_HUMAN	Myosin-1 OS=Homo sapiens GN=MYH1 PE=1 SV=3	6074	223976	228	157	57	35	32.2	5.59	1976	1	0	462.757	923.499	2	923.496	0.0029	0	18.19	16	27	0.44	R	SLSTELFK	I			6	File5713 Spectrum6232 scans: 8959
1	MYH1_HUMAN	Myosin-1 OS=Homo sapiens GN=MYH1 PE=1 SV=3	6074	223976	228	157	57	35	32.2	5.59	1978	6	0	462.765	923.515	2	923.519	-0.0038	1	9.25		26	2.7	K	RIHELEK	I			9	File5713 Spectrum556 scans: 2772
1	MYH1_HUMAN	Myosin-1 OS=Homo sapiens GN=MYH1 PE=1 SV=3	6074	223976	228	157	57	35	32.2	5.59	1979	5	0	462.765	923.515	2	923.519	-0.0036	1	5.74	22	26	6	K	RIHELEK	I			4	File5713 Spectrum633 scans: 2861
1	MYH1_HUMAN	Myosin-1 OS=Homo sapiens GN=MYH1 PE=1 SV=3	6074	223976	228	157	57	35	32.2	5.59	2229	10	0	474.727	947.44	2	947.445	-0.0049	0	2.77	17	27	14	R	TEELEEAK	K			3	File5713 Spectrum1620 scans: 4024
1	MYH1_HUMAN	Myosin-1 OS=Homo sapiens GN=MYH1 PE=1 SV=3	6074	223976	228	157	57	35	32.2	5.59	2233	2	1	474.745	947.476	2	947.486	-0.0094	1	10.29	26	30	4.7	K	IRMDLER	A	Oxidation (M)	0.0010000.0	3	File5713 Spectrum5663 scans: 8358
1	MYH1_HUMAN	Myosin-1 OS=Homo sapiens GN=MYH1 PE=1 SV=3	6074	223976	228	157	57	35	32.2	5.59	2814	1	0	502.749	1003.48	2	1003.48	0.0018	0	13.34	20	29	2.1	R	ELEEISER	L			5	File5713 Spectrum3213 scans: 5724
1	MYH1_HUMAN	Myosin-1 OS=Homo sapiens GN=MYH1 PE=1 SV=3	6074	223976	228	157	57	35	32.2	5.59	3298	5	0	527.747	1053.48	2	1053.49	-0.0122	1	2.77	26	27	13	R	EAEFQKMR	R	Oxidation (M)	0.00000010.0	3	File5713 Spectrum271 scans: 2428
1	MYH1_HUMAN	Myosin-1 OS=Homo sapiens GN=MYH1 PE=1 SV=3	6074	223976	228	157	57	35	32.2	5.59	3495	5	0	537.765	1073.52	2	1073.54	-0.0193	0	3.08	21	28	18	R	ADIAESQVNK	L			4	File5713 Spectrum5408 scans: 8090
1	MYH1_HUMAN	Myosin-1 OS=Homo sapiens GN=MYH1 PE=1 SV=3	6074	223976	228	157	57	35	32.2	5.59	3518	5	1	538.792	1075.57	2	1075.58	-0.0122	2	3.22	24	30	26	K	KIRMDLER	A	Oxidation (M)	0.00010000.0	3	File5713 Spectrum4451 scans: 7085
1	MYH1_HUMAN	Myosin-1 OS=Homo sapiens GN=MYH1 PE=1 SV=3	6074	223976	228	157	57	35	32.2	5.59	4059	1	0	565.312	1128.61	2	1128.6	0.0063	0	37.67	26	30	0.0099	R	LDEAEQLALK	G			7	File5713 Spectrum4967 scans: 7627
1	MYH1_HUMAN	Myosin-1 OS=Homo sapiens GN=MYH1 PE=1 SV=3	6074	223976	228	157	57	35	32.2	5.59	4067	1	0	565.331	1128.65	2	1128.65	-0.0028	2	22.26		30	0.31	K	QQLDEKLKK	K			5	File5713 Spectrum1400 scans: 3783
1	MYH1_HUMAN	Myosin-1 OS=Homo sapiens GN=MYH1 PE=1 SV=3	6074	223976	228	157	57	35	32.2	5.59	5164	2	0	415.242	1242.71	3	1242.69	0.0122	2	7.58	21	29	7.3	K	RQLEEEIKAK	S			6	File5713 Spectrum2786 scans: 5271
1	MYH1_HUMAN	Myosin-1 OS=Homo sapiens GN=MYH1 PE=1 SV=3	6074	223976	228	157	57	35	32.2	5.59	5180	1	0	623.337	1244.66	2	1244.65	0.0088	0	56.81	26	30	0.00011	K	DIDDLELTLAK	V			9	File5713 Spectrum7463 scans: 10272
1	MYH1_HUMAN	Myosin-1 OS=Homo sapiens GN=MYH1 PE=1 SV=3	6074	223976	228	157	57	35	32.2	5.59	5460	1	0	638.799	1275.58	2	1275.58	0	0	44.31	20	26	0.00086	R	ELEGEVESEQK	R			9	File5713 Spectrum2502 scans: 4971
1	MYH1_HUMAN	Myosin-1 OS=Homo sapiens GN=MYH1 PE=1 SV=3	6074	223976	228	157	57	35	32.2	5.59	5522	3	0	642.296	1282.58	2	1282.57	0.0104	0	2.63	16	26	11	K	ELTYQTEEDR	K			4	File5713 Spectrum2115 scans: 4561
1	MYH1_HUMAN	Myosin-1 OS=Homo sapiens GN=MYH1 PE=1 SV=3	6074	223976	228	157	57	35	32.2	5.59	5607	1	0	648.831	1295.65	2	1295.65	0.0012	0	50.34		29	0.0004	K	DTQLHLDDALR	S			7	File5713 Spectrum5307 scans: 7984
1	MYH1_HUMAN	Myosin-1 OS=Homo sapiens GN=MYH1 PE=1 SV=3	6074	223976	228	157	57	35	32.2	5.59	5748	2	0	657.328	1312.64	2	1312.64	0.004	1	0.51	15	28	32	K	KEQDTSAHLER	M			6	File5713 Spectrum4392 scans: 7017
1	MYH1_HUMAN	Myosin-1 OS=Homo sapiens GN=MYH1 PE=1 SV=3	6074	223976	228	157	57	35	32.2	5.59	6122	2	0	681.361	1360.71	2	1360.71	-0.0058	1	9.64	26	30	5.8	R	ENLNKLMTNLR	S	Oxidation (M)	0.00000010000.0	7	File5713 Spectrum3714 scans: 6250
1	MYH1_HUMAN	Myosin-1 OS=Homo sapiens GN=MYH1 PE=1 SV=3	6074	223976	228	157	57	35	32.2	5.59	6339	1	0	699.886	1397.76	2	1397.75	0.006	0	74.3	27	28	1.4e-06	R	ANLLQAEIEELR	A			8	File5713 Spectrum8348 scans: 11222
1	MYH1_HUMAN	Myosin-1 OS=Homo sapiens GN=MYH1 PE=1 SV=3	6074	223976	228	157	57	35	32.2	5.59	6419	1	0	706.335	1410.66	2	1410.66	-0.0068	1	51.41		27	0.00018	K	ELTYQTEEDRK	N			7	File5713 Spectrum2125 scans: 4571
1	MYH1_HUMAN	Myosin-1 OS=Homo sapiens GN=MYH1 PE=1 SV=3	6074	223976	228	157	57	35	32.2	5.59	6735	1	0	733.395	1464.77	2	1464.77	0.0036	0	62.82	25	29	2.4e-05	K	LASADIETYLLEK	S			9	File5713 Spectrum7742 scans: 10572
1	MYH1_HUMAN	Myosin-1 OS=Homo sapiens GN=MYH1 PE=1 SV=3	6074	223976	228	157	57	35	32.2	5.59	6879	1	0	744.857	1487.7	2	1487.7	-0.0001	0	60.21	23	27	2.6e-05	R	IEELEEEIEAER	A			9	File5713 Spectrum6067 scans: 8786
1	MYH1_HUMAN	Myosin-1 OS=Homo sapiens GN=MYH1 PE=1 SV=3	6074	223976	228	157	57	35	32.2	5.59	6880	1	0	744.859	1487.7	2	1487.7	0.0043	0	59.47	23	28	3.9e-05	R	IEELEEEIEAER	A			10	File5713 Spectrum6246 scans: 8974
1	MYH1_HUMAN	Myosin-1 OS=Homo sapiens GN=MYH1 PE=1 SV=3	6074	223976	228	157	57	35	32.2	5.59	6958	1	0	752.39	1502.77	2	1502.76	0.0075	0	49.83	19	29	0.00051	R	ENQSILITGESGAGK	T			11	File5713 Spectrum4513 scans: 7150
1	MYH1_HUMAN	Myosin-1 OS=Homo sapiens GN=MYH1 PE=1 SV=3	6074	223976	228	157	57	35	32.2	5.59	7042	1	0	507.928	1520.76	3	1520.76	0.0044	1	39.88	20	29	0.0049	K	AITDAAMMAEELKK	E			9	File5713 Spectrum5833 scans: 8537
1	MYH1_HUMAN	Myosin-1 OS=Homo sapiens GN=MYH1 PE=1 SV=3	6074	223976	228	157	57	35	32.2	5.59	7145	1	0	770.426	1538.84	2	1538.83	0.0027	0	19.74	20	28	0.39	R	VIQYFATIAVTGEK	K			4	File5713 Spectrum7537 scans: 10350
1	MYH1_HUMAN	Myosin-1 OS=Homo sapiens GN=MYH1 PE=1 SV=3	6074	223976	228	157	57	35	32.2	5.59	7146	1	0	770.426	1538.84	2	1538.83	0.0038	0	69.07	22	28	4.6e-06	R	VIQYFATIAVTGEK	K			9	File5713 Spectrum7363 scans: 10167
1	MYH1_HUMAN	Myosin-1 OS=Homo sapiens GN=MYH1 PE=1 SV=3	6074	223976	228	157	57	35	32.2	5.59	7147	1	0	770.428	1538.84	2	1538.83	0.0077	0	42.53	21	28	0.002	R	VIQYFATIAVTGEK	K			6	File5713 Spectrum7452 scans: 10261
1	MYH1_HUMAN	Myosin-1 OS=Homo sapiens GN=MYH1 PE=1 SV=3	6074	223976	228	157	57	35	32.2	5.59	7217	1	1	776.883	1551.75	2	1551.75	-0.0023	0	48.76		29	0.00054	R	LQDAEEHVEAVNAK	C			8	File5713 Spectrum2563 scans: 5035
1	MYH1_HUMAN	Myosin-1 OS=Homo sapiens GN=MYH1 PE=1 SV=3	6074	223976	228	157	57	35	32.2	5.59	7238	1	0	777.934	1553.85	2	1553.85	0.0003	1	57.94		28	5.1e-05	R	RANLLQAEIEELR	A			6	File5713 Spectrum7336 scans: 10138
1	MYH1_HUMAN	Myosin-1 OS=Homo sapiens GN=MYH1 PE=1 SV=3	6074	223976	228	157	57	35	32.2	5.59	7272	1	0	781.366	1560.72	2	1560.72	0.0013	0	59.68	21	26	2.4e-05	R	AEDEEEINAELTAK	K			8	File5713 Spectrum4749 scans: 7398
1	MYH1_HUMAN	Myosin-1 OS=Homo sapiens GN=MYH1 PE=1 SV=3	6074	223976	228	157	57	35	32.2	5.59	7273	1	0	781.366	1560.72	2	1560.72	0.0025	0	81.21	24	26	1.8e-07	R	AEDEEEINAELTAK	K			9	File5713 Spectrum4846 scans: 7500
1	MYH1_HUMAN	Myosin-1 OS=Homo sapiens GN=MYH1 PE=1 SV=3	6074	223976	228	157	57	35	32.2	5.59	7274	1	0	781.367	1560.72	2	1560.72	0.0049	0	82.53	22	26	1.3e-07	R	AEDEEEINAELTAK	K			12	File5713 Spectrum4944 scans: 7603
1	MYH1_HUMAN	Myosin-1 OS=Homo sapiens GN=MYH1 PE=1 SV=3	6074	223976	228	157	57	35	32.2	5.59	7545	2	0	804.394	1606.77	2	1606.79	-0.0144	0	13.69	28	29	1.8	R	IVESMQSTLDAEIR	S	Oxidation (M)	0.00001000000000.0	4	File5713 Spectrum7509 scans: 10321
1	MYH1_HUMAN	Myosin-1 OS=Homo sapiens GN=MYH1 PE=1 SV=3	6074	223976	228	157	57	35	32.2	5.59	7546	2	0	804.394	1606.77	2	1606.79	-0.0143	0	12.25	27	29	2.6	R	IVESMQSTLDAEIR	S	Oxidation (M)	0.00001000000000.0	4	File5713 Spectrum7580 scans: 10398
1	MYH1_HUMAN	Myosin-1 OS=Homo sapiens GN=MYH1 PE=1 SV=3	6074	223976	228	157	57	35	32.2	5.59	7547	2	0	804.394	1606.77	2	1606.79	-0.0132	0	12.52	27	29	2.4	R	IVESMQSTLDAEIR	S	Oxidation (M)	0.00001000000000.0	4	File5713 Spectrum7384 scans: 10189
1	MYH1_HUMAN	Myosin-1 OS=Homo sapiens GN=MYH1 PE=1 SV=3	6074	223976	228	157	57	35	32.2	5.59	7677	1	0	817.903	1633.79	2	1633.79	0.0035	0	92.14	24	29	2.7e-08	K	NLTEEMAGLDETIAK	L			12	File5713 Spectrum7468 scans: 10278
1	MYH1_HUMAN	Myosin-1 OS=Homo sapiens GN=MYH1 PE=1 SV=3	6074	223976	228	157	57	35	32.2	5.59	7740	1	0	824.894	1647.77	2	1647.78	-0.0035	0	60.68	19	28	3e-05	R	LEEAGGATSAQIEMNK	K			13	File5713 Spectrum4059 scans: 6641
1	MYH1_HUMAN	Myosin-1 OS=Homo sapiens GN=MYH1 PE=1 SV=3	6074	223976	228	157	57	35	32.2	5.59	7741	1	0	824.895	1647.78	2	1647.78	-0.0021	0	84.5	23	28	1.3e-07	R	LEEAGGATSAQIEMNK	K			12	File5713 Spectrum4143 scans: 6742
1	MYH1_HUMAN	Myosin-1 OS=Homo sapiens GN=MYH1 PE=1 SV=3	6074	223976	228	157	57	35	32.2	5.59	7742	1	0	824.895	1647.78	2	1647.78	-0.0016	0	109.58	27	28	3.9e-10	R	LEEAGGATSAQIEMNK	K			14	File5713 Spectrum3997 scans: 6561
1	MYH1_HUMAN	Myosin-1 OS=Homo sapiens GN=MYH1 PE=1 SV=3	6074	223976	228	157	57	35	32.2	5.59	7743	1	0	824.897	1647.78	2	1647.78	0.0014	0	108.05	28	28	5.9e-10	R	LEEAGGATSAQIEMNK	K			12	File5713 Spectrum3936 scans: 6484
1	MYH1_HUMAN	Myosin-1 OS=Homo sapiens GN=MYH1 PE=1 SV=3	6074	223976	228	157	57	35	32.2	5.59	7744	1	0	824.897	1647.78	2	1647.78	0.0023	0	37.88	23	28	0.0061	R	LEEAGGATSAQIEMNK	K			7	File5713 Spectrum4475 scans: 7110
1	MYH1_HUMAN	Myosin-1 OS=Homo sapiens GN=MYH1 PE=1 SV=3	6074	223976	228	157	57	35	32.2	5.59	7745	1	0	824.897	1647.78	2	1647.78	0.0024	0	87.91	28	28	6.1e-08	R	LEEAGGATSAQIEMNK	K			11	File5713 Spectrum4240 scans: 6849
1	MYH1_HUMAN	Myosin-1 OS=Homo sapiens GN=MYH1 PE=1 SV=3	6074	223976	228	157	57	35	32.2	5.59	7746	7	0	824.897	1647.78	2	1647.78	0.0028	0	0.72	16	28	32	R	LEEAGGATSAQIEMNK	K			2	File5713 Spectrum8806 scans: 11744
1	MYH1_HUMAN	Myosin-1 OS=Homo sapiens GN=MYH1 PE=1 SV=3	6074	223976	228	157	57	35	32.2	5.59	7747	1	0	824.898	1647.78	2	1647.78	0.0031	0	97.53	26	28	6.7e-09	R	LEEAGGATSAQIEMNK	K			13	File5713 Spectrum3744 scans: 6282
1	MYH1_HUMAN	Myosin-1 OS=Homo sapiens GN=MYH1 PE=1 SV=3	6074	223976	228	157	57	35	32.2	5.59	7748	1	0	824.898	1647.78	2	1647.78	0.0036	0	13.13	17	28	1.9	R	LEEAGGATSAQIEMNK	K			3	File5713 Spectrum8076 scans: 10932
1	MYH1_HUMAN	Myosin-1 OS=Homo sapiens GN=MYH1 PE=1 SV=3	6074	223976	228	157	57	35	32.2	5.59	7749	1	0	824.898	1647.78	2	1647.78	0.0042	0	105.8	26	28	1e-09	R	LEEAGGATSAQIEMNK	K			13	File5713 Spectrum3835 scans: 6378
1	MYH1_HUMAN	Myosin-1 OS=Homo sapiens GN=MYH1 PE=1 SV=3	6074	223976	228	157	57	35	32.2	5.59	7750	1	0	824.898	1647.78	2	1647.78	0.005	0	19.61	16	29	0.45	R	LEEAGGATSAQIEMNK	K			4	File5713 Spectrum8164 scans: 11027
1	MYH1_HUMAN	Myosin-1 OS=Homo sapiens GN=MYH1 PE=1 SV=3	6074	223976	228	157	57	35	32.2	5.59	7755	1	0	824.901	1647.79	2	1647.78	0.0095	0	17.69	19	29	0.71	R	LEEAGGATSAQIEMNK	K			4	File5713 Spectrum8761 scans: 11676
1	MYH1_HUMAN	Myosin-1 OS=Homo sapiens GN=MYH1 PE=1 SV=3	6074	223976	228	157	57	35	32.2	5.59	7756	1	0	824.902	1647.79	2	1647.78	0.0128	0	8.38	20	29	6.3	R	LEEAGGATSAQIEMNK	K			5	File5713 Spectrum8665 scans: 11557
1	MYH1_HUMAN	Myosin-1 OS=Homo sapiens GN=MYH1 PE=1 SV=3	6074	223976	228	157	57	35	32.2	5.59	7757	1	0	824.903	1647.79	2	1647.78	0.015	0	29.59	15	29	0.049	R	LEEAGGATSAQIEMNK	K			6	File5713 Spectrum8256 scans: 11125
1	MYH1_HUMAN	Myosin-1 OS=Homo sapiens GN=MYH1 PE=1 SV=3	6074	223976	228	157	57	35	32.2	5.59	7772	1	0	826.906	1651.8	2	1651.79	0.0026	0	62.76		29	2.1e-05	K	NAYEESLDQLETLK	R			10	File5713 Spectrum7317 scans: 10117
1	MYH1_HUMAN	Myosin-1 OS=Homo sapiens GN=MYH1 PE=1 SV=3	6074	223976	228	157	57	35	32.2	5.59	7827	1	0	832.894	1663.77	2	1663.77	0.0015	0	92.11	19	27	1.8e-08	R	LEEAGGATSAQIEMNK	K	Oxidation (M)	0.0000000000000100.0	14	File5713 Spectrum2846 scans: 5334
1	MYH1_HUMAN	Myosin-1 OS=Homo sapiens GN=MYH1 PE=1 SV=3	6074	223976	228	157	57	35	32.2	5.59	7894	1	1	838.391	1674.77	2	1674.77	-0.0016	0	86.46		26	5.4e-08	R	QAEEAEEQSNVNLSK	F			13	File5713 Spectrum2535 scans: 5006
1	MYH1_HUMAN	Myosin-1 OS=Homo sapiens GN=MYH1 PE=1 SV=3	6074	223976	228	157	57	35	32.2	5.59	7895	1	0	838.421	1674.83	2	1674.82	0.003	1	83.91		30	2e-07	R	SQEDLKEQLAMVER	R			11	File5713 Spectrum5662 scans: 8357
1	MYH1_HUMAN	Myosin-1 OS=Homo sapiens GN=MYH1 PE=1 SV=3	6074	223976	228	157	57	35	32.2	5.59	7935	1	1	841.886	1681.76	2	1681.75	0.0028	0	73.75		25	8.4e-07	K	MEIDDLASNMETVSK	A			12	File5713 Spectrum6863 scans: 9635
1	MYH1_HUMAN	Myosin-1 OS=Homo sapiens GN=MYH1 PE=1 SV=3	6074	223976	228	157	57	35	32.2	5.59	7960	1	0	844.952	1687.89	2	1687.88	0.0107	0	67.77	26	29	8e-06	K	VLNASAIPEGQFIDSK	K			12	File5713 Spectrum6444 scans: 9187
1	MYH1_HUMAN	Myosin-1 OS=Homo sapiens GN=MYH1 PE=1 SV=3	6074	223976	228	157	57	35	32.2	5.59	8029	2	1	850.418	1698.82	2	1698.81	0.0115	2	8.12	21	28	5.3	K	DEEIDQMKRNHIR	I	Oxidation (M)	0.0000001000000.0	4	File5713 Spectrum7191 scans: 9982
1	MYH1_HUMAN	Myosin-1 OS=Homo sapiens GN=MYH1 PE=1 SV=3	6074	223976	228	157	57	35	32.2	5.59	8040	1	0	851.923	1701.83	2	1701.82	0.0063	0	103.85		29	1.7e-09	R	LQNEVEDLMIDVER	T			11	File5713 Spectrum8409 scans: 11286
1	MYH1_HUMAN	Myosin-1 OS=Homo sapiens GN=MYH1 PE=1 SV=3	6074	223976	228	157	57	35	32.2	5.59	8100	1	0	570.658	1708.95	3	1708.95	0.0056	0	46.44	25	26	0.00051	R	VQLLHTQNTSLINTK	K			9	File5713 Spectrum4948 scans: 7607
1	MYH1_HUMAN	Myosin-1 OS=Homo sapiens GN=MYH1 PE=1 SV=3	6074	223976	228	157	57	35	32.2	5.59	8371	4	0	584.958	1751.85	3	1751.88	-0.0281	2	2.3	22	29	25	K	AKKAITDAAMMAEELK	K	2 Oxidation (M)	0.0000000001100000.0	6	File5713 Spectrum4407 scans: 7035
1	MYH1_HUMAN	Myosin-1 OS=Homo sapiens GN=MYH1 PE=1 SV=3	6074	223976	228	157	57	35	32.2	5.59	8670	1	0	904.959	1807.9	2	1807.9	0.0085	1	53.41	27	29	0.00021	K	NAYEESLDQLETLKR	E			9	File5713 Spectrum6523 scans: 9270
1	MYH1_HUMAN	Myosin-1 OS=Homo sapiens GN=MYH1 PE=1 SV=3	6074	223976	228	157	57	35	32.2	5.59	8888	1	0	930.449	1858.88	2	1858.88	0.0038	0	50.69	21	28	0.00032	K	LEQQVDDLEGSLEQEK	K			10	File5713 Spectrum6015 scans: 8730
1	MYH1_HUMAN	Myosin-1 OS=Homo sapiens GN=MYH1 PE=1 SV=3	6074	223976	228	157	57	35	32.2	5.59	8908	1	0	623.651	1867.93	3	1867.93	0.004	0	49.91	19	29	0.00044	R	DLEEATLQHEATAATLR	K			9	File5713 Spectrum5916 scans: 8624
1	MYH1_HUMAN	Myosin-1 OS=Homo sapiens GN=MYH1 PE=1 SV=3	6074	223976	228	157	57	35	32.2	5.59	8909	1	0	934.973	1867.93	2	1867.93	0.0047	0	108.19	26	29	6.6e-10	R	DLEEATLQHEATAATLR	K			13	File5713 Spectrum5915 scans: 8623
1	MYH1_HUMAN	Myosin-1 OS=Homo sapiens GN=MYH1 PE=1 SV=3	6074	223976	228	157	57	35	32.2	5.59	8976	1	0	632.314	1893.92	3	1893.92	0.0018	0	93.54		29	1.9e-08	K	HADSVAELGEQIDNLQR	V			17	File5713 Spectrum6351 scans: 9087
1	MYH1_HUMAN	Myosin-1 OS=Homo sapiens GN=MYH1 PE=1 SV=3	6074	223976	228	157	57	35	32.2	5.59	8977	1	0	947.969	1893.92	2	1893.92	0.0055	0	98.13	22	29	6.6e-09	K	HADSVAELGEQIDNLQR	V			13	File5713 Spectrum6353 scans: 9089
1	MYH1_HUMAN	Myosin-1 OS=Homo sapiens GN=MYH1 PE=1 SV=3	6074	223976	228	157	57	35	32.2	5.59	9193	1	0	987.004	1971.99	2	1971.97	0.0179	0	93.92	22	30	2.1e-08	K	NLQQEISDLTEQIAEGGK	R			12	File5713 Spectrum8549 scans: 11433
1	MYH1_HUMAN	Myosin-1 OS=Homo sapiens GN=MYH1 PE=1 SV=3	6074	223976	228	157	57	35	32.2	5.59	9267	1	0	671.975	2012.9	3	2012.9	-0.0018	0	43.96	18	25	0.00067	K	MEGDLNEMEIQLNHANR	M			10	File5713 Spectrum6074 scans: 8793
1	MYH1_HUMAN	Myosin-1 OS=Homo sapiens GN=MYH1 PE=1 SV=3	6074	223976	228	157	57	35	32.2	5.59	9436	1	0	710.369	2128.08	3	2128.08	0.008	1	12.03	16	29	2.7	K	NLQQEISDLTEQIAEGGKR	I			7	File5713 Spectrum8435 scans: 11313
1	MYH1_HUMAN	Myosin-1 OS=Homo sapiens GN=MYH1 PE=1 SV=3	6074	223976	228	157	57	35	32.2	5.59	9446	1	0	714.676	2141.01	3	2141	0.0069	1	92.73		28	1.7e-08	K	KMEGDLNEMEIQLNHANR	M			10	File5713 Spectrum5504 scans: 8191
1	MYH1_HUMAN	Myosin-1 OS=Homo sapiens GN=MYH1 PE=1 SV=3	6074	223976	228	157	57	35	32.2	5.59	9457	1	1	724.013	2169.02	3	2169.01	0.0103	0	92.94	22	28	1.9e-08	K	SELQAALEEAEASLEHEEGK	I			10	File5713 Spectrum8368 scans: 11243
1	MYH1_HUMAN	Myosin-1 OS=Homo sapiens GN=MYH1 PE=1 SV=3	6074	223976	228	157	57	35	32.2	5.59	9459	2	0	1088.5	2174.99	2	2175.02	-0.0236	1	27.89		27	0.041	K	EVTERAEDEEEINAELTAK	K			10	File5713 Spectrum5116 scans: 7784
1	MYH1_HUMAN	Myosin-1 OS=Homo sapiens GN=MYH1 PE=1 SV=3	6074	223976	228	157	57	35	32.2	5.59	9460	1	0	726.012	2175.01	3	2175.02	-0.003	1	27.83	17	28	0.054	K	EVTERAEDEEEINAELTAK	K			8	File5713 Spectrum6382 scans: 9122
1	MYH1_HUMAN	Myosin-1 OS=Homo sapiens GN=MYH1 PE=1 SV=3	6074	223976	228	157	57	35	32.2	5.59	9461	1	0	726.014	2175.02	3	2175.02	0.001	1	31.79	22	28	0.022	K	EVTERAEDEEEINAELTAK	K			6	File5713 Spectrum8296 scans: 11167
1	MYH1_HUMAN	Myosin-1 OS=Homo sapiens GN=MYH1 PE=1 SV=3	6074	223976	228	157	57	35	32.2	5.59	9463	1	0	726.014	2175.02	3	2175.02	0.0017	1	11.66	20	28	2.3	K	EVTERAEDEEEINAELTAK	K			4	File5713 Spectrum7772 scans: 10605
1	MYH1_HUMAN	Myosin-1 OS=Homo sapiens GN=MYH1 PE=1 SV=3	6074	223976	228	157	57	35	32.2	5.59	9464	1	0	726.014	2175.02	3	2175.02	0.0019	1	31.08	21	28	0.026	K	EVTERAEDEEEINAELTAK	K			5	File5713 Spectrum7955 scans: 10803
1	MYH1_HUMAN	Myosin-1 OS=Homo sapiens GN=MYH1 PE=1 SV=3	6074	223976	228	157	57	35	32.2	5.59	9466	1	0	726.014	2175.02	3	2175.02	0.003	1	61.3	23	28	2.5e-05	K	EVTERAEDEEEINAELTAK	K			12	File5713 Spectrum8104 scans: 10964
1	MYH1_HUMAN	Myosin-1 OS=Homo sapiens GN=MYH1 PE=1 SV=3	6074	223976	228	157	57	35	32.2	5.59	9467	1	0	726.014	2175.02	3	2175.02	0.003	1	47.27	25	28	0.00063	K	EVTERAEDEEEINAELTAK	K			14	File5713 Spectrum8213 scans: 11079
1	MYH1_HUMAN	Myosin-1 OS=Homo sapiens GN=MYH1 PE=1 SV=3	6074	223976	228	157	57	35	32.2	5.59	9468	1	0	726.014	2175.02	3	2175.02	0.0034	1	36.59	20	28	0.0074	K	EVTERAEDEEEINAELTAK	K			9	File5713 Spectrum5007 scans: 7669
1	MYH1_HUMAN	Myosin-1 OS=Homo sapiens GN=MYH1 PE=1 SV=3	6074	223976	228	157	57	35	32.2	5.59	9469	1	0	726.015	2175.02	3	2175.02	0.0048	1	35.4	19	28	0.0099	K	EVTERAEDEEEINAELTAK	K			18	File5713 Spectrum5203 scans: 7875
1	MYH1_HUMAN	Myosin-1 OS=Homo sapiens GN=MYH1 PE=1 SV=3	6074	223976	228	157	57	35	32.2	5.59	9470	1	0	726.015	2175.02	3	2175.02	0.0052	1	35.85	20	28	0.0091	K	EVTERAEDEEEINAELTAK	K			6	File5713 Spectrum7676 scans: 10500
1	MYH1_HUMAN	Myosin-1 OS=Homo sapiens GN=MYH1 PE=1 SV=3	6074	223976	228	157	57	35	32.2	5.59	9471	1	0	726.015	2175.02	3	2175.02	0.0054	1	54.11	19	28	0.00013	K	EVTERAEDEEEINAELTAK	K			6	File5713 Spectrum8037 scans: 10890
1	MYH1_HUMAN	Myosin-1 OS=Homo sapiens GN=MYH1 PE=1 SV=3	6074	223976	228	157	57	35	32.2	5.59	9472	1	0	726.015	2175.02	3	2175.02	0.0054	1	40.5	19	28	0.0031	K	EVTERAEDEEEINAELTAK	K			18	File5713 Spectrum5096 scans: 7763
1	MYH1_HUMAN	Myosin-1 OS=Homo sapiens GN=MYH1 PE=1 SV=3	6074	223976	228	157	57	35	32.2	5.59	9473	1	0	726.015	2175.02	3	2175.02	0.0056	1	23.36	18	28	0.16	K	EVTERAEDEEEINAELTAK	K			9	File5713 Spectrum8812 scans: 11751
1	MYH1_HUMAN	Myosin-1 OS=Homo sapiens GN=MYH1 PE=1 SV=3	6074	223976	228	157	57	35	32.2	5.59	9475	1	0	726.015	2175.02	3	2175.02	0.0061	1	32.62	22	28	0.019	K	EVTERAEDEEEINAELTAK	K			22	File5713 Spectrum5423 scans: 8106
1	MYH1_HUMAN	Myosin-1 OS=Homo sapiens GN=MYH1 PE=1 SV=3	6074	223976	228	157	57	35	32.2	5.59	9476	1	0	726.015	2175.02	3	2175.02	0.0063	1	38.95	19	28	0.0044	K	EVTERAEDEEEINAELTAK	K			10	File5713 Spectrum5317 scans: 7995
1	MYH1_HUMAN	Myosin-1 OS=Homo sapiens GN=MYH1 PE=1 SV=3	6074	223976	228	157	57	35	32.2	5.59	9477	2	0	726.015	2175.02	3	2175.02	0.0067	1	4.8	17	28	12	K	EVTERAEDEEEINAELTAK	K			3	File5713 Spectrum8901 scans: 11924
1	MYH1_HUMAN	Myosin-1 OS=Homo sapiens GN=MYH1 PE=1 SV=3	6074	223976	228	157	57	35	32.2	5.59	9478	1	0	1088.52	2175.03	2	2175.02	0.0072	1	10.15	18	28	3.4	K	EVTERAEDEEEINAELTAK	K			2	File5713 Spectrum8041 scans: 10894
1	MYH1_HUMAN	Myosin-1 OS=Homo sapiens GN=MYH1 PE=1 SV=3	6074	223976	228	157	57	35	32.2	5.59	9479	1	0	726.016	2175.03	3	2175.02	0.0072	1	4.58	13	28	12	K	EVTERAEDEEEINAELTAK	K			4	File5713 Spectrum8969 scans: 12027
1	MYH1_HUMAN	Myosin-1 OS=Homo sapiens GN=MYH1 PE=1 SV=3	6074	223976	228	157	57	35	32.2	5.59	9480	3	0	726.016	2175.03	3	2175.02	0.0074	1	7.01	20	28	7	K	EVTERAEDEEEINAELTAK	K			4	File5713 Spectrum9024 scans: 12104
1	MYH1_HUMAN	Myosin-1 OS=Homo sapiens GN=MYH1 PE=1 SV=3	6074	223976	228	157	57	35	32.2	5.59	9481	1	0	1088.52	2175.03	2	2175.02	0.0086	1	67.66	22	28	6.1e-06	K	EVTERAEDEEEINAELTAK	K			15	File5713 Spectrum5030 scans: 7693
1	MYH1_HUMAN	Myosin-1 OS=Homo sapiens GN=MYH1 PE=1 SV=3	6074	223976	228	157	57	35	32.2	5.59	9482	1	0	726.016	2175.03	3	2175.02	0.0088	1	32.48	19	28	0.02	K	EVTERAEDEEEINAELTAK	K			9	File5713 Spectrum8709 scans: 11610
1	MYH1_HUMAN	Myosin-1 OS=Homo sapiens GN=MYH1 PE=1 SV=3	6074	223976	228	157	57	35	32.2	5.59	9483	1	0	726.016	2175.03	3	2175.02	0.0091	1	2.74	15	28	19	K	EVTERAEDEEEINAELTAK	K			2	File5713 Spectrum8836 scans: 11796
1	MYH1_HUMAN	Myosin-1 OS=Homo sapiens GN=MYH1 PE=1 SV=3	6074	223976	228	157	57	35	32.2	5.59	9485	5	0	726.017	2175.03	3	2175.02	0.0101	1	2.73	17	28	19	K	EVTERAEDEEEINAELTAK	K			2	File5713 Spectrum8930 scans: 11971
1	MYH1_HUMAN	Myosin-1 OS=Homo sapiens GN=MYH1 PE=1 SV=3	6074	223976	228	157	57	35	32.2	5.59	9487	6	0	726.017	2175.03	3	2175.02	0.0114	1	2.19	17	28	22	K	EVTERAEDEEEINAELTAK	K			4	File5713 Spectrum7444 scans: 10252
1	MYH1_HUMAN	Myosin-1 OS=Homo sapiens GN=MYH1 PE=1 SV=3	6074	223976	228	157	57	35	32.2	5.59	9488	1	0	726.017	2175.03	3	2175.02	0.0121	1	17.51	23	28	0.66	K	EVTERAEDEEEINAELTAK	K			4	File5713 Spectrum7164 scans: 9953
1	MYH1_HUMAN	Myosin-1 OS=Homo sapiens GN=MYH1 PE=1 SV=3	6074	223976	228	157	57	35	32.2	5.59	9489	1	0	726.018	2175.03	3	2175.02	0.0147	1	31.68	18	28	0.026	K	EVTERAEDEEEINAELTAK	K			6	File5713 Spectrum8659 scans: 11550
1	MYH1_HUMAN	Myosin-1 OS=Homo sapiens GN=MYH1 PE=1 SV=3	6074	223976	228	157	57	35	32.2	5.59	9490	1	0	726.019	2175.03	3	2175.02	0.0162	1	25.56	19	28	0.11	K	EVTERAEDEEEINAELTAK	K			5	File5713 Spectrum8755 scans: 11667
1	MYH1_HUMAN	Myosin-1 OS=Homo sapiens GN=MYH1 PE=1 SV=3	6074	223976	228	157	57	35	32.2	5.59	9492	1	0	726.02	2175.04	3	2175.02	0.0204	1	25.3	21	29	0.12	K	EVTERAEDEEEINAELTAK	K			6	File5713 Spectrum8602 scans: 11488
1	MYH1_HUMAN	Myosin-1 OS=Homo sapiens GN=MYH1 PE=1 SV=3	6074	223976	228	157	57	35	32.2	5.59	9552	1	1	1108.03	2214.04	2	2214.04	-0.0045	0	40.37	23	27	0.0026	K	NDLQLQVQAEADSLADAEER	C			9	File5713 Spectrum9258 scans: 12390
1	MYH1_HUMAN	Myosin-1 OS=Homo sapiens GN=MYH1 PE=1 SV=3	6074	223976	228	157	57	35	32.2	5.59	9553	1	1	1108.03	2214.04	2	2214.04	-0.0006	0	44.22	20	27	0.0011	K	NDLQLQVQAEADSLADAEER	C			10	File5713 Spectrum9139 scans: 12251
1	MYH1_HUMAN	Myosin-1 OS=Homo sapiens GN=MYH1 PE=1 SV=3	6074	223976	228	157	57	35	32.2	5.59	9554	1	1	1108.03	2214.04	2	2214.04	0.0004	0	96.68	22	27	6.3e-09	K	NDLQLQVQAEADSLADAEER	C			11	File5713 Spectrum8799 scans: 11736
1	MYH1_HUMAN	Myosin-1 OS=Homo sapiens GN=MYH1 PE=1 SV=3	6074	223976	228	157	57	35	32.2	5.59	9555	1	1	1108.03	2214.04	2	2214.04	0.0021	0	39.15	18	27	0.0037	K	NDLQLQVQAEADSLADAEER	C			8	File5713 Spectrum9665 scans: 12863
1	MYH1_HUMAN	Myosin-1 OS=Homo sapiens GN=MYH1 PE=1 SV=3	6074	223976	228	157	57	35	32.2	5.59	9556	1	1	1108.03	2214.04	2	2214.04	0.0021	0	79.88	22	27	3.1e-07	K	NDLQLQVQAEADSLADAEER	C			10	File5713 Spectrum9088 scans: 12188
1	MYH1_HUMAN	Myosin-1 OS=Homo sapiens GN=MYH1 PE=1 SV=3	6074	223976	228	157	57	35	32.2	5.59	9557	1	1	739.021	2214.04	3	2214.04	0.0024	0	31.57	18	27	0.021	K	NDLQLQVQAEADSLADAEER	C			8	File5713 Spectrum8074 scans: 10930
1	MYH1_HUMAN	Myosin-1 OS=Homo sapiens GN=MYH1 PE=1 SV=3	6074	223976	228	157	57	35	32.2	5.59	9558	1	1	1108.03	2214.04	2	2214.04	0.0026	0	54.18	21	27	0.00011	K	NDLQLQVQAEADSLADAEER	C			10	File5713 Spectrum9316 scans: 12458
1	MYH1_HUMAN	Myosin-1 OS=Homo sapiens GN=MYH1 PE=1 SV=3	6074	223976	228	157	57	35	32.2	5.59	9559	1	1	1108.03	2214.04	2	2214.04	0.0028	0	50.13	22	27	0.00029	K	NDLQLQVQAEADSLADAEER	C			9	File5713 Spectrum9823 scans: 13039
1	MYH1_HUMAN	Myosin-1 OS=Homo sapiens GN=MYH1 PE=1 SV=3	6074	223976	228	157	57	35	32.2	5.59	9560	1	1	1108.03	2214.04	2	2214.04	0.0028	0	46.72	19	27	0.00063	K	NDLQLQVQAEADSLADAEER	C			9	File5713 Spectrum9493 scans: 12656
1	MYH1_HUMAN	Myosin-1 OS=Homo sapiens GN=MYH1 PE=1 SV=3	6074	223976	228	157	57	35	32.2	5.59	9561	1	1	1108.03	2214.04	2	2214.04	0.0033	0	35.58	16	27	0.0082	K	NDLQLQVQAEADSLADAEER	C			5	File5713 Spectrum9742 scans: 12950
1	MYH1_HUMAN	Myosin-1 OS=Homo sapiens GN=MYH1 PE=1 SV=3	6074	223976	228	157	57	35	32.2	5.59	9562	1	1	1108.03	2214.04	2	2214.04	0.0033	0	83.64	21	27	1.3e-07	K	NDLQLQVQAEADSLADAEER	C			9	File5713 Spectrum9198 scans: 12321
1	MYH1_HUMAN	Myosin-1 OS=Homo sapiens GN=MYH1 PE=1 SV=3	6074	223976	228	157	57	35	32.2	5.59	9563	1	1	1108.03	2214.04	2	2214.04	0.0036	0	44.81	19	27	0.00099	K	NDLQLQVQAEADSLADAEER	C			6	File5713 Spectrum9936 scans: 13165
1	MYH1_HUMAN	Myosin-1 OS=Homo sapiens GN=MYH1 PE=1 SV=3	6074	223976	228	157	57	35	32.2	5.59	9564	1	1	739.022	2214.04	3	2214.04	0.0037	0	94.95		27	9.6e-09	K	NDLQLQVQAEADSLADAEER	C			19	File5713 Spectrum7709 scans: 10537
1	MYH1_HUMAN	Myosin-1 OS=Homo sapiens GN=MYH1 PE=1 SV=3	6074	223976	228	157	57	35	32.2	5.59	9565	1	1	1108.03	2214.04	2	2214.04	0.0048	0	87.51	19	27	5.3e-08	K	NDLQLQVQAEADSLADAEER	C			10	File5713 Spectrum8854 scans: 11830
1	MYH1_HUMAN	Myosin-1 OS=Homo sapiens GN=MYH1 PE=1 SV=3	6074	223976	228	157	57	35	32.2	5.59	9566	1	1	1108.03	2214.05	2	2214.04	0.005	0	137.73		27	5.1e-13	K	NDLQLQVQAEADSLADAEER	C			17	File5713 Spectrum7738 scans: 10568
1	MYH1_HUMAN	Myosin-1 OS=Homo sapiens GN=MYH1 PE=1 SV=3	6074	223976	228	157	57	35	32.2	5.59	9567	1	1	1108.03	2214.05	2	2214.04	0.0053	0	39.52	20	27	0.0034	K	NDLQLQVQAEADSLADAEER	C			7	File5713 Spectrum9002 scans: 12072
1	MYH1_HUMAN	Myosin-1 OS=Homo sapiens GN=MYH1 PE=1 SV=3	6074	223976	228	157	57	35	32.2	5.59	9568	1	1	1108.03	2214.05	2	2214.04	0.0053	0	110.82	21	27	2.5e-10	K	NDLQLQVQAEADSLADAEER	C			14	File5713 Spectrum8012 scans: 10864
1	MYH1_HUMAN	Myosin-1 OS=Homo sapiens GN=MYH1 PE=1 SV=3	6074	223976	228	157	57	35	32.2	5.59	9569	1	1	1108.03	2214.05	2	2214.04	0.0053	0	126.99	23	27	6.1e-12	K	NDLQLQVQAEADSLADAEER	C			12	File5713 Spectrum7663 scans: 10486
1	MYH1_HUMAN	Myosin-1 OS=Homo sapiens GN=MYH1 PE=1 SV=3	6074	223976	228	157	57	35	32.2	5.59	9570	1	1	1108.03	2214.05	2	2214.04	0.0058	0	90.13	24	27	2.9e-08	K	NDLQLQVQAEADSLADAEER	C			10	File5713 Spectrum8961 scans: 12017
1	MYH1_HUMAN	Myosin-1 OS=Homo sapiens GN=MYH1 PE=1 SV=3	6074	223976	228	157	57	35	32.2	5.59	9571	1	1	1108.03	2214.05	2	2214.04	0.0063	0	36.78	22	27	0.0064	K	NDLQLQVQAEADSLADAEER	C			6	File5713 Spectrum10025 scans: 13263
1	MYH1_HUMAN	Myosin-1 OS=Homo sapiens GN=MYH1 PE=1 SV=3	6074	223976	228	157	57	35	32.2	5.59	9573	1	1	1108.03	2214.05	2	2214.04	0.0067	0	114.47	23	27	1.1e-10	K	NDLQLQVQAEADSLADAEER	C			11	File5713 Spectrum7876 scans: 10717
1	MYH1_HUMAN	Myosin-1 OS=Homo sapiens GN=MYH1 PE=1 SV=3	6074	223976	228	157	57	35	32.2	5.59	9574	1	1	1108.03	2214.05	2	2214.04	0.007	0	127.49	23	27	5.4e-12	K	NDLQLQVQAEADSLADAEER	C			12	File5713 Spectrum7942 scans: 10789
1	MYH1_HUMAN	Myosin-1 OS=Homo sapiens GN=MYH1 PE=1 SV=3	6074	223976	228	157	57	35	32.2	5.59	9575	1	1	1108.03	2214.05	2	2214.04	0.0072	0	52.95	18	27	0.00015	K	NDLQLQVQAEADSLADAEER	C			7	File5713 Spectrum9398 scans: 12549
1	MYH1_HUMAN	Myosin-1 OS=Homo sapiens GN=MYH1 PE=1 SV=3	6074	223976	228	157	57	35	32.2	5.59	9576	1	1	1108.03	2214.05	2	2214.04	0.0072	0	71.55	25	27	2.1e-06	K	NDLQLQVQAEADSLADAEER	C			8	File5713 Spectrum9042 scans: 12127
1	MYH1_HUMAN	Myosin-1 OS=Homo sapiens GN=MYH1 PE=1 SV=3	6074	223976	228	157	57	35	32.2	5.59	9577	1	1	1108.03	2214.05	2	2214.04	0.0075	0	114.55	23	28	1.1e-10	K	NDLQLQVQAEADSLADAEER	C			11	File5713 Spectrum8086 scans: 10943
1	MYH1_HUMAN	Myosin-1 OS=Homo sapiens GN=MYH1 PE=1 SV=3	6074	223976	228	157	57	35	32.2	5.59	9578	1	1	1108.03	2214.05	2	2214.04	0.0077	0	117.21	24	28	6.1e-11	K	NDLQLQVQAEADSLADAEER	C			14	File5713 Spectrum8926 scans: 11964
1	MYH1_HUMAN	Myosin-1 OS=Homo sapiens GN=MYH1 PE=1 SV=3	6074	223976	228	157	57	35	32.2	5.59	9579	1	1	1108.03	2214.05	2	2214.04	0.0092	0	82.98	22	28	1.7e-07	K	NDLQLQVQAEADSLADAEER	C			9	File5713 Spectrum8896 scans: 11916
1	MYH1_HUMAN	Myosin-1 OS=Homo sapiens GN=MYH1 PE=1 SV=3	6074	223976	228	157	57	35	32.2	5.59	9580	1	1	739.024	2214.05	3	2214.04	0.0092	0	79.93	27	28	3.4e-07	K	NDLQLQVQAEADSLADAEER	C			14	File5713 Spectrum7638 scans: 10459
1	MYH1_HUMAN	Myosin-1 OS=Homo sapiens GN=MYH1 PE=1 SV=3	6074	223976	228	157	57	35	32.2	5.59	9581	1	1	1108.03	2214.05	2	2214.04	0.0097	0	119.37	23	28	3.8e-11	K	NDLQLQVQAEADSLADAEER	C			16	File5713 Spectrum7801 scans: 10638
1	MYH1_HUMAN	Myosin-1 OS=Homo sapiens GN=MYH1 PE=1 SV=3	6074	223976	228	157	57	35	32.2	5.59	9582	1	1	1108.03	2214.05	2	2214.04	0.0099	0	113.94	25	28	1.3e-10	K	NDLQLQVQAEADSLADAEER	C			13	File5713 Spectrum8872 scans: 11872
1	MYH1_HUMAN	Myosin-1 OS=Homo sapiens GN=MYH1 PE=1 SV=3	6074	223976	228	157	57	35	32.2	5.59	9583	1	1	1108.03	2214.05	2	2214.04	0.0099	0	121.18	24	28	2.5e-11	K	NDLQLQVQAEADSLADAEER	C			14	File5713 Spectrum8522 scans: 11404
1	MYH1_HUMAN	Myosin-1 OS=Homo sapiens GN=MYH1 PE=1 SV=3	6074	223976	228	157	57	35	32.2	5.59	9584	1	1	739.024	2214.05	3	2214.04	0.0105	0	93.06	26	28	1.6e-08	K	NDLQLQVQAEADSLADAEER	C			11	File5713 Spectrum7805 scans: 10642
1	MYH1_HUMAN	Myosin-1 OS=Homo sapiens GN=MYH1 PE=1 SV=3	6074	223976	228	157	57	35	32.2	5.59	9585	1	1	1108.03	2214.05	2	2214.04	0.0109	0	128.71	25	28	4.5e-12	K	NDLQLQVQAEADSLADAEER	C			12	File5713 Spectrum8833 scans: 11787
1	MYH1_HUMAN	Myosin-1 OS=Homo sapiens GN=MYH1 PE=1 SV=3	6074	223976	228	157	57	35	32.2	5.59	9586	3	1	739.024	2214.05	3	2214.04	0.0116	0	6.49	20	28	7.5	K	NDLQLQVQAEADSLADAEER	C			3	File5713 Spectrum8813 scans: 11752
1	MYH1_HUMAN	Myosin-1 OS=Homo sapiens GN=MYH1 PE=1 SV=3	6074	223976	228	157	57	35	32.2	5.59	9587	1	1	1108.03	2214.05	2	2214.04	0.0124	0	128.34	24	28	5e-12	K	NDLQLQVQAEADSLADAEER	C			12	File5713 Spectrum8767 scans: 11684
1	MYH1_HUMAN	Myosin-1 OS=Homo sapiens GN=MYH1 PE=1 SV=3	6074	223976	228	157	57	35	32.2	5.59	9588	1	1	1108.04	2214.06	2	2214.04	0.0167	0	99.34		28	4e-09	K	NDLQLQVQAEADSLADAEER	C			13	File5713 Spectrum8725 scans: 11628
1	MYH1_HUMAN	Myosin-1 OS=Homo sapiens GN=MYH1 PE=1 SV=3	6074	223976	228	157	57	35	32.2	5.59	9589	1	1	1108.04	2214.06	2	2214.04	0.0172	0	90.71	24	28	3e-08	K	NDLQLQVQAEADSLADAEER	C			13	File5713 Spectrum8673 scans: 11566
1	MYH1_HUMAN	Myosin-1 OS=Homo sapiens GN=MYH1 PE=1 SV=3	6074	223976	228	157	57	35	32.2	5.59	9590	1	1	739.026	2214.06	3	2214.04	0.0175	0	45.36	24	28	0.001	K	NDLQLQVQAEADSLADAEER	C			6	File5713 Spectrum8740 scans: 11644
1	MYH1_HUMAN	Myosin-1 OS=Homo sapiens GN=MYH1 PE=1 SV=3	6074	223976	228	157	57	35	32.2	5.59	9591	1	1	1108.04	2214.06	2	2214.04	0.0231	0	110.16	23	28	3.6e-10	K	NDLQLQVQAEADSLADAEER	C			13	File5713 Spectrum8603 scans: 11490
1	MYH1_HUMAN	Myosin-1 OS=Homo sapiens GN=MYH1 PE=1 SV=3	6074	223976	228	157	57	35	32.2	5.59	9592	1	1	1108.04	2214.06	2	2214.04	0.0246	0	106.5	19	28	8.2e-10	K	NDLQLQVQAEADSLADAEER	C			11	File5713 Spectrum7594 scans: 10413
1	MYH1_HUMAN	Myosin-1 OS=Homo sapiens GN=MYH1 PE=1 SV=3	6074	223976	228	157	57	35	32.2	5.59	9694	1	0	605.056	2416.2	4	2416.2	-0.0011	2	17.06	21	29	0.85	K	IKEVTERAEDEEEINAELTAK	K			5	File5713 Spectrum9005 scans: 12076
1	MYH1_HUMAN	Myosin-1 OS=Homo sapiens GN=MYH1 PE=1 SV=3	6074	223976	228	157	57	35	32.2	5.59	9696	1	0	605.056	2416.2	4	2416.2	-0.0004	2	32.44	27	29	0.024	K	IKEVTERAEDEEEINAELTAK	K			12	File5713 Spectrum8797 scans: 11734
1	MYH1_HUMAN	Myosin-1 OS=Homo sapiens GN=MYH1 PE=1 SV=3	6074	223976	228	157	57	35	32.2	5.59	9697	1	0	806.406	2416.2	3	2416.2	0.0006	2	24.99	21	29	0.14	K	IKEVTERAEDEEEINAELTAK	K			13	File5713 Spectrum8796 scans: 11733
1	MYH1_HUMAN	Myosin-1 OS=Homo sapiens GN=MYH1 PE=1 SV=3	6074	223976	228	157	57	35	32.2	5.59	9698	7	0	605.057	2416.2	4	2416.2	0.0008	2	4.83	20	29	14	K	IKEVTERAEDEEEINAELTAK	K			5	File5713 Spectrum9100 scans: 12203
1	MYH1_HUMAN	Myosin-1 OS=Homo sapiens GN=MYH1 PE=1 SV=3	6074	223976	228	157	57	35	32.2	5.59	9701	1	0	806.407	2416.2	3	2416.2	0.0014	2	45.63	16	29	0.0012	K	IKEVTERAEDEEEINAELTAK	K			28	File5713 Spectrum5217 scans: 7890
1	MYH1_HUMAN	Myosin-1 OS=Homo sapiens GN=MYH1 PE=1 SV=3	6074	223976	228	157	57	35	32.2	5.59	9704	1	0	806.407	2416.2	3	2416.2	0.0023	2	18.02	20	29	0.69	K	IKEVTERAEDEEEINAELTAK	K			4	File5713 Spectrum8851 scans: 11825
1	MYH1_HUMAN	Myosin-1 OS=Homo sapiens GN=MYH1 PE=1 SV=3	6074	223976	228	157	57	35	32.2	5.59	9705	1	0	806.407	2416.2	3	2416.2	0.0023	2	46.22	21	29	0.001	K	IKEVTERAEDEEEINAELTAK	K			18	File5713 Spectrum5304 scans: 7981
1	MYH1_HUMAN	Myosin-1 OS=Homo sapiens GN=MYH1 PE=1 SV=3	6074	223976	228	157	57	35	32.2	5.59	9706	1	0	605.057	2416.2	4	2416.2	0.0023	2	36.71	28	29	0.0093	K	IKEVTERAEDEEEINAELTAK	K			10	File5713 Spectrum8853 scans: 11829
1	MYH1_HUMAN	Myosin-1 OS=Homo sapiens GN=MYH1 PE=1 SV=3	6074	223976	228	157	57	35	32.2	5.59	9707	1	0	605.057	2416.2	4	2416.2	0.0026	2	33.24	24	29	0.021	K	IKEVTERAEDEEEINAELTAK	K			14	File5713 Spectrum4816 scans: 7469
1	MYH1_HUMAN	Myosin-1 OS=Homo sapiens GN=MYH1 PE=1 SV=3	6074	223976	228	157	57	35	32.2	5.59	9708	1	0	806.407	2416.2	3	2416.2	0.0028	2	11.02	23	29	3.5	K	IKEVTERAEDEEEINAELTAK	K			6	File5713 Spectrum9038 scans: 12122
1	MYH1_HUMAN	Myosin-1 OS=Homo sapiens GN=MYH1 PE=1 SV=3	6074	223976	228	157	57	35	32.2	5.59	9709	4	0	806.407	2416.2	3	2416.2	0.0028	2	3.45	22	29	20	K	IKEVTERAEDEEEINAELTAK	K			2	File5713 Spectrum9196 scans: 12319
1	MYH1_HUMAN	Myosin-1 OS=Homo sapiens GN=MYH1 PE=1 SV=3	6074	223976	228	157	57	35	32.2	5.59	9711	1	0	806.407	2416.2	3	2416.2	0.0032	2	50.39	26	29	0.0004	K	IKEVTERAEDEEEINAELTAK	K			12	File5713 Spectrum7654 scans: 10476
1	MYH1_HUMAN	Myosin-1 OS=Homo sapiens GN=MYH1 PE=1 SV=3	6074	223976	228	157	57	35	32.2	5.59	9712	1	0	806.407	2416.2	3	2416.2	0.0032	2	49.07	18	29	0.00054	K	IKEVTERAEDEEEINAELTAK	K			23	File5713 Spectrum4838 scans: 7492
1	MYH1_HUMAN	Myosin-1 OS=Homo sapiens GN=MYH1 PE=1 SV=3	6074	223976	228	157	57	35	32.2	5.59	9713	1	0	605.057	2416.2	4	2416.2	0.0033	2	39.35	24	29	0.0051	K	IKEVTERAEDEEEINAELTAK	K			26	File5713 Spectrum4916 scans: 7574
1	MYH1_HUMAN	Myosin-1 OS=Homo sapiens GN=MYH1 PE=1 SV=3	6074	223976	228	157	57	35	32.2	5.59	9714	1	0	806.407	2416.2	3	2416.2	0.0035	2	32.27	23	29	0.026	K	IKEVTERAEDEEEINAELTAK	K			13	File5713 Spectrum6336 scans: 9069
1	MYH1_HUMAN	Myosin-1 OS=Homo sapiens GN=MYH1 PE=1 SV=3	6074	223976	228	157	57	35	32.2	5.59	9716	1	0	806.408	2416.2	3	2416.2	0.0039	2	22.13	17	29	0.27	K	IKEVTERAEDEEEINAELTAK	K			14	File5713 Spectrum4742 scans: 7391
1	MYH1_HUMAN	Myosin-1 OS=Homo sapiens GN=MYH1 PE=1 SV=3	6074	223976	228	157	57	35	32.2	5.59	9717	1	0	1209.11	2416.2	2	2416.2	0.0039	2	97.91	27	29	7.1e-09	K	IKEVTERAEDEEEINAELTAK	K			16	File5713 Spectrum4841 scans: 7495
1	MYH1_HUMAN	Myosin-1 OS=Homo sapiens GN=MYH1 PE=1 SV=3	6074	223976	228	157	57	35	32.2	5.59	9718	1	0	806.408	2416.2	3	2416.2	0.0041	2	29.75	25	29	0.047	K	IKEVTERAEDEEEINAELTAK	K			8	File5713 Spectrum8996 scans: 12064
1	MYH1_HUMAN	Myosin-1 OS=Homo sapiens GN=MYH1 PE=1 SV=3	6074	223976	228	157	57	35	32.2	5.59	9719	1	0	806.408	2416.2	3	2416.2	0.0041	2	42	19	29	0.0028	K	IKEVTERAEDEEEINAELTAK	K			20	File5713 Spectrum8099 scans: 10958
1	MYH1_HUMAN	Myosin-1 OS=Homo sapiens GN=MYH1 PE=1 SV=3	6074	223976	228	157	57	35	32.2	5.59	9720	1	0	806.408	2416.2	3	2416.2	0.0043	2	38.5	19	29	0.0063	K	IKEVTERAEDEEEINAELTAK	K			12	File5713 Spectrum6009 scans: 8724
1	MYH1_HUMAN	Myosin-1 OS=Homo sapiens GN=MYH1 PE=1 SV=3	6074	223976	228	157	57	35	32.2	5.59	9721	1	0	605.058	2416.2	4	2416.2	0.0045	2	21.51	28	29	0.31	K	IKEVTERAEDEEEINAELTAK	K			9	File5713 Spectrum8960 scans: 12016
1	MYH1_HUMAN	Myosin-1 OS=Homo sapiens GN=MYH1 PE=1 SV=3	6074	223976	228	157	57	35	32.2	5.59	9722	1	0	806.408	2416.2	3	2416.2	0.0048	2	35.3	16	29	0.013	K	IKEVTERAEDEEEINAELTAK	K			13	File5713 Spectrum5644 scans: 8338
1	MYH1_HUMAN	Myosin-1 OS=Homo sapiens GN=MYH1 PE=1 SV=3	6074	223976	228	157	57	35	32.2	5.59	9723	1	0	806.408	2416.2	3	2416.2	0.005	2	41.06	17	29	0.0035	K	IKEVTERAEDEEEINAELTAK	K			27	File5713 Spectrum5136 scans: 7805
1	MYH1_HUMAN	Myosin-1 OS=Homo sapiens GN=MYH1 PE=1 SV=3	6074	223976	228	157	57	35	32.2	5.59	9724	2	0	806.408	2416.2	3	2416.2	0.0052	2	7.38	20	29	8	K	IKEVTERAEDEEEINAELTAK	K			4	File5713 Spectrum8955 scans: 12009
1	MYH1_HUMAN	Myosin-1 OS=Homo sapiens GN=MYH1 PE=1 SV=3	6074	223976	228	157	57	35	32.2	5.59	9725	1	0	605.058	2416.2	4	2416.2	0.0055	2	23.24	19	29	0.21	K	IKEVTERAEDEEEINAELTAK	K			6	File5713 Spectrum7063 scans: 9845
1	MYH1_HUMAN	Myosin-1 OS=Homo sapiens GN=MYH1 PE=1 SV=3	6074	223976	228	157	57	35	32.2	5.59	9726	1	0	605.058	2416.2	4	2416.2	0.0055	2	36.85	23	29	0.009	K	IKEVTERAEDEEEINAELTAK	K			15	File5713 Spectrum5002 scans: 7664
1	MYH1_HUMAN	Myosin-1 OS=Homo sapiens GN=MYH1 PE=1 SV=3	6074	223976	228	157	57	35	32.2	5.59	9727	1	0	806.408	2416.2	3	2416.2	0.0056	2	41.62	21	29	0.003	K	IKEVTERAEDEEEINAELTAK	K			19	File5713 Spectrum7944 scans: 10791
1	MYH1_HUMAN	Myosin-1 OS=Homo sapiens GN=MYH1 PE=1 SV=3	6074	223976	228	157	57	35	32.2	5.59	9728	1	0	806.408	2416.2	3	2416.2	0.0056	2	44.7	22	29	0.0015	K	IKEVTERAEDEEEINAELTAK	K			20	File5713 Spectrum8171 scans: 11035
1	MYH1_HUMAN	Myosin-1 OS=Homo sapiens GN=MYH1 PE=1 SV=3	6074	223976	228	157	57	35	32.2	5.59	9729	1	0	605.058	2416.2	4	2416.2	0.0057	2	20.18		29	0.42	K	IKEVTERAEDEEEINAELTAK	K			6	File5713 Spectrum8925 scans: 11963
1	MYH1_HUMAN	Myosin-1 OS=Homo sapiens GN=MYH1 PE=1 SV=3	6074	223976	228	157	57	35	32.2	5.59	9730	1	0	806.408	2416.2	3	2416.2	0.0059	2	41.66	22	29	0.003	K	IKEVTERAEDEEEINAELTAK	K			10	File5713 Spectrum7131 scans: 9918
1	MYH1_HUMAN	Myosin-1 OS=Homo sapiens GN=MYH1 PE=1 SV=3	6074	223976	228	157	57	35	32.2	5.59	9731	1	0	806.408	2416.2	3	2416.2	0.0059	2	18.28	15	29	0.65	K	IKEVTERAEDEEEINAELTAK	K			13	File5713 Spectrum7864 scans: 10704
1	MYH1_HUMAN	Myosin-1 OS=Homo sapiens GN=MYH1 PE=1 SV=3	6074	223976	228	157	57	35	32.2	5.59	9732	1	0	605.058	2416.2	4	2416.2	0.006	2	28.41	20	29	0.063	K	IKEVTERAEDEEEINAELTAK	K			12	File5713 Spectrum7146 scans: 9934
1	MYH1_HUMAN	Myosin-1 OS=Homo sapiens GN=MYH1 PE=1 SV=3	6074	223976	228	157	57	35	32.2	5.59	9733	1	0	806.408	2416.2	3	2416.2	0.0063	2	35.02	19	29	0.014	K	IKEVTERAEDEEEINAELTAK	K			9	File5713 Spectrum7490 scans: 10301
1	MYH1_HUMAN	Myosin-1 OS=Homo sapiens GN=MYH1 PE=1 SV=3	6074	223976	228	157	57	35	32.2	5.59	9734	1	0	806.409	2416.2	3	2416.2	0.0067	2	39.92	21	29	0.0044	K	IKEVTERAEDEEEINAELTAK	K			21	File5713 Spectrum8245 scans: 11114
1	MYH1_HUMAN	Myosin-1 OS=Homo sapiens GN=MYH1 PE=1 SV=3	6074	223976	228	157	57	35	32.2	5.59	9735	1	0	605.058	2416.2	4	2416.2	0.0067	2	38.98		29	0.0056	K	IKEVTERAEDEEEINAELTAK	K			11	File5713 Spectrum8895 scans: 11915
1	MYH1_HUMAN	Myosin-1 OS=Homo sapiens GN=MYH1 PE=1 SV=3	6074	223976	228	157	57	35	32.2	5.59	9736	1	0	1209.11	2416.2	2	2416.2	0.0069	2	22.47	16	29	0.25	K	IKEVTERAEDEEEINAELTAK	K			6	File5713 Spectrum5208 scans: 7880
1	MYH1_HUMAN	Myosin-1 OS=Homo sapiens GN=MYH1 PE=1 SV=3	6074	223976	228	157	57	35	32.2	5.59	9737	1	0	605.058	2416.2	4	2416.2	0.007	2	32.68	20	29	0.024	K	IKEVTERAEDEEEINAELTAK	K			13	File5713 Spectrum8247 scans: 11116
1	MYH1_HUMAN	Myosin-1 OS=Homo sapiens GN=MYH1 PE=1 SV=3	6074	223976	228	157	57	35	32.2	5.59	9738	1	0	806.409	2416.2	3	2416.2	0.007	2	27.61	16	29	0.076	K	IKEVTERAEDEEEINAELTAK	K			6	File5713 Spectrum7224 scans: 10016
1	MYH1_HUMAN	Myosin-1 OS=Homo sapiens GN=MYH1 PE=1 SV=3	6074	223976	228	157	57	35	32.2	5.59	9739	1	0	806.409	2416.2	3	2416.2	0.007	2	27.06		29	0.086	K	IKEVTERAEDEEEINAELTAK	K			13	File5713 Spectrum5565 scans: 8255
1	MYH1_HUMAN	Myosin-1 OS=Homo sapiens GN=MYH1 PE=1 SV=3	6074	223976	228	157	57	35	32.2	5.59	9740	1	0	605.058	2416.2	4	2416.2	0.0072	2	36.75	27	29	0.0092	K	IKEVTERAEDEEEINAELTAK	K			13	File5713 Spectrum7400 scans: 10206
1	MYH1_HUMAN	Myosin-1 OS=Homo sapiens GN=MYH1 PE=1 SV=3	6074	223976	228	157	57	35	32.2	5.59	9741	1	0	806.409	2416.2	3	2416.2	0.0072	2	28.69	26	29	0.059	K	IKEVTERAEDEEEINAELTAK	K			10	File5713 Spectrum7061 scans: 9843
1	MYH1_HUMAN	Myosin-1 OS=Homo sapiens GN=MYH1 PE=1 SV=3	6074	223976	228	157	57	35	32.2	5.59	9742	1	0	806.409	2416.2	3	2416.2	0.0072	2	29.33	20	29	0.051	K	IKEVTERAEDEEEINAELTAK	K			8	File5713 Spectrum7778 scans: 10612
1	MYH1_HUMAN	Myosin-1 OS=Homo sapiens GN=MYH1 PE=1 SV=3	6074	223976	228	157	57	35	32.2	5.59	9744	1	0	806.409	2416.2	3	2416.2	0.0074	2	34.35	22	29	0.016	K	IKEVTERAEDEEEINAELTAK	K			16	File5713 Spectrum8031 scans: 10884
1	MYH1_HUMAN	Myosin-1 OS=Homo sapiens GN=MYH1 PE=1 SV=3	6074	223976	228	157	57	35	32.2	5.59	9745	1	0	1209.11	2416.2	2	2416.2	0.0076	2	76.05	27	29	1.1e-06	K	IKEVTERAEDEEEINAELTAK	K			23	File5713 Spectrum4751 scans: 7400
1	MYH1_HUMAN	Myosin-1 OS=Homo sapiens GN=MYH1 PE=1 SV=3	6074	223976	228	157	57	35	32.2	5.59	9746	1	0	605.058	2416.2	4	2416.2	0.0077	2	16.22	22	29	1	K	IKEVTERAEDEEEINAELTAK	K			9	File5713 Spectrum8870 scans: 11869
1	MYH1_HUMAN	Myosin-1 OS=Homo sapiens GN=MYH1 PE=1 SV=3	6074	223976	228	157	57	35	32.2	5.59	9747	1	0	806.409	2416.2	3	2416.2	0.0079	2	33.62	20	29	0.019	K	IKEVTERAEDEEEINAELTAK	K			10	File5713 Spectrum8830 scans: 11783
1	MYH1_HUMAN	Myosin-1 OS=Homo sapiens GN=MYH1 PE=1 SV=3	6074	223976	228	157	57	35	32.2	5.59	9748	1	0	806.409	2416.2	3	2416.2	0.0079	2	29.28	20	29	0.052	K	IKEVTERAEDEEEINAELTAK	K			9	File5713 Spectrum6665 scans: 9425
1	MYH1_HUMAN	Myosin-1 OS=Homo sapiens GN=MYH1 PE=1 SV=3	6074	223976	228	157	57	35	32.2	5.59	9749	1	0	806.409	2416.2	3	2416.2	0.0079	2	29.63	23	29	0.048	K	IKEVTERAEDEEEINAELTAK	K			10	File5713 Spectrum5738 scans: 8437
1	MYH1_HUMAN	Myosin-1 OS=Homo sapiens GN=MYH1 PE=1 SV=3	6074	223976	228	157	57	35	32.2	5.59	9750	1	0	806.409	2416.2	3	2416.2	0.0079	2	20.76	17	29	0.37	K	IKEVTERAEDEEEINAELTAK	K			14	File5713 Spectrum6091 scans: 8811
1	MYH1_HUMAN	Myosin-1 OS=Homo sapiens GN=MYH1 PE=1 SV=3	6074	223976	228	157	57	35	32.2	5.59	9751	1	0	605.058	2416.2	4	2416.2	0.0082	2	26.1	18	29	0.11	K	IKEVTERAEDEEEINAELTAK	K			13	File5713 Spectrum4725 scans: 7373
1	MYH1_HUMAN	Myosin-1 OS=Homo sapiens GN=MYH1 PE=1 SV=3	6074	223976	228	157	57	35	32.2	5.59	9752	1	0	806.409	2416.21	3	2416.2	0.0085	2	39.73	25	29	0.0047	K	IKEVTERAEDEEEINAELTAK	K			18	File5713 Spectrum5839 scans: 8543
1	MYH1_HUMAN	Myosin-1 OS=Homo sapiens GN=MYH1 PE=1 SV=3	6074	223976	228	157	57	35	32.2	5.59	9754	1	0	806.409	2416.21	3	2416.2	0.0087	2	36.75	20	29	0.0094	K	IKEVTERAEDEEEINAELTAK	K			12	File5713 Spectrum8670 scans: 11563
1	MYH1_HUMAN	Myosin-1 OS=Homo sapiens GN=MYH1 PE=1 SV=3	6074	223976	228	157	57	35	32.2	5.59	9756	1	0	806.409	2416.21	3	2416.2	0.0094	2	38.59	23	29	0.0062	K	IKEVTERAEDEEEINAELTAK	K			8	File5713 Spectrum8865 scans: 11863
1	MYH1_HUMAN	Myosin-1 OS=Homo sapiens GN=MYH1 PE=1 SV=3	6074	223976	228	157	57	35	32.2	5.59	9758	1	0	605.059	2416.21	4	2416.2	0.0096	2	16.82	26	29	0.92	K	IKEVTERAEDEEEINAELTAK	K			5	File5713 Spectrum6876 scans: 9648
1	MYH1_HUMAN	Myosin-1 OS=Homo sapiens GN=MYH1 PE=1 SV=3	6074	223976	228	157	57	35	32.2	5.59	9759	1	0	605.059	2416.21	4	2416.2	0.0096	2	38.31	20	29	0.0065	K	IKEVTERAEDEEEINAELTAK	K			17	File5713 Spectrum8512 scans: 11394
1	MYH1_HUMAN	Myosin-1 OS=Homo sapiens GN=MYH1 PE=1 SV=3	6074	223976	228	157	57	35	32.2	5.59	9760	1	0	806.409	2416.21	3	2416.2	0.01	2	29.9	18	29	0.045	K	IKEVTERAEDEEEINAELTAK	K			10	File5713 Spectrum6426 scans: 9168
1	MYH1_HUMAN	Myosin-1 OS=Homo sapiens GN=MYH1 PE=1 SV=3	6074	223976	228	157	57	35	32.2	5.59	9761	1	0	806.41	2416.21	3	2416.2	0.0101	2	24.9	18	29	0.14	K	IKEVTERAEDEEEINAELTAK	K			10	File5713 Spectrum6589 scans: 9342
1	MYH1_HUMAN	Myosin-1 OS=Homo sapiens GN=MYH1 PE=1 SV=3	6074	223976	228	157	57	35	32.2	5.59	9762	1	0	806.41	2416.21	3	2416.2	0.0101	2	40.41	16	29	0.004	K	IKEVTERAEDEEEINAELTAK	K			17	File5713 Spectrum5382 scans: 8063
1	MYH1_HUMAN	Myosin-1 OS=Homo sapiens GN=MYH1 PE=1 SV=3	6074	223976	228	157	57	35	32.2	5.59	9763	1	0	806.41	2416.21	3	2416.2	0.0101	2	40.65	21	29	0.0038	K	IKEVTERAEDEEEINAELTAK	K			22	File5713 Spectrum5039 scans: 7703
1	MYH1_HUMAN	Myosin-1 OS=Homo sapiens GN=MYH1 PE=1 SV=3	6074	223976	228	157	57	35	32.2	5.59	9765	1	0	806.41	2416.21	3	2416.2	0.0103	2	34.7	22	29	0.015	K	IKEVTERAEDEEEINAELTAK	K			12	File5713 Spectrum8444 scans: 11323
1	MYH1_HUMAN	Myosin-1 OS=Homo sapiens GN=MYH1 PE=1 SV=3	6074	223976	228	157	57	35	32.2	5.59	9766	1	0	806.41	2416.21	3	2416.2	0.0103	2	31.16	20	29	0.034	K	IKEVTERAEDEEEINAELTAK	K			9	File5713 Spectrum5476 scans: 8162
1	MYH1_HUMAN	Myosin-1 OS=Homo sapiens GN=MYH1 PE=1 SV=3	6074	223976	228	157	57	35	32.2	5.59	9767	1	0	605.059	2416.21	4	2416.2	0.0106	2	39.7	19	29	0.0047	K	IKEVTERAEDEEEINAELTAK	K			14	File5713 Spectrum8832 scans: 11786
1	MYH1_HUMAN	Myosin-1 OS=Homo sapiens GN=MYH1 PE=1 SV=3	6074	223976	228	157	57	35	32.2	5.59	9768	1	0	806.41	2416.21	3	2416.2	0.0107	2	36.1	24	29	0.011	K	IKEVTERAEDEEEINAELTAK	K			9	File5713 Spectrum8889 scans: 11907
1	MYH1_HUMAN	Myosin-1 OS=Homo sapiens GN=MYH1 PE=1 SV=3	6074	223976	228	157	57	35	32.2	5.59	9769	1	0	806.41	2416.21	3	2416.2	0.0109	2	35.16	18	29	0.013	K	IKEVTERAEDEEEINAELTAK	K			10	File5713 Spectrum6848 scans: 9618
1	MYH1_HUMAN	Myosin-1 OS=Homo sapiens GN=MYH1 PE=1 SV=3	6074	223976	228	157	57	35	32.2	5.59	9770	1	0	806.41	2416.21	3	2416.2	0.0114	2	32.91	19	29	0.022	K	IKEVTERAEDEEEINAELTAK	K			10	File5713 Spectrum6979 scans: 9757
1	MYH1_HUMAN	Myosin-1 OS=Homo sapiens GN=MYH1 PE=1 SV=3	6074	223976	228	157	57	35	32.2	5.59	9771	1	0	806.41	2416.21	3	2416.2	0.0114	2	51.5	18	29	0.00031	K	IKEVTERAEDEEEINAELTAK	K			26	File5713 Spectrum4960 scans: 7620
1	MYH1_HUMAN	Myosin-1 OS=Homo sapiens GN=MYH1 PE=1 SV=3	6074	223976	228	157	57	35	32.2	5.59	9772	1	0	605.059	2416.21	4	2416.2	0.0116	2	26.82	23	29	0.091	K	IKEVTERAEDEEEINAELTAK	K			15	File5713 Spectrum8340 scans: 11213
1	MYH1_HUMAN	Myosin-1 OS=Homo sapiens GN=MYH1 PE=1 SV=3	6074	223976	228	157	57	35	32.2	5.59	9773	1	0	806.41	2416.21	3	2416.2	0.012	2	18.68	20	29	0.6	K	IKEVTERAEDEEEINAELTAK	K			7	File5713 Spectrum8921 scans: 11957
1	MYH1_HUMAN	Myosin-1 OS=Homo sapiens GN=MYH1 PE=1 SV=3	6074	223976	228	157	57	35	32.2	5.59	9774	1	0	806.41	2416.21	3	2416.2	0.012	2	33.49	26	29	0.02	K	IKEVTERAEDEEEINAELTAK	K			9	File5713 Spectrum6524 scans: 9271
1	MYH1_HUMAN	Myosin-1 OS=Homo sapiens GN=MYH1 PE=1 SV=3	6074	223976	228	157	57	35	32.2	5.59	9776	1	0	1209.11	2416.21	2	2416.2	0.0122	2	77.84	27	29	7.4e-07	K	IKEVTERAEDEEEINAELTAK	K			13	File5713 Spectrum5024 scans: 7687
1	MYH1_HUMAN	Myosin-1 OS=Homo sapiens GN=MYH1 PE=1 SV=3	6074	223976	228	157	57	35	32.2	5.59	9778	5	0	1209.11	2416.21	2	2416.2	0.0152	2	2.18	17	29	26	K	IKEVTERAEDEEEINAELTAK	K			2	File5713 Spectrum7187 scans: 9977
1	MYH1_HUMAN	Myosin-1 OS=Homo sapiens GN=MYH1 PE=1 SV=3	6074	223976	228	157	57	35	32.2	5.59	9779	1	0	806.411	2416.21	3	2416.2	0.0155	2	27.05	17	29	0.086	K	IKEVTERAEDEEEINAELTAK	K			9	File5713 Spectrum8763 scans: 11679
1	MYH1_HUMAN	Myosin-1 OS=Homo sapiens GN=MYH1 PE=1 SV=3	6074	223976	228	157	57	35	32.2	5.59	9780	1	0	806.411	2416.21	3	2416.2	0.0155	2	35.21	20	29	0.013	K	IKEVTERAEDEEEINAELTAK	K			11	File5713 Spectrum8580 scans: 11465
1	MYH1_HUMAN	Myosin-1 OS=Homo sapiens GN=MYH1 PE=1 SV=3	6074	223976	228	157	57	35	32.2	5.59	9781	1	0	806.411	2416.21	3	2416.2	0.0156	2	53.41	21	29	0.0002	K	IKEVTERAEDEEEINAELTAK	K			22	File5713 Spectrum8724 scans: 11627
1	MYH1_HUMAN	Myosin-1 OS=Homo sapiens GN=MYH1 PE=1 SV=3	6074	223976	228	157	57	35	32.2	5.59	9782	1	0	806.412	2416.21	3	2416.2	0.0158	2	41.24	20	29	0.0033	K	IKEVTERAEDEEEINAELTAK	K			11	File5713 Spectrum6237 scans: 8964
1	MYH1_HUMAN	Myosin-1 OS=Homo sapiens GN=MYH1 PE=1 SV=3	6074	223976	228	157	57	35	32.2	5.59	9783	1	0	605.061	2416.21	4	2416.2	0.017	2	37.04	24	29	0.0087	K	IKEVTERAEDEEEINAELTAK	K			16	File5713 Spectrum8648 scans: 11538
1	MYH1_HUMAN	Myosin-1 OS=Homo sapiens GN=MYH1 PE=1 SV=3	6074	223976	228	157	57	35	32.2	5.59	9784	1	0	605.061	2416.21	4	2416.2	0.0174	2	43.39	21	29	0.002	K	IKEVTERAEDEEEINAELTAK	K			14	File5713 Spectrum8715 scans: 11617
1	MYH1_HUMAN	Myosin-1 OS=Homo sapiens GN=MYH1 PE=1 SV=3	6074	223976	228	157	57	35	32.2	5.59	9785	1	0	605.061	2416.21	4	2416.2	0.0177	2	35.6	25	29	0.012	K	IKEVTERAEDEEEINAELTAK	K			12	File5713 Spectrum8759 scans: 11673
1	MYH1_HUMAN	Myosin-1 OS=Homo sapiens GN=MYH1 PE=1 SV=3	6074	223976	228	157	57	35	32.2	5.59	9786	1	0	806.413	2416.22	3	2416.2	0.0191	2	42.18	27	29	0.0027	K	IKEVTERAEDEEEINAELTAK	K			12	File5713 Spectrum8337 scans: 11210
1	MYH1_HUMAN	Myosin-1 OS=Homo sapiens GN=MYH1 PE=1 SV=3	6074	223976	228	157	57	35	32.2	5.59	9787	1	0	806.413	2416.22	3	2416.2	0.0213	2	39.36	23	29	0.005	K	IKEVTERAEDEEEINAELTAK	K			10	File5713 Spectrum6758 scans: 9523
1	MYH1_HUMAN	Myosin-1 OS=Homo sapiens GN=MYH1 PE=1 SV=3	6074	223976	228	157	57	35	32.2	5.59	9788	1	0	605.062	2416.22	4	2416.2	0.0226	2	30.88	25	29	0.035	K	IKEVTERAEDEEEINAELTAK	K			14	File5713 Spectrum8583 scans: 11469
1	MYH1_HUMAN	Myosin-1 OS=Homo sapiens GN=MYH1 PE=1 SV=3	6074	223976	228	157	57	35	32.2	5.59	9874	1	0	878.759	2633.25	3	2633.25	0.0056	1	85.89	19	28	8.3e-08	R	ELEEISERLEEAGGATSAQIEMNK	K			15	File5713 Spectrum7092 scans: 9876
1	MYH1_HUMAN	Myosin-1 OS=Homo sapiens GN=MYH1 PE=1 SV=3	6074	223976	228	157	57	35	32.2	5.59	9876	1	0	878.76	2633.26	3	2633.25	0.0107	1	49.81	22	28	0.00036	R	ELEEISERLEEAGGATSAQIEMNK	K			8	File5713 Spectrum7016 scans: 9796
1	MYH1_HUMAN	Myosin-1 OS=Homo sapiens GN=MYH1 PE=1 SV=3	6074	223976	228	157	57	35	32.2	5.59	9914	8	0	946.814	2837.42	3	2837.4	0.0173	1	1.79	19	29	27	K	ALQEAHQQTLDDLQAEEDKVNTLTK	A			2	File5713 Spectrum6118 scans: 8839
1	MYH1_HUMAN	Myosin-1 OS=Homo sapiens GN=MYH1 PE=1 SV=3	6074	223976	228	157	57	35	32.2	5.59	9958	2	0	1017	4063.97	4	4063.96	0.015	1	3.83	17	27	11	R	QEAPPHIFSISDNAYQFMLTDRENQSILITGESGAGK	T			2	File5713 Spectrum8319 scans: 11191
2	MYH9_HUMAN	Myosin-9 OS=Homo sapiens GN=MYH9 PE=1 SV=4	5390	227646	264	179	137	105	48.3	5.5	25	1	1	352.708	703.402	2	703.405	-0.003	1	19.85		28	0.38	K	NMALKK	I			4	File5713 Spectrum579 scans: 2799
2	MYH9_HUMAN	Myosin-9 OS=Homo sapiens GN=MYH9 PE=1 SV=4	5390	227646	264	179	137	105	48.3	5.5	26	1	0	352.71	703.406	2	703.405	0.0007	0	29.04	26	29	0.051	K	LMATLR	N			5	File5713 Spectrum3607 scans: 6138
2	MYH9_HUMAN	Myosin-9 OS=Homo sapiens GN=MYH9 PE=1 SV=4	5390	227646	264	179	137	105	48.3	5.5	27	1	0	352.71	703.406	2	703.405	0.0009	0	29.73	21	29	0.043	K	LMATLR	N			5	File5713 Spectrum3695 scans: 6231
2	MYH9_HUMAN	Myosin-9 OS=Homo sapiens GN=MYH9 PE=1 SV=4	5390	227646	264	179	137	105	48.3	5.5	28	1	1	353.188	704.361	2	704.364	-0.0029	0	23.26	28	29	0.21	R	SMAVAAR	K			5	File5713 Spectrum1321 scans: 3700
2	MYH9_HUMAN	Myosin-9 OS=Homo sapiens GN=MYH9 PE=1 SV=4	5390	227646	264	179	137	105	48.3	5.5	29	1	1	353.188	704.361	2	704.364	-0.0026	0	25.65	27	30	0.15	R	SMAVAAR	K			4	File5713 Spectrum1243 scans: 3609
2	MYH9_HUMAN	Myosin-9 OS=Homo sapiens GN=MYH9 PE=1 SV=4	5390	227646	264	179	137	105	48.3	5.5	88	1	0	359.684	717.353	2	717.356	-0.0027	0	37.34	28	31	0.012	R	QGFPNR	V			5	File5713 Spectrum1786 scans: 4205
2	MYH9_HUMAN	Myosin-9 OS=Homo sapiens GN=MYH9 PE=1 SV=4	5390	227646	264	179	137	105	48.3	5.5	89	1	0	359.684	717.353	2	717.356	-0.0026	0	33.1	27	31	0.031	R	QGFPNR	V			5	File5713 Spectrum1691 scans: 4104
2	MYH9_HUMAN	Myosin-9 OS=Homo sapiens GN=MYH9 PE=1 SV=4	5390	227646	264	179	137	105	48.3	5.5	90	1	0	359.684	717.354	2	717.356	-0.0023	0	34.73	29	31	0.021	R	QGFPNR	V			5	File5713 Spectrum1878 scans: 4304
2	MYH9_HUMAN	Myosin-9 OS=Homo sapiens GN=MYH9 PE=1 SV=4	5390	227646	264	179	137	105	48.3	5.5	91	1	0	359.684	717.354	2	717.356	-0.0022	0	37.43		31	0.011	R	QGFPNR	V			5	File5713 Spectrum1965 scans: 4400
2	MYH9_HUMAN	Myosin-9 OS=Homo sapiens GN=MYH9 PE=1 SV=4	5390	227646	264	179	137	105	48.3	5.5	93	1	0	359.698	717.381	2	717.384	-0.0031	0	23.26	26	30	0.27	K	LQAQMK	D			5	File5713 Spectrum1073 scans: 3418
2	MYH9_HUMAN	Myosin-9 OS=Homo sapiens GN=MYH9 PE=1 SV=4	5390	227646	264	179	137	105	48.3	5.5	104	4	0	360.706	719.397	2	719.4	-0.0029	0	15.38		29	1.3	K	LMATLR	N	Oxidation (M)	0.010000.0	3	File5713 Spectrum5669 scans: 8364
2	MYH9_HUMAN	Myosin-9 OS=Homo sapiens GN=MYH9 PE=1 SV=4	5390	227646	264	179	137	105	48.3	5.5	262	1	1	373.699	745.384	2	745.386	-0.0019	0	21.87	27	31	0.5	K	EEELVK	V			4	File5713 Spectrum1904 scans: 4331
2	MYH9_HUMAN	Myosin-9 OS=Homo sapiens GN=MYH9 PE=1 SV=4	5390	227646	264	179	137	105	48.3	5.5	277	1	1	374.675	747.336	2	747.34	-0.0038	0	21.51		26	0.15	R	ELDDTR	A			4	File5713 Spectrum866 scans: 3183
2	MYH9_HUMAN	Myosin-9 OS=Homo sapiens GN=MYH9 PE=1 SV=4	5390	227646	264	179	137	105	48.3	5.5	278	1	1	374.675	747.336	2	747.34	-0.0035	0	25.85		27	0.067	R	ELDDTR	A			4	File5713 Spectrum817 scans: 3115
2	MYH9_HUMAN	Myosin-9 OS=Homo sapiens GN=MYH9 PE=1 SV=4	5390	227646	264	179	137	105	48.3	5.5	282	1	1	374.7	747.385	2	747.384	0.0019	0	23.61		30	0.23	K	LEMDLK	D			4	File5713 Spectrum4354 scans: 6973
2	MYH9_HUMAN	Myosin-9 OS=Homo sapiens GN=MYH9 PE=1 SV=4	5390	227646	264	179	137	105	48.3	5.5	283	1	1	374.7	747.386	2	747.384	0.0022	0	29.43		30	0.061	K	LEMDLK	D			4	File5713 Spectrum4420 scans: 7050
2	MYH9_HUMAN	Myosin-9 OS=Homo sapiens GN=MYH9 PE=1 SV=4	5390	227646	264	179	137	105	48.3	5.5	293	1	1	376.171	750.327	2	750.33	-0.0023	0	26.16		25	0.045	K	FNEGER	V			4	File5713 Spectrum944 scans: 3273
2	MYH9_HUMAN	Myosin-9 OS=Homo sapiens GN=MYH9 PE=1 SV=4	5390	227646	264	179	137	105	48.3	5.5	412	1	1	382.695	763.376	2	763.379	-0.0024	0	11.95	19	29	2.8	K	LEMDLK	D	Oxidation (M)	0.001000.0	5	File5713 Spectrum1853 scans: 4277
2	MYH9_HUMAN	Myosin-9 OS=Homo sapiens GN=MYH9 PE=1 SV=4	5390	227646	264	179	137	105	48.3	5.5	427	1	1	384.161	766.307	2	766.31	-0.0031	0	20.08	15	21	0.066	R	SMMQDR	E			4	File5713 Spectrum1281 scans: 3655
2	MYH9_HUMAN	Myosin-9 OS=Homo sapiens GN=MYH9 PE=1 SV=4	5390	227646	264	179	137	105	48.3	5.5	428	2	1	384.161	766.308	2	766.31	-0.0025	0	4.32	17	21	2.5	R	SMMQDR	E			3	File5713 Spectrum1370 scans: 3752
2	MYH9_HUMAN	Myosin-9 OS=Homo sapiens GN=MYH9 PE=1 SV=4	5390	227646	264	179	137	105	48.3	5.5	477	1	0	387.228	772.441	2	772.444	-0.0033	1	46.1		31	0.0019	K	KLLEDR	I			5	File5713 Spectrum1275 scans: 3647
2	MYH9_HUMAN	Myosin-9 OS=Homo sapiens GN=MYH9 PE=1 SV=4	5390	227646	264	179	137	105	48.3	5.5	680	1	1	400.714	799.413	2	799.412	0.001	0	26.41	18	26	0.047	K	YLYVDK	N			5	File5713 Spectrum3578 scans: 6108
2	MYH9_HUMAN	Myosin-9 OS=Homo sapiens GN=MYH9 PE=1 SV=4	5390	227646	264	179	137	105	48.3	5.5	681	3	1	400.714	799.413	2	799.412	0.0018	0	7.4	23	26	3.7	K	YLYVDK	N			3	File5713 Spectrum3676 scans: 6211
2	MYH9_HUMAN	Myosin-9 OS=Homo sapiens GN=MYH9 PE=1 SV=4	5390	227646	264	179	137	105	48.3	5.5	690	1	1	401.213	800.411	2	800.414	-0.0033	0	43.44		28	0.0014	K	QLAAENR	L			6	File5713 Spectrum654 scans: 2887
2	MYH9_HUMAN	Myosin-9 OS=Homo sapiens GN=MYH9 PE=1 SV=4	5390	227646	264	179	137	105	48.3	5.5	691	1	1	401.213	800.411	2	800.414	-0.003	0	36.52		28	0.0071	K	QLAAENR	L			5	File5713 Spectrum708 scans: 2957
2	MYH9_HUMAN	Myosin-9 OS=Homo sapiens GN=MYH9 PE=1 SV=4	5390	227646	264	179	137	105	48.3	5.5	757	1	0	404.732	807.449	2	807.449	-0.0002	0	9.5	21	27	3.5	R	TVGQLYK	E			3	File5713 Spectrum2823 scans: 5310
2	MYH9_HUMAN	Myosin-9 OS=Homo sapiens GN=MYH9 PE=1 SV=4	5390	227646	264	179	137	105	48.3	5.5	851	1	1	410.207	818.399	2	818.402	-0.0032	0	19.05		30	0.64	K	TLEEEAK	T			4	File5713 Spectrum1128 scans: 3480
2	MYH9_HUMAN	Myosin-9 OS=Homo sapiens GN=MYH9 PE=1 SV=4	5390	227646	264	179	137	105	48.3	5.5	968	1	1	415.735	829.456	2	829.455	0.001	0	37.99		31	0.012	K	GALALEEK	R			6	File5713 Spectrum3377 scans: 5897
2	MYH9_HUMAN	Myosin-9 OS=Homo sapiens GN=MYH9 PE=1 SV=4	5390	227646	264	179	137	105	48.3	5.5	969	1	1	415.735	829.456	2	829.455	0.0018	0	23.61		31	0.32	K	GALALEEK	R			4	File5713 Spectrum3475 scans: 6000
2	MYH9_HUMAN	Myosin-9 OS=Homo sapiens GN=MYH9 PE=1 SV=4	5390	227646	264	179	137	105	48.3	5.5	1047	1	1	421.222	840.43	2	840.434	-0.004	0	12.25	21	26	1.4	K	SVHELEK	S			6	File5713 Spectrum702 scans: 2949
2	MYH9_HUMAN	Myosin-9 OS=Homo sapiens GN=MYH9 PE=1 SV=4	5390	227646	264	179	137	105	48.3	5.5	1048	1	1	421.223	840.431	2	840.434	-0.0036	0	25.03	22	26	0.074	K	SVHELEK	S			5	File5713 Spectrum644 scans: 2875
2	MYH9_HUMAN	Myosin-9 OS=Homo sapiens GN=MYH9 PE=1 SV=4	5390	227646	264	179	137	105	48.3	5.5	1132	1	1	423.225	844.436	2	844.44	-0.004	1	27.49	29	30	0.095	K	NRDEAIK	Q			5	File5713 Spectrum118 scans: 2223
2	MYH9_HUMAN	Myosin-9 OS=Homo sapiens GN=MYH9 PE=1 SV=4	5390	227646	264	179	137	105	48.3	5.5	1143	1	1	423.7	845.385	2	845.388	-0.0034	0	27.22		26	0.039	K	DQGELER	Q			4	File5713 Spectrum1264 scans: 3635
2	MYH9_HUMAN	Myosin-9 OS=Homo sapiens GN=MYH9 PE=1 SV=4	5390	227646	264	179	137	105	48.3	5.5	1144	2	1	423.7	845.385	2	845.388	-0.0034	0	12.23		26	1.2	K	DQGELER	Q			4	File5713 Spectrum1192 scans: 3550
2	MYH9_HUMAN	Myosin-9 OS=Homo sapiens GN=MYH9 PE=1 SV=4	5390	227646	264	179	137	105	48.3	5.5	1155	1	0	423.745	845.475	2	845.479	-0.0046	1	40.62		31	0.0057	R	KLQAQMK	D			6	File5713 Spectrum646 scans: 2877
2	MYH9_HUMAN	Myosin-9 OS=Homo sapiens GN=MYH9 PE=1 SV=4	5390	227646	264	179	137	105	48.3	5.5	1156	6	0	423.745	845.475	2	845.479	-0.004	1	4.79	25	31	21	R	KLQAQMK	D			3	File5713 Spectrum701 scans: 2948
2	MYH9_HUMAN	Myosin-9 OS=Homo sapiens GN=MYH9 PE=1 SV=4	5390	227646	264	179	137	105	48.3	5.5	1276	1	1	430.229	858.443	2	858.445	-0.0017	0	36.72		30	0.011	R	GELANEVK	V			6	File5713 Spectrum2128 scans: 4575
2	MYH9_HUMAN	Myosin-9 OS=Homo sapiens GN=MYH9 PE=1 SV=4	5390	227646	264	179	137	105	48.3	5.5	1480	1	1	438.748	875.48	2	875.479	0.0018	1	51.08		30	0.00041	K	KLEMDLK	D			6	File5713 Spectrum3577 scans: 6107
2	MYH9_HUMAN	Myosin-9 OS=Homo sapiens GN=MYH9 PE=1 SV=4	5390	227646	264	179	137	105	48.3	5.5	1573	1	0	443.77	885.526	2	885.528	-0.0025	1	16.44	28	29	1.1	R	QKLQLEK	V			4	File5713 Spectrum1733 scans: 4148
2	MYH9_HUMAN	Myosin-9 OS=Homo sapiens GN=MYH9 PE=1 SV=4	5390	227646	264	179	137	105	48.3	5.5	1591	1	1	445.221	888.427	2	888.43	-0.0032	0	43.39		27	0.0014	K	QTLENER	G			6	File5713 Spectrum963 scans: 3296
2	MYH9_HUMAN	Myosin-9 OS=Homo sapiens GN=MYH9 PE=1 SV=4	5390	227646	264	179	137	105	48.3	5.5	1625	1	0	446.716	891.417	2	891.416	0.0005	0	40.78		28	0.0028	K	ADEWLMK	N			5	File5713 Spectrum5678 scans: 8374
2	MYH9_HUMAN	Myosin-9 OS=Homo sapiens GN=MYH9 PE=1 SV=4	5390	227646	264	179	137	105	48.3	5.5	1710	1	1	451.253	900.492	2	900.492	0.0006	0	28.11		30	0.097	R	EEILAQAK	E			4	File5713 Spectrum3032 scans: 5532
2	MYH9_HUMAN	Myosin-9 OS=Homo sapiens GN=MYH9 PE=1 SV=4	5390	227646	264	179	137	105	48.3	5.5	1711	1	1	451.253	900.492	2	900.492	0.0006	0	35.44		30	0.018	R	EEILAQAK	E			6	File5713 Spectrum2954 scans: 5449
2	MYH9_HUMAN	Myosin-9 OS=Homo sapiens GN=MYH9 PE=1 SV=4	5390	227646	264	179	137	105	48.3	5.5	1732	1	1	452.223	902.43	2	902.434	-0.004	0	28.99	24	28	0.04	R	VEEEAAQK	N			6	File5713 Spectrum241 scans: 2392
2	MYH9_HUMAN	Myosin-9 OS=Homo sapiens GN=MYH9 PE=1 SV=4	5390	227646	264	179	137	105	48.3	5.5	1733	1	1	452.223	902.431	2	902.434	-0.0035	0	50.79		28	0.00027	R	VEEEAAQK	N			7	File5713 Spectrum184 scans: 2319
2	MYH9_HUMAN	Myosin-9 OS=Homo sapiens GN=MYH9 PE=1 SV=4	5390	227646	264	179	137	105	48.3	5.5	1735	7	1	452.233	902.452	2	902.434	0.0181	0	3.23	20	29	20	R	VEEEAAQK	N			3	File5713 Spectrum2226 scans: 4680
2	MYH9_HUMAN	Myosin-9 OS=Homo sapiens GN=MYH9 PE=1 SV=4	5390	227646	264	179	137	105	48.3	5.5	1741	3	1	452.262	902.509	2	902.507	0.0012	0	15.04		30	1.7	K	ASITALEAK	I			5	File5713 Spectrum3720 scans: 6257
2	MYH9_HUMAN	Myosin-9 OS=Homo sapiens GN=MYH9 PE=1 SV=4	5390	227646	264	179	137	105	48.3	5.5	1742	1	1	452.262	902.509	2	902.507	0.0016	0	36.51		30	0.012	K	ASITALEAK	I			6	File5713 Spectrum3841 scans: 6384
2	MYH9_HUMAN	Myosin-9 OS=Homo sapiens GN=MYH9 PE=1 SV=4	5390	227646	264	179	137	105	48.3	5.5	1900	1	1	459.238	916.462	2	916.461	0.0004	0	3.94	15	30	25	K	DLEGLSQR	H			3	File5713 Spectrum3775 scans: 6315
2	MYH9_HUMAN	Myosin-9 OS=Homo sapiens GN=MYH9 PE=1 SV=4	5390	227646	264	179	137	105	48.3	5.5	1901	1	1	459.239	916.464	2	916.461	0.0023	0	36.67	24	30	0.012	K	DLEGLSQR	H			6	File5713 Spectrum3681 scans: 6216
2	MYH9_HUMAN	Myosin-9 OS=Homo sapiens GN=MYH9 PE=1 SV=4	5390	227646	264	179	137	105	48.3	5.5	1922	1	0	460.202	918.389	2	918.393	-0.0045	0	42.08		22	0.0005	R	VEEEEER	C			6	File5713 Spectrum397 scans: 2583
2	MYH9_HUMAN	Myosin-9 OS=Homo sapiens GN=MYH9 PE=1 SV=4	5390	227646	264	179	137	105	48.3	5.5	1974	1	1	462.751	923.488	2	923.486	0.0011	0	37.48	19	28	0.0062	R	VVFQEFR	Q			5	File5713 Spectrum5658 scans: 8353
2	MYH9_HUMAN	Myosin-9 OS=Homo sapiens GN=MYH9 PE=1 SV=4	5390	227646	264	179	137	105	48.3	5.5	2039	1	1	465.752	929.49	2	929.493	-0.0035	1	34.08		30	0.021	K	QRQELEK	T			5	File5713 Spectrum191 scans: 2327
2	MYH9_HUMAN	Myosin-9 OS=Homo sapiens GN=MYH9 PE=1 SV=4	5390	227646	264	179	137	105	48.3	5.5	2062	1	1	466.262	930.51	2	930.513	-0.0031	1	24.77		31	0.22	R	VRTELADK	V			4	File5713 Spectrum932 scans: 3259
2	MYH9_HUMAN	Myosin-9 OS=Homo sapiens GN=MYH9 PE=1 SV=4	5390	227646	264	179	137	105	48.3	5.5	2099	1	1	468.246	934.477	2	934.476	0.001	0	39.51	23	29	0.0053	K	SGFEPASLK	E			6	File5713 Spectrum4323 scans: 6941
2	MYH9_HUMAN	Myosin-9 OS=Homo sapiens GN=MYH9 PE=1 SV=4	5390	227646	264	179	137	105	48.3	5.5	2122	5	0	469.718	937.422	2	937.425	-0.0032	1	13.03		26	1.1	K	YAEERDR	A			5	File5713 Spectrum183 scans: 2318
2	MYH9_HUMAN	Myosin-9 OS=Homo sapiens GN=MYH9 PE=1 SV=4	5390	227646	264	179	137	105	48.3	5.5	2167	1	1	472.267	942.519	2	942.518	0.0012	0	13.65	21	29	1.8	K	LVWVPSDK	S			3	File5713 Spectrum5636 scans: 8330
2	MYH9_HUMAN	Myosin-9 OS=Homo sapiens GN=MYH9 PE=1 SV=4	5390	227646	264	179	137	105	48.3	5.5	2168	1	1	472.267	942.52	2	942.518	0.0023	0	25.98	22	29	0.12	K	LVWVPSDK	S			4	File5713 Spectrum5558 scans: 8248
2	MYH9_HUMAN	Myosin-9 OS=Homo sapiens GN=MYH9 PE=1 SV=4	5390	227646	264	179	137	105	48.3	5.5	2215	1	0	474.252	946.489	2	946.491	-0.0017	0	33.61	26	30	0.024	R	QQQLTAMK	V			6	File5713 Spectrum2307 scans: 4765
2	MYH9_HUMAN	Myosin-9 OS=Homo sapiens GN=MYH9 PE=1 SV=4	5390	227646	264	179	137	105	48.3	5.5	2216	1	1	474.254	946.493	2	946.497	-0.0041	1	47.77		30	0.00091	K	KTLEEEAK	T			7	File5713 Spectrum804 scans: 3093
2	MYH9_HUMAN	Myosin-9 OS=Homo sapiens GN=MYH9 PE=1 SV=4	5390	227646	264	179	137	105	48.3	5.5	2336	8	1	479.291	956.567	2	956.577	-0.0097	2	12.24		28	2.4	K	RVKANLEK	A			6	File5713 Spectrum3309 scans: 5825
2	MYH9_HUMAN	Myosin-9 OS=Homo sapiens GN=MYH9 PE=1 SV=4	5390	227646	264	179	137	105	48.3	5.5	2339	1	1	479.725	957.436	2	957.44	-0.0047	0	47.9	19	24	0.00023	K	ADGAEAKPAE	-			12	File5713 Spectrum434 scans: 2627
2	MYH9_HUMAN	Myosin-9 OS=Homo sapiens GN=MYH9 PE=1 SV=4	5390	227646	264	179	137	105	48.3	5.5	2354	1	1	480.259	958.504	2	958.508	-0.0042	1	34.53	29	30	0.02	K	VNKDDIQK	M			6	File5713 Spectrum448 scans: 2644
2	MYH9_HUMAN	Myosin-9 OS=Homo sapiens GN=MYH9 PE=1 SV=4	5390	227646	264	179	137	105	48.3	5.5	2379	1	0	481.246	960.477	2	960.478	-0.0003	0	25.4		29	0.14	R	NTNPNFVR	C			5	File5713 Spectrum2632 scans: 5110
2	MYH9_HUMAN	Myosin-9 OS=Homo sapiens GN=MYH9 PE=1 SV=4	5390	227646	264	179	137	105	48.3	5.5	2380	2	0	481.247	960.479	2	960.478	0.0009	0	15.3	22	29	1.4	R	NTNPNFVR	C			4	File5713 Spectrum2733 scans: 5216
2	MYH9_HUMAN	Myosin-9 OS=Homo sapiens GN=MYH9 PE=1 SV=4	5390	227646	264	179	137	105	48.3	5.5	2470	2	1	486.772	971.529	2	971.529	0.0001	0	10.53	22	30	4.5	R	EQEVNILK	K			5	File5713 Spectrum4135 scans: 6733
2	MYH9_HUMAN	Myosin-9 OS=Homo sapiens GN=MYH9 PE=1 SV=4	5390	227646	264	179	137	105	48.3	5.5	2498	1	1	487.747	973.478	2	973.483	-0.0044	1	37.86		29	0.0068	K	KDQGELER	Q			5	File5713 Spectrum478 scans: 2683
2	MYH9_HUMAN	Myosin-9 OS=Homo sapiens GN=MYH9 PE=1 SV=4	5390	227646	264	179	137	105	48.3	5.5	2624	1	1	493.785	985.555	2	985.556	-0.0007	1	41.74		30	0.0037	K	GALALEEKR	R			6	File5713 Spectrum2465 scans: 4932
2	MYH9_HUMAN	Myosin-9 OS=Homo sapiens GN=MYH9 PE=1 SV=4	5390	227646	264	179	137	105	48.3	5.5	2639	1	1	494.767	987.52	2	987.524	-0.0035	1	45.93		30	0.0015	K	LKQVEDEK	N			6	File5713 Spectrum469 scans: 2670
2	MYH9_HUMAN	Myosin-9 OS=Homo sapiens GN=MYH9 PE=1 SV=4	5390	227646	264	179	137	105	48.3	5.5	2711	1	1	498.211	994.407	2	994.41	-0.003	0	19.87		21	0.067	R	QEEEMMAK	E			4	File5713 Spectrum1767 scans: 4185
2	MYH9_HUMAN	Myosin-9 OS=Homo sapiens GN=MYH9 PE=1 SV=4	5390	227646	264	179	137	105	48.3	5.5	2712	1	1	498.211	994.408	2	994.41	-0.0018	0	9.42	17	22	0.95	R	QEEEMMAK	E			5	File5713 Spectrum1857 scans: 4282
2	MYH9_HUMAN	Myosin-9 OS=Homo sapiens GN=MYH9 PE=1 SV=4	5390	227646	264	179	137	105	48.3	5.5	2755	1	1	500.285	998.555	2	998.555	-0.0001	0	30.88	26	28	0.028	R	GDLPFVVPR	R			6	File5713 Spectrum6886 scans: 9659
2	MYH9_HUMAN	Myosin-9 OS=Homo sapiens GN=MYH9 PE=1 SV=4	5390	227646	264	179	137	105	48.3	5.5	2756	4	1	500.287	998.56	2	998.555	0.0049	0	7.24	25	28	6.8	R	GDLPFVVPR	R			6	File5713 Spectrum6433 scans: 9176
2	MYH9_HUMAN	Myosin-9 OS=Homo sapiens GN=MYH9 PE=1 SV=4	5390	227646	264	179	137	105	48.3	5.5	2819	1	1	502.783	1003.55	2	1003.55	-0.0033	1	34.97		30	0.017	R	TELADKVTK	L			6	File5713 Spectrum1606 scans: 4010
2	MYH9_HUMAN	Myosin-9 OS=Homo sapiens GN=MYH9 PE=1 SV=4	5390	227646	264	179	137	105	48.3	5.5	2820	1	1	502.793	1003.57	2	1003.57	-0.0013	2	21.11		28	0.27	R	KKLEMDLK	D			5	File5713 Spectrum2346 scans: 4806
2	MYH9_HUMAN	Myosin-9 OS=Homo sapiens GN=MYH9 PE=1 SV=4	5390	227646	264	179	137	105	48.3	5.5	2855	1	1	506.209	1010.4	2	1010.4	-0.0011	0	2.7	15	20	3.4	R	QEEEMMAK	E	Oxidation (M)	0.00001000.0	4	File5713 Spectrum706 scans: 2954
2	MYH9_HUMAN	Myosin-9 OS=Homo sapiens GN=MYH9 PE=1 SV=4	5390	227646	264	179	137	105	48.3	5.5	3096	1	1	517.764	1033.51	2	1033.51	0.001	0	44.01	24	29	0.0018	K	LQEMEGTVK	S			8	File5713 Spectrum2605 scans: 5081
2	MYH9_HUMAN	Myosin-9 OS=Homo sapiens GN=MYH9 PE=1 SV=4	5390	227646	264	179	137	105	48.3	5.5	3097	1	1	517.764	1033.51	2	1033.51	0.0015	0	14.52	20	29	1.6	K	LQEMEGTVK	S			4	File5713 Spectrum2692 scans: 5173
2	MYH9_HUMAN	Myosin-9 OS=Homo sapiens GN=MYH9 PE=1 SV=4	5390	227646	264	179	137	105	48.3	5.5	3123	1	1	518.787	1035.56	2	1035.56	-0.0015	1	51.17	24	28	0.0003	K	VAAYDKLEK	T			8	File5713 Spectrum2326 scans: 4785
2	MYH9_HUMAN	Myosin-9 OS=Homo sapiens GN=MYH9 PE=1 SV=4	5390	227646	264	179	137	105	48.3	5.5	3140	1	1	520.336	1038.66	2	1038.65	0.0026	0	34.72		21	0.0022	K	VKPLLQVSR	Q			6	File5713 Spectrum3697 scans: 6233
2	MYH9_HUMAN	Myosin-9 OS=Homo sapiens GN=MYH9 PE=1 SV=4	5390	227646	264	179	137	105	48.3	5.5	3197	1	1	523.29	1044.57	2	1044.56	0.0024	0	10.5	19	30	4.6	R	LEVNLQAMK	A			4	File5713 Spectrum5807 scans: 8510
2	MYH9_HUMAN	Myosin-9 OS=Homo sapiens GN=MYH9 PE=1 SV=4	5390	227646	264	179	137	105	48.3	5.5	3198	1	1	523.29	1044.57	2	1044.56	0.0025	0	49.76		30	0.00055	R	LEVNLQAMK	A			8	File5713 Spectrum5729 scans: 8428
2	MYH9_HUMAN	Myosin-9 OS=Homo sapiens GN=MYH9 PE=1 SV=4	5390	227646	264	179	137	105	48.3	5.5	3241	1	1	524.75	1047.49	2	1047.49	-0.0045	0	47.11	22	27	0.00055	R	ALEEAMEQK	A			7	File5713 Spectrum2854 scans: 5343
2	MYH9_HUMAN	Myosin-9 OS=Homo sapiens GN=MYH9 PE=1 SV=4	5390	227646	264	179	137	105	48.3	5.5	3242	1	1	524.753	1047.49	2	1047.49	0.0008	0	45.71	22	27	0.00083	R	ALEEAMEQK	A			7	File5713 Spectrum2836 scans: 5324
2	MYH9_HUMAN	Myosin-9 OS=Homo sapiens GN=MYH9 PE=1 SV=4	5390	227646	264	179	137	105	48.3	5.5	3260	1	1	525.759	1049.5	2	1049.51	-0.0033	0	30.49		28	0.034	K	LQEMEGTVK	S	Oxidation (M)	0.000100000.0	6	File5713 Spectrum1165 scans: 3520
2	MYH9_HUMAN	Myosin-9 OS=Homo sapiens GN=MYH9 PE=1 SV=4	5390	227646	264	179	137	105	48.3	5.5	3335	1	1	353.523	1057.55	3	1057.55	-0.0051	1	31.32		30	0.043	R	EKQLAAENR	L			5	File5713 Spectrum437 scans: 2630
2	MYH9_HUMAN	Myosin-9 OS=Homo sapiens GN=MYH9 PE=1 SV=4	5390	227646	264	179	137	105	48.3	5.5	3336	1	1	529.781	1057.55	2	1057.55	-0.0041	1	54.79		30	0.00019	R	EKQLAAENR	L			7	File5713 Spectrum438 scans: 2632
2	MYH9_HUMAN	Myosin-9 OS=Homo sapiens GN=MYH9 PE=1 SV=4	5390	227646	264	179	137	105	48.3	5.5	3412	1	1	532.748	1063.48	2	1063.49	-0.0047	0	48.15		26	0.00037	R	ALEEAMEQK	A	Oxidation (M)	0.000001000.0	7	File5713 Spectrum1088 scans: 3435
2	MYH9_HUMAN	Myosin-9 OS=Homo sapiens GN=MYH9 PE=1 SV=4	5390	227646	264	179	137	105	48.3	5.5	3471	1	1	536.314	1070.61	2	1070.61	0.0011	1	60.86	29	29	4e-05	K	KLVWVPSDK	S			8	File5713 Spectrum4739 scans: 7388
2	MYH9_HUMAN	Myosin-9 OS=Homo sapiens GN=MYH9 PE=1 SV=4	5390	227646	264	179	137	105	48.3	5.5	3649	1	1	363.526	1087.56	3	1087.56	-0.0051	1	23.44	26	30	0.26	K	AKQTLENER	G			7	File5713 Spectrum533 scans: 2745
2	MYH9_HUMAN	Myosin-9 OS=Homo sapiens GN=MYH9 PE=1 SV=4	5390	227646	264	179	137	105	48.3	5.5	3698	1	0	546.783	1091.55	2	1091.55	0.0014	0	45.04		30	0.0016	K	FDQLLAEEK	T			7	File5713 Spectrum4879 scans: 7535
2	MYH9_HUMAN	Myosin-9 OS=Homo sapiens GN=MYH9 PE=1 SV=4	5390	227646	264	179	137	105	48.3	5.5	3699	1	0	546.784	1091.55	2	1091.55	0.0031	0	39.52	28	29	0.0056	K	FDQLLAEEK	T			6	File5713 Spectrum4956 scans: 7616
2	MYH9_HUMAN	Myosin-9 OS=Homo sapiens GN=MYH9 PE=1 SV=4	5390	227646	264	179	137	105	48.3	5.5	3774	8	1	550.815	1099.62	2	1099.62	-0.0081	1	9.26	28	30	7.1	R	EQEVNILKK	T			4	File5713 Spectrum228 scans: 2375
2	MYH9_HUMAN	Myosin-9 OS=Homo sapiens GN=MYH9 PE=1 SV=4	5390	227646	264	179	137	105	48.3	5.5	3775	1	1	550.819	1099.62	2	1099.62	0.0003	1	49.54		30	0.00061	R	EQEVNILKK	T			7	File5713 Spectrum2957 scans: 5452
2	MYH9_HUMAN	Myosin-9 OS=Homo sapiens GN=MYH9 PE=1 SV=4	5390	227646	264	179	137	105	48.3	5.5	3810	1	0	368.536	1102.59	3	1102.59	-0.0045	1	23.74	22	30	0.24	K	RQQQLTAMK	V			8	File5713 Spectrum1456 scans: 3846
2	MYH9_HUMAN	Myosin-9 OS=Homo sapiens GN=MYH9 PE=1 SV=4	5390	227646	264	179	137	105	48.3	5.5	3811	1	0	552.302	1102.59	2	1102.59	-0.0028	1	19.8	25	30	0.62	K	RQQQLTAMK	V			7	File5713 Spectrum1431 scans: 3817
2	MYH9_HUMAN	Myosin-9 OS=Homo sapiens GN=MYH9 PE=1 SV=4	5390	227646	264	179	137	105	48.3	5.5	3941	1	0	558.793	1115.57	2	1115.57	-0.0003	0	50.07	27	29	0.00043	R	DLGEELEALK	T			8	File5713 Spectrum7349 scans: 10152
2	MYH9_HUMAN	Myosin-9 OS=Homo sapiens GN=MYH9 PE=1 SV=4	5390	227646	264	179	137	105	48.3	5.5	4053	1	1	564.823	1127.63	2	1127.63	0.0022	1	46.02		29	0.0011	K	REQEVNILK	K			6	File5713 Spectrum3177 scans: 5687
2	MYH9_HUMAN	Myosin-9 OS=Homo sapiens GN=MYH9 PE=1 SV=4	5390	227646	264	179	137	105	48.3	5.5	4055	1	0	565.295	1128.58	2	1128.58	-0.0017	0	47.17		28	0.00076	K	EEELQAALAR	V			8	File5713 Spectrum4880 scans: 7536
2	MYH9_HUMAN	Myosin-9 OS=Homo sapiens GN=MYH9 PE=1 SV=4	5390	227646	264	179	137	105	48.3	5.5	4306	1	1	577.782	1153.55	2	1153.56	-0.0053	0	27.38	18	27	0.052	K	VMQEQGTHPK	F			5	File5713 Spectrum360 scans: 2539
2	MYH9_HUMAN	Myosin-9 OS=Homo sapiens GN=MYH9 PE=1 SV=4	5390	227646	264	179	137	105	48.3	5.5	4307	1	1	385.524	1153.55	3	1153.56	-0.005	0	27.12	16	27	0.057	K	VMQEQGTHPK	F			5	File5713 Spectrum307 scans: 2469
2	MYH9_HUMAN	Myosin-9 OS=Homo sapiens GN=MYH9 PE=1 SV=4	5390	227646	264	179	137	105	48.3	5.5	4308	1	1	577.782	1153.55	2	1153.56	-0.0047	0	49.25	18	27	0.00035	K	VMQEQGTHPK	F			7	File5713 Spectrum306 scans: 2468
2	MYH9_HUMAN	Myosin-9 OS=Homo sapiens GN=MYH9 PE=1 SV=4	5390	227646	264	179	137	105	48.3	5.5	4322	1	1	385.893	1154.66	3	1154.66	0.0006	1	42.82		27	0.0014	R	RGDLPFVVPR	R			9	File5713 Spectrum5893 scans: 8600
2	MYH9_HUMAN	Myosin-9 OS=Homo sapiens GN=MYH9 PE=1 SV=4	5390	227646	264	179	137	105	48.3	5.5	4323	1	1	385.893	1154.66	3	1154.66	0.0016	1	36.39	26	27	0.0059	R	RGDLPFVVPR	R			8	File5713 Spectrum5968 scans: 8679
2	MYH9_HUMAN	Myosin-9 OS=Homo sapiens GN=MYH9 PE=1 SV=4	5390	227646	264	179	137	105	48.3	5.5	4324	1	1	578.336	1154.66	2	1154.66	0.0017	1	50.9		27	0.00021	R	RGDLPFVVPR	R			12	File5713 Spectrum5883 scans: 8589
2	MYH9_HUMAN	Myosin-9 OS=Homo sapiens GN=MYH9 PE=1 SV=4	5390	227646	264	179	137	105	48.3	5.5	4325	1	1	578.336	1154.66	2	1154.66	0.0019	1	34.7		27	0.0087	R	RGDLPFVVPR	R			11	File5713 Spectrum5974 scans: 8685
2	MYH9_HUMAN	Myosin-9 OS=Homo sapiens GN=MYH9 PE=1 SV=4	5390	227646	264	179	137	105	48.3	5.5	4465	1	1	585.755	1169.5	2	1169.49	0.0019	0	42.93	18	21	0.00036	R	TEMEDLMSSK	D			8	File5713 Spectrum5256 scans: 7931
2	MYH9_HUMAN	Myosin-9 OS=Homo sapiens GN=MYH9 PE=1 SV=4	5390	227646	264	179	137	105	48.3	5.5	4466	1	1	585.756	1169.5	2	1169.49	0.0028	0	36.93		21	0.0015	R	TEMEDLMSSK	D			6	File5713 Spectrum5182 scans: 7853
2	MYH9_HUMAN	Myosin-9 OS=Homo sapiens GN=MYH9 PE=1 SV=4	5390	227646	264	179	137	105	48.3	5.5	4612	1	1	593.752	1185.49	2	1185.49	0.0005	0	24.21		21	0.029	R	TEMEDLMSSK	D	Oxidation (M)	0.0000001000.0	5	File5713 Spectrum2997 scans: 5495
2	MYH9_HUMAN	Myosin-9 OS=Homo sapiens GN=MYH9 PE=1 SV=4	5390	227646	264	179	137	105	48.3	5.5	4619	1	1	593.841	1185.67	2	1185.67	-0.0049	2	20.81	23	29	0.38	K	VKVNKDDIQK	M			7	File5713 Spectrum886 scans: 3206
2	MYH9_HUMAN	Myosin-9 OS=Homo sapiens GN=MYH9 PE=1 SV=4	5390	227646	264	179	137	105	48.3	5.5	4635	7	1	396.558	1186.65	3	1186.64	0.0105	2	1.99	21	30	35	K	QRQELEKTR	R			3	File5713 Spectrum1231 scans: 3595
2	MYH9_HUMAN	Myosin-9 OS=Homo sapiens GN=MYH9 PE=1 SV=4	5390	227646	264	179	137	105	48.3	5.5	4655	1	1	595.31	1188.6	2	1188.61	-0.0052	2	38.69	28	30	0.0071	K	SKKDQGELER	Q			6	File5713 Spectrum185 scans: 2320
2	MYH9_HUMAN	Myosin-9 OS=Homo sapiens GN=MYH9 PE=1 SV=4	5390	227646	264	179	137	105	48.3	5.5	4656	1	1	397.209	1188.6	3	1188.61	-0.0052	2	23.08	24	30	0.25	K	SKKDQGELER	Q			5	File5713 Spectrum195 scans: 2332
2	MYH9_HUMAN	Myosin-9 OS=Homo sapiens GN=MYH9 PE=1 SV=4	5390	227646	264	179	137	105	48.3	5.5	4691	1	1	597.313	1192.61	2	1192.61	0.0027	0	52.67	21	30	0.00027	K	ALELDSNLYR	I			8	File5713 Spectrum6004 scans: 8719
2	MYH9_HUMAN	Myosin-9 OS=Homo sapiens GN=MYH9 PE=1 SV=4	5390	227646	264	179	137	105	48.3	5.5	4693	1	1	597.315	1192.62	2	1192.61	0.0068	0	11.57	18	29	3.3	K	ALELDSNLYR	I			4	File5713 Spectrum6079 scans: 8799
2	MYH9_HUMAN	Myosin-9 OS=Homo sapiens GN=MYH9 PE=1 SV=4	5390	227646	264	179	137	105	48.3	5.5	4781	1	1	601.307	1200.6	2	1200.6	0.0014	0	75.86	28	29	1.1e-06	K	DVLLQVDDER	R			8	File5713 Spectrum5657 scans: 8352
2	MYH9_HUMAN	Myosin-9 OS=Homo sapiens GN=MYH9 PE=1 SV=4	5390	227646	264	179	137	105	48.3	5.5	4783	1	1	601.308	1200.6	2	1200.6	0.0034	0	63.18	26	29	2.2e-05	K	DVLLQVDDER	R			8	File5713 Spectrum5569 scans: 8259
2	MYH9_HUMAN	Myosin-9 OS=Homo sapiens GN=MYH9 PE=1 SV=4	5390	227646	264	179	137	105	48.3	5.5	4818	1	1	602.798	1203.58	2	1203.58	0.0006	0	23.49	16	28	0.17	R	ALEQQVEEMK	T			6	File5713 Spectrum4413 scans: 7042
2	MYH9_HUMAN	Myosin-9 OS=Homo sapiens GN=MYH9 PE=1 SV=4	5390	227646	264	179	137	105	48.3	5.5	4829	1	1	603.326	1204.64	2	1204.63	0.0039	0	52.96	18	29	0.00024	K	TDLLLEPYNK	Y			7	File5713 Spectrum6243 scans: 8971
2	MYH9_HUMAN	Myosin-9 OS=Homo sapiens GN=MYH9 PE=1 SV=4	5390	227646	264	179	137	105	48.3	5.5	4890	1	1	606.797	1211.58	2	1211.58	0.0007	0	56.19	25	27	7.2e-05	K	DLEAHIDSANK	N			8	File5713 Spectrum2834 scans: 5322
2	MYH9_HUMAN	Myosin-9 OS=Homo sapiens GN=MYH9 PE=1 SV=4	5390	227646	264	179	137	105	48.3	5.5	4891	3	1	606.799	1211.58	2	1211.58	0.0051	0	7.72	22	28	5.4	K	DLEAHIDSANK	N			6	File5713 Spectrum2932 scans: 5425
2	MYH9_HUMAN	Myosin-9 OS=Homo sapiens GN=MYH9 PE=1 SV=4	5390	227646	264	179	137	105	48.3	5.5	4912	1	1	405.894	1214.66	3	1214.66	-0.001	1	26.32		30	0.14	R	ASREEILAQAK	E			10	File5713 Spectrum2573 scans: 5046
2	MYH9_HUMAN	Myosin-9 OS=Homo sapiens GN=MYH9 PE=1 SV=4	5390	227646	264	179	137	105	48.3	5.5	4913	1	1	608.338	1214.66	2	1214.66	-0.0009	1	31.27		30	0.045	R	ASREEILAQAK	E			7	File5713 Spectrum2569 scans: 5042
2	MYH9_HUMAN	Myosin-9 OS=Homo sapiens GN=MYH9 PE=1 SV=4	5390	227646	264	179	137	105	48.3	5.5	4914	5	1	405.895	1214.66	3	1214.66	0.0008	1	8.26	22	30	7.8	R	ASREEILAQAK	E			4	File5713 Spectrum2673 scans: 5153
2	MYH9_HUMAN	Myosin-9 OS=Homo sapiens GN=MYH9 PE=1 SV=4	5390	227646	264	179	137	105	48.3	5.5	4915	1	1	608.339	1214.66	2	1214.66	0.0016	1	18.59	30	30	0.79	R	ASREEILAQAK	E			5	File5713 Spectrum2400 scans: 4862
2	MYH9_HUMAN	Myosin-9 OS=Homo sapiens GN=MYH9 PE=1 SV=4	5390	227646	264	179	137	105	48.3	5.5	4916	2	1	608.341	1214.67	2	1214.66	0.0061	1	3.8	17	30	22	R	ASREEILAQAK	E			4	File5713 Spectrum2652 scans: 5131
2	MYH9_HUMAN	Myosin-9 OS=Homo sapiens GN=MYH9 PE=1 SV=4	5390	227646	264	179	137	105	48.3	5.5	4939	1	1	610.795	1219.58	2	1219.58	0.0004	0	6.17	19	28	8.8	R	ALEQQVEEMK	T	Oxidation (M)	0.0000000010.0	6	File5713 Spectrum2604 scans: 5080
2	MYH9_HUMAN	Myosin-9 OS=Homo sapiens GN=MYH9 PE=1 SV=4	5390	227646	264	179	137	105	48.3	5.5	4942	6	0	610.83	1219.65	2	1219.64	0.0015	1	3.57	18	29	21	K	KFDQLLAEEK	T			5	File5713 Spectrum4636 scans: 7280
2	MYH9_HUMAN	Myosin-9 OS=Homo sapiens GN=MYH9 PE=1 SV=4	5390	227646	264	179	137	105	48.3	5.5	4943	1	0	407.557	1219.65	3	1219.64	0.0049	1	36.86		29	0.0087	K	KFDQLLAEEK	T			9	File5713 Spectrum4543 scans: 7182
2	MYH9_HUMAN	Myosin-9 OS=Homo sapiens GN=MYH9 PE=1 SV=4	5390	227646	264	179	137	105	48.3	5.5	4944	1	0	610.832	1219.65	2	1219.64	0.0054	1	66.52		29	9.5e-06	K	KFDQLLAEEK	T			9	File5713 Spectrum4538 scans: 7177
2	MYH9_HUMAN	Myosin-9 OS=Homo sapiens GN=MYH9 PE=1 SV=4	5390	227646	264	179	137	105	48.3	5.5	4967	1	0	612.323	1222.63	2	1222.63	0.0006	0	51.34	27	29	0.00035	R	AGVLAHLEEER	D			8	File5713 Spectrum4803 scans: 7455
2	MYH9_HUMAN	Myosin-9 OS=Homo sapiens GN=MYH9 PE=1 SV=4	5390	227646	264	179	137	105	48.3	5.5	5048	1	1	617.276	1232.54	2	1232.54	-0.0031	0	57.06		24	2.6e-05	R	EQLEEEEEAK	H			8	File5713 Spectrum2006 scans: 4445
2	MYH9_HUMAN	Myosin-9 OS=Homo sapiens GN=MYH9 PE=1 SV=4	5390	227646	264	179	137	105	48.3	5.5	5067	1	1	618.252	1234.49	2	1234.49	-0.0063	0	83.25		17	1.3e-08	K	GAGDGSDEEVDGK	A			10	File5713 Spectrum951 scans: 3281
2	MYH9_HUMAN	Myosin-9 OS=Homo sapiens GN=MYH9 PE=1 SV=4	5390	227646	264	179	137	105	48.3	5.5	5143	1	1	414.863	1241.57	3	1241.58	-0.0146	0	27.36		26	0.04	K	THEAQIQEMR	Q			8	File5713 Spectrum2065 scans: 4508
2	MYH9_HUMAN	Myosin-9 OS=Homo sapiens GN=MYH9 PE=1 SV=4	5390	227646	264	179	137	105	48.3	5.5	5146	1	1	414.867	1241.58	3	1241.58	-0.0037	0	50.73	21	27	0.00022	K	THEAQIQEMR	Q			9	File5713 Spectrum1977 scans: 4413
2	MYH9_HUMAN	Myosin-9 OS=Homo sapiens GN=MYH9 PE=1 SV=4	5390	227646	264	179	137	105	48.3	5.5	5147	1	1	621.797	1241.58	2	1241.58	-0.0033	0	48.89	21	27	0.00033	K	THEAQIQEMR	Q			8	File5713 Spectrum1972 scans: 4408
2	MYH9_HUMAN	Myosin-9 OS=Homo sapiens GN=MYH9 PE=1 SV=4	5390	227646	264	179	137	105	48.3	5.5	5215	1	1	625.765	1249.52	2	1249.51	0.0021	0	60.22		21	6.1e-06	R	EMEAELEDER	K			7	File5713 Spectrum3718 scans: 6255
2	MYH9_HUMAN	Myosin-9 OS=Homo sapiens GN=MYH9 PE=1 SV=4	5390	227646	264	179	137	105	48.3	5.5	5227	1	1	417.869	1250.58	3	1250.59	-0.0044	1	37.84	21	27	0.0049	K	QVEDEKNSFR	E			7	File5713 Spectrum1505 scans: 3901
2	MYH9_HUMAN	Myosin-9 OS=Homo sapiens GN=MYH9 PE=1 SV=4	5390	227646	264	179	137	105	48.3	5.5	5228	1	1	626.301	1250.59	2	1250.59	-0.0027	1	59.34		27	3.6e-05	K	QVEDEKNSFR	E			9	File5713 Spectrum1493 scans: 3888
2	MYH9_HUMAN	Myosin-9 OS=Homo sapiens GN=MYH9 PE=1 SV=4	5390	227646	264	179	137	105	48.3	5.5	5307	1	0	419.898	1256.67	3	1256.67	0.0011	1	59.17		29	5.7e-05	K	KEEELQAALAR	V			13	File5713 Spectrum3732 scans: 6269
2	MYH9_HUMAN	Myosin-9 OS=Homo sapiens GN=MYH9 PE=1 SV=4	5390	227646	264	179	137	105	48.3	5.5	5308	1	0	629.345	1256.67	2	1256.67	0.0024	1	68.63		29	6.6e-06	K	KEEELQAALAR	V			8	File5713 Spectrum3721 scans: 6258
2	MYH9_HUMAN	Myosin-9 OS=Homo sapiens GN=MYH9 PE=1 SV=4	5390	227646	264	179	137	105	48.3	5.5	5314	1	1	629.792	1257.57	2	1257.58	-0.0074	0	45.26	22	26	0.0007	K	THEAQIQEMR	Q	Oxidation (M)	0.0000000010.0	7	File5713 Spectrum797 scans: 3080
2	MYH9_HUMAN	Myosin-9 OS=Homo sapiens GN=MYH9 PE=1 SV=4	5390	227646	264	179	137	105	48.3	5.5	5315	1	1	420.197	1257.57	3	1257.58	-0.007	0	31.08	24	25	0.014	K	THEAQIQEMR	Q	Oxidation (M)	0.0000000010.0	9	File5713 Spectrum803 scans: 3092
2	MYH9_HUMAN	Myosin-9 OS=Homo sapiens GN=MYH9 PE=1 SV=4	5390	227646	264	179	137	105	48.3	5.5	5336	1	1	631.347	1260.68	2	1260.67	0.0044	1	63.99		29	1.7e-05	K	VKLQEMEGTVK	S			9	File5713 Spectrum3519 scans: 6046
2	MYH9_HUMAN	Myosin-9 OS=Homo sapiens GN=MYH9 PE=1 SV=4	5390	227646	264	179	137	105	48.3	5.5	5374	1	1	633.761	1265.51	2	1265.51	-0.0006	0	39.98		19	0.00043	R	EMEAELEDER	K	Oxidation (M)	0.0100000000.0	6	File5713 Spectrum2457 scans: 4922
2	MYH9_HUMAN	Myosin-9 OS=Homo sapiens GN=MYH9 PE=1 SV=4	5390	227646	264	179	137	105	48.3	5.5	5446	1	1	637.857	1273.7	2	1273.69	0.0069	0	19.1	23	29	0.53	R	YEILTPNSIPK	G			5	File5713 Spectrum6160 scans: 8884
2	MYH9_HUMAN	Myosin-9 OS=Homo sapiens GN=MYH9 PE=1 SV=4	5390	227646	264	179	137	105	48.3	5.5	5536	1	1	642.864	1283.71	2	1283.71	0.004	0	59.14	24	28	4e-05	K	VEAQLQELQVK	F			10	File5713 Spectrum5158 scans: 7828
2	MYH9_HUMAN	Myosin-9 OS=Homo sapiens GN=MYH9 PE=1 SV=4	5390	227646	264	179	137	105	48.3	5.5	5682	1	1	653.339	1304.66	2	1304.66	0.0018	0	15.81	21	30	1.4	K	EQADFAIEALAK	A			5	File5713 Spectrum7298 scans: 10095
2	MYH9_HUMAN	Myosin-9 OS=Homo sapiens GN=MYH9 PE=1 SV=4	5390	227646	264	179	137	105	48.3	5.5	5683	1	1	653.339	1304.66	2	1304.66	0.0028	0	59.74	29	30	5.7e-05	K	EQADFAIEALAK	A			10	File5713 Spectrum7087 scans: 9871
2	MYH9_HUMAN	Myosin-9 OS=Homo sapiens GN=MYH9 PE=1 SV=4	5390	227646	264	179	137	105	48.3	5.5	5684	1	1	653.34	1304.67	2	1304.66	0.0042	0	65.85	26	30	1.4e-05	K	EQADFAIEALAK	A			9	File5713 Spectrum7153 scans: 9942
2	MYH9_HUMAN	Myosin-9 OS=Homo sapiens GN=MYH9 PE=1 SV=4	5390	227646	264	179	137	105	48.3	5.5	5685	1	1	653.34	1304.67	2	1304.66	0.0043	0	63.02	28	30	2.7e-05	K	EQADFAIEALAK	A			9	File5713 Spectrum6931 scans: 9707
2	MYH9_HUMAN	Myosin-9 OS=Homo sapiens GN=MYH9 PE=1 SV=4	5390	227646	264	179	137	105	48.3	5.5	5686	1	1	653.341	1304.67	2	1304.66	0.0053	0	68.38		29	7.3e-06	K	EQADFAIEALAK	A			9	File5713 Spectrum7009 scans: 9789
2	MYH9_HUMAN	Myosin-9 OS=Homo sapiens GN=MYH9 PE=1 SV=4	5390	227646	264	179	137	105	48.3	5.5	5706	1	1	437.204	1308.59	3	1308.59	-0.0055	1	49.38	25	26	0.00025	R	NAEQYKDQADK	A			7	File5713 Spectrum665 scans: 2902
2	MYH9_HUMAN	Myosin-9 OS=Homo sapiens GN=MYH9 PE=1 SV=4	5390	227646	264	179	137	105	48.3	5.5	5707	1	1	655.303	1308.59	2	1308.59	-0.0035	1	65.71		26	6.2e-06	R	NAEQYKDQADK	A			7	File5713 Spectrum660 scans: 2894
2	MYH9_HUMAN	Myosin-9 OS=Homo sapiens GN=MYH9 PE=1 SV=4	5390	227646	264	179	137	105	48.3	5.5	5762	1	1	657.893	1313.77	2	1313.75	0.0215	1	9.12	16	26	3	K	LRLEVNLQAMK	A			6	File5713 Spectrum3838 scans: 6381
2	MYH9_HUMAN	Myosin-9 OS=Homo sapiens GN=MYH9 PE=1 SV=4	5390	227646	264	179	137	105	48.3	5.5	5796	1	0	659.879	1317.74	2	1317.74	0.0029	0	38.14		28	0.0049	K	LDPHLVLDQLR	C			7	File5713 Spectrum7032 scans: 9813
2	MYH9_HUMAN	Myosin-9 OS=Homo sapiens GN=MYH9 PE=1 SV=4	5390	227646	264	179	137	105	48.3	5.5	5797	1	0	440.256	1317.75	3	1317.74	0.0047	0	28.82	19	27	0.038	K	LDPHLVLDQLR	C			5	File5713 Spectrum7015 scans: 9795
2	MYH9_HUMAN	Myosin-9 OS=Homo sapiens GN=MYH9 PE=1 SV=4	5390	227646	264	179	137	105	48.3	5.5	5882	1	1	666.307	1330.6	2	1330.6	-0.0011	0	31.59	24	26	0.014	R	QLEEAEEEAQR	A			5	File5713 Spectrum2381 scans: 4843
2	MYH9_HUMAN	Myosin-9 OS=Homo sapiens GN=MYH9 PE=1 SV=4	5390	227646	264	179	137	105	48.3	5.5	5883	1	1	666.309	1330.6	2	1330.6	0.0037	0	47.95	20	26	0.00035	R	QLEEAEEEAQR	A			8	File5713 Spectrum5388 scans: 8069
2	MYH9_HUMAN	Myosin-9 OS=Homo sapiens GN=MYH9 PE=1 SV=4	5390	227646	264	179	137	105	48.3	5.5	5885	7	1	666.318	1330.62	2	1330.6	0.0215	0	0.56	21	27	23	R	QLEEAEEEAQR	A			6	File5713 Spectrum2477 scans: 4945
2	MYH9_HUMAN	Myosin-9 OS=Homo sapiens GN=MYH9 PE=1 SV=4	5390	227646	264	179	137	105	48.3	5.5	5952	1	1	672.319	1342.62	2	1342.62	0.0057	0	77.63	17	26	4.2e-07	K	HEAMITDLEER	L			10	File5713 Spectrum4598 scans: 7240
2	MYH9_HUMAN	Myosin-9 OS=Homo sapiens GN=MYH9 PE=1 SV=4	5390	227646	264	179	137	105	48.3	5.5	5995	1	1	674.816	1347.62	2	1347.62	0.0015	0	36.5	24	27	0.0061	R	DELADEIANSSGK	G			8	File5713 Spectrum4712 scans: 7359
2	MYH9_HUMAN	Myosin-9 OS=Homo sapiens GN=MYH9 PE=1 SV=4	5390	227646	264	179	137	105	48.3	5.5	5996	1	1	674.816	1347.62	2	1347.62	0.0026	0	63.78	24	27	1.1e-05	R	DELADEIANSSGK	G			10	File5713 Spectrum4978 scans: 7639
2	MYH9_HUMAN	Myosin-9 OS=Homo sapiens GN=MYH9 PE=1 SV=4	5390	227646	264	179	137	105	48.3	5.5	5997	1	1	674.819	1347.62	2	1347.62	0.0077	0	40.99	21	27	0.0025	R	DELADEIANSSGK	G			8	File5713 Spectrum5056 scans: 7721
2	MYH9_HUMAN	Myosin-9 OS=Homo sapiens GN=MYH9 PE=1 SV=4	5390	227646	264	179	137	105	48.3	5.5	6081	4	1	679.359	1356.7	2	1356.7	0.0036	1	6.53	22	30	11	K	DVLLQVDDERR	N			5	File5713 Spectrum4750 scans: 7399
2	MYH9_HUMAN	Myosin-9 OS=Homo sapiens GN=MYH9 PE=1 SV=4	5390	227646	264	179	137	105	48.3	5.5	6082	1	1	453.242	1356.71	3	1356.7	0.0055	1	28.06	27	30	0.08	K	DVLLQVDDERR	N			11	File5713 Spectrum4658 scans: 7303
2	MYH9_HUMAN	Myosin-9 OS=Homo sapiens GN=MYH9 PE=1 SV=4	5390	227646	264	179	137	105	48.3	5.5	6083	1	1	679.361	1356.71	2	1356.7	0.0072	1	39.92		29	0.0051	K	DVLLQVDDERR	N			10	File5713 Spectrum4643 scans: 7287
2	MYH9_HUMAN	Myosin-9 OS=Homo sapiens GN=MYH9 PE=1 SV=4	5390	227646	264	179	137	105	48.3	5.5	6128	1	1	682.299	1362.58	2	1362.59	-0.0065	1	96.12		22	2.1e-09	R	KGAGDGSDEEVDGK	A			10	File5713 Spectrum506 scans: 2715
2	MYH9_HUMAN	Myosin-9 OS=Homo sapiens GN=MYH9 PE=1 SV=4	5390	227646	264	179	137	105	48.3	5.5	6215	1	1	689.392	1376.77	2	1376.77	0.0029	1	37.96	27	27	0.0045	R	TVGQLYKEQLAK	L			9	File5713 Spectrum3790 scans: 6330
2	MYH9_HUMAN	Myosin-9 OS=Homo sapiens GN=MYH9 PE=1 SV=4	5390	227646	264	179	137	105	48.3	5.5	6218	1	1	460.209	1377.61	3	1377.61	-0.003	1	30.36	19	25	0.016	R	EMEAELEDERK	Q			5	File5713 Spectrum2776 scans: 5261
2	MYH9_HUMAN	Myosin-9 OS=Homo sapiens GN=MYH9 PE=1 SV=4	5390	227646	264	179	137	105	48.3	5.5	6219	1	1	689.811	1377.61	2	1377.61	-0.0005	1	52.7		25	0.0001	R	EMEAELEDERK	Q			8	File5713 Spectrum2775 scans: 5260
2	MYH9_HUMAN	Myosin-9 OS=Homo sapiens GN=MYH9 PE=1 SV=4	5390	227646	264	179	137	105	48.3	5.5	6268	1	1	694.788	1387.56	2	1387.56	0.0043	0	58.55		18	5.1e-06	K	DMFQETMEAMR	I			7	File5713 Spectrum7886 scans: 10728
2	MYH9_HUMAN	Myosin-9 OS=Homo sapiens GN=MYH9 PE=1 SV=4	5390	227646	264	179	137	105	48.3	5.5	6367	1	1	702.784	1403.55	2	1403.55	0.0008	0	20.89		16	0.018	K	DMFQETMEAMR	I	Oxidation (M)	0.00000010000.0	5	File5713 Spectrum6341 scans: 9074
2	MYH9_HUMAN	Myosin-9 OS=Homo sapiens GN=MYH9 PE=1 SV=4	5390	227646	264	179	137	105	48.3	5.5	6368	1	1	702.786	1403.56	2	1403.55	0.0048	0	41.52		17	0.00018	K	DMFQETMEAMR	I	Oxidation (M)	0.00000000010.0	8	File5713 Spectrum5999 scans: 8712
2	MYH9_HUMAN	Myosin-9 OS=Homo sapiens GN=MYH9 PE=1 SV=4	5390	227646	264	179	137	105	48.3	5.5	6426	1	1	471.608	1411.8	3	1411.8	-0.001	1	40.78		27	0.0022	K	KVEAQLQELQVK	F			10	File5713 Spectrum4400 scans: 7027
2	MYH9_HUMAN	Myosin-9 OS=Homo sapiens GN=MYH9 PE=1 SV=4	5390	227646	264	179	137	105	48.3	5.5	6427	1	1	706.909	1411.8	2	1411.8	0.0005	1	83.72		27	1.1e-07	K	KVEAQLQELQVK	F			8	File5713 Spectrum4390 scans: 7015
2	MYH9_HUMAN	Myosin-9 OS=Homo sapiens GN=MYH9 PE=1 SV=4	5390	227646	264	179	137	105	48.3	5.5	6428	1	1	706.91	1411.81	2	1411.8	0.0018	1	15.72	23	27	0.69	K	KVEAQLQELQVK	F			4	File5713 Spectrum4457 scans: 7092
2	MYH9_HUMAN	Myosin-9 OS=Homo sapiens GN=MYH9 PE=1 SV=4	5390	227646	264	179	137	105	48.3	5.5	6500	1	1	475.922	1424.74	3	1424.74	0.0001	0	11.31	14	28	2.7	K	QIATLHAQVADMK	K			7	File5713 Spectrum4228 scans: 6837
2	MYH9_HUMAN	Myosin-9 OS=Homo sapiens GN=MYH9 PE=1 SV=4	5390	227646	264	179	137	105	48.3	5.5	6501	1	1	713.38	1424.75	2	1424.74	0.0009	0	65.02	22	29	1.3e-05	K	QIATLHAQVADMK	K			10	File5713 Spectrum4150 scans: 6751
2	MYH9_HUMAN	Myosin-9 OS=Homo sapiens GN=MYH9 PE=1 SV=4	5390	227646	264	179	137	105	48.3	5.5	6502	1	1	475.923	1424.75	3	1424.74	0.0022	0	32.43	19	29	0.023	K	QIATLHAQVADMK	K			12	File5713 Spectrum4149 scans: 6750
2	MYH9_HUMAN	Myosin-9 OS=Homo sapiens GN=MYH9 PE=1 SV=4	5390	227646	264	179	137	105	48.3	5.5	6554	1	1	717.326	1432.64	2	1432.64	-0.0053	1	47.65		25	0.00032	R	DLQGRDEQSEEK	K			7	File5713 Spectrum781 scans: 3047
2	MYH9_HUMAN	Myosin-9 OS=Homo sapiens GN=MYH9 PE=1 SV=4	5390	227646	264	179	137	105	48.3	5.5	6555	1	1	478.554	1432.64	3	1432.64	-0.0036	1	6.81	18	25	3.8	R	DLQGRDEQSEEK	K			4	File5713 Spectrum780 scans: 3044
2	MYH9_HUMAN	Myosin-9 OS=Homo sapiens GN=MYH9 PE=1 SV=4	5390	227646	264	179	137	105	48.3	5.5	6586	1	1	480.907	1439.7	3	1439.7	-0.0006	1	18.9	24	28	0.47	K	DLEGLSQRHEEK	V			9	File5713 Spectrum2234 scans: 4688
2	MYH9_HUMAN	Myosin-9 OS=Homo sapiens GN=MYH9 PE=1 SV=4	5390	227646	264	179	137	105	48.3	5.5	6593	3	1	721.374	1440.73	2	1440.74	-0.0067	0	1.14	18	28	29	K	QIATLHAQVADMK	K	Oxidation (M)	0.0000000000010.0	7	File5713 Spectrum2760 scans: 5244
2	MYH9_HUMAN	Myosin-9 OS=Homo sapiens GN=MYH9 PE=1 SV=4	5390	227646	264	179	137	105	48.3	5.5	6594	3	1	721.375	1440.74	2	1440.74	-0.0033	0	3.76	18	28	16	K	QIATLHAQVADMK	K	Oxidation (M)	0.0000000000010.0	4	File5713 Spectrum2974 scans: 5470
2	MYH9_HUMAN	Myosin-9 OS=Homo sapiens GN=MYH9 PE=1 SV=4	5390	227646	264	179	137	105	48.3	5.5	6600	1	1	721.898	1441.78	2	1441.78	0.0039	1	82.8		29	2.3e-07	K	LKDVLLQVDDER	R			10	File5713 Spectrum5557 scans: 8247
2	MYH9_HUMAN	Myosin-9 OS=Homo sapiens GN=MYH9 PE=1 SV=4	5390	227646	264	179	137	105	48.3	5.5	6601	1	1	481.601	1441.78	3	1441.78	0.0051	1	64.54	29	29	1.5e-05	K	LKDVLLQVDDER	R			11	File5713 Spectrum5542 scans: 8231
2	MYH9_HUMAN	Myosin-9 OS=Homo sapiens GN=MYH9 PE=1 SV=4	5390	227646	264	179	137	105	48.3	5.5	6731	1	1	733.351	1464.69	2	1464.7	-0.0072	2	68.02		28	5.5e-06	R	RNAEQYKDQADK	A			9	File5713 Spectrum384 scans: 2568
2	MYH9_HUMAN	Myosin-9 OS=Homo sapiens GN=MYH9 PE=1 SV=4	5390	227646	264	179	137	105	48.3	5.5	6732	1	1	489.237	1464.69	3	1464.7	-0.0057	2	57.25	26	28	6.6e-05	R	RNAEQYKDQADK	A			12	File5713 Spectrum370 scans: 2552
2	MYH9_HUMAN	Myosin-9 OS=Homo sapiens GN=MYH9 PE=1 SV=4	5390	227646	264	179	137	105	48.3	5.5	6853	1	1	496.573	1486.7	3	1486.7	-0.0043	1	28.43	16	27	0.043	K	RQLEEAEEEAQR	A			12	File5713 Spectrum1990 scans: 4428
2	MYH9_HUMAN	Myosin-9 OS=Homo sapiens GN=MYH9 PE=1 SV=4	5390	227646	264	179	137	105	48.3	5.5	6854	1	1	744.356	1486.7	2	1486.7	-0.0042	1	74.22	26	27	1.1e-06	K	RQLEEAEEEAQR	A			10	File5713 Spectrum1973 scans: 4409
2	MYH9_HUMAN	Myosin-9 OS=Homo sapiens GN=MYH9 PE=1 SV=4	5390	227646	264	179	137	105	48.3	5.5	6899	1	1	498.262	1491.76	3	1491.77	-0.0036	2	60.89	25	30	4.2e-05	K	LKQVEDEKNSFR	E			9	File5713 Spectrum1963 scans: 4398
2	MYH9_HUMAN	Myosin-9 OS=Homo sapiens GN=MYH9 PE=1 SV=4	5390	227646	264	179	137	105	48.3	5.5	7076	1	1	510.927	1529.76	3	1529.76	0.0029	0	36.05	23	29	0.0099	K	IAQLEEQLDNETK	E			11	File5713 Spectrum5119 scans: 7787
2	MYH9_HUMAN	Myosin-9 OS=Homo sapiens GN=MYH9 PE=1 SV=4	5390	227646	264	179	137	105	48.3	5.5	7077	1	1	765.888	1529.76	2	1529.76	0.0038	0	48.08	21	28	0.00061	K	IAQLEEQLDNETK	E			7	File5713 Spectrum4380 scans: 7003
2	MYH9_HUMAN	Myosin-9 OS=Homo sapiens GN=MYH9 PE=1 SV=4	5390	227646	264	179	137	105	48.3	5.5	7078	1	1	765.889	1529.76	2	1529.76	0.0071	0	58.93	19	28	5e-05	K	IAQLEEQLDNETK	E			11	File5713 Spectrum5078 scans: 7744
2	MYH9_HUMAN	Myosin-9 OS=Homo sapiens GN=MYH9 PE=1 SV=4	5390	227646	264	179	137	105	48.3	5.5	7153	1	1	385.982	1539.9	4	1539.9	0.0011	2	26.15	23	24	0.038	R	KKVEAQLQELQVK	F			9	File5713 Spectrum3649 scans: 6182
2	MYH9_HUMAN	Myosin-9 OS=Homo sapiens GN=MYH9 PE=1 SV=4	5390	227646	264	179	137	105	48.3	5.5	7154	1	1	770.958	1539.9	2	1539.9	0.0034	2	94.82		24	5e-09	R	KKVEAQLQELQVK	F			19	File5713 Spectrum3629 scans: 6161
2	MYH9_HUMAN	Myosin-9 OS=Homo sapiens GN=MYH9 PE=1 SV=4	5390	227646	264	179	137	105	48.3	5.5	7155	1	1	514.308	1539.9	3	1539.9	0.0035	2	36.96		24	0.0031	R	KKVEAQLQELQVK	F			13	File5713 Spectrum3623 scans: 6155
2	MYH9_HUMAN	Myosin-9 OS=Homo sapiens GN=MYH9 PE=1 SV=4	5390	227646	264	179	137	105	48.3	5.5	7156	2	1	514.309	1539.91	3	1539.9	0.0078	2	5.51	18	24	4.1	R	KKVEAQLQELQVK	F			5	File5713 Spectrum3716 scans: 6253
2	MYH9_HUMAN	Myosin-9 OS=Homo sapiens GN=MYH9 PE=1 SV=4	5390	227646	264	179	137	105	48.3	5.5	7224	6	1	777.428	1552.84	2	1552.84	0.0021	1	2.5	18	28	21	K	QIATLHAQVADMKK	K			2	File5713 Spectrum3273 scans: 5787
2	MYH9_HUMAN	Myosin-9 OS=Homo sapiens GN=MYH9 PE=1 SV=4	5390	227646	264	179	137	105	48.3	5.5	7276	1	1	781.373	1560.73	2	1560.74	-0.007	2	57.97		27	4.6e-05	R	DLQGRDEQSEEKK	K			8	File5713 Spectrum424 scans: 2615
2	MYH9_HUMAN	Myosin-9 OS=Homo sapiens GN=MYH9 PE=1 SV=4	5390	227646	264	179	137	105	48.3	5.5	7277	1	1	521.251	1560.73	3	1560.74	-0.0054	2	16.39		27	0.68	R	DLQGRDEQSEEKK	K			6	File5713 Spectrum413 scans: 2603
2	MYH9_HUMAN	Myosin-9 OS=Homo sapiens GN=MYH9 PE=1 SV=4	5390	227646	264	179	137	105	48.3	5.5	7290	1	1	783.341	1564.67	2	1564.67	0.0001	0	83.45		22	4.1e-08	R	ELEDATETADAMNR	E			12	File5713 Spectrum4009 scans: 6577
2	MYH9_HUMAN	Myosin-9 OS=Homo sapiens GN=MYH9 PE=1 SV=4	5390	227646	264	179	137	105	48.3	5.5	7291	1	1	783.341	1564.67	2	1564.67	0.0002	0	80.71		22	7.6e-08	R	ELEDATETADAMNR	E			11	File5713 Spectrum4071 scans: 6655
2	MYH9_HUMAN	Myosin-9 OS=Homo sapiens GN=MYH9 PE=1 SV=4	5390	227646	264	179	137	105	48.3	5.5	7292	1	1	522.564	1564.67	3	1564.67	0.0026	0	20.05	21	22	0.086	R	ELEDATETADAMNR	E			6	File5713 Spectrum4034 scans: 6609
2	MYH9_HUMAN	Myosin-9 OS=Homo sapiens GN=MYH9 PE=1 SV=4	5390	227646	264	179	137	105	48.3	5.5	7293	1	1	783.343	1564.67	2	1564.67	0.0035	0	78.01		22	1.5e-07	R	ELEDATETADAMNR	E			9	File5713 Spectrum3271 scans: 5785
2	MYH9_HUMAN	Myosin-9 OS=Homo sapiens GN=MYH9 PE=1 SV=4	5390	227646	264	179	137	105	48.3	5.5	7392	1	1	791.337	1580.66	2	1580.66	-0.0034	0	78.03		21	1e-07	R	ELEDATETADAMNR	E	Oxidation (M)	0.00000000000100.0	12	File5713 Spectrum2629 scans: 5106
2	MYH9_HUMAN	Myosin-9 OS=Homo sapiens GN=MYH9 PE=1 SV=4	5390	227646	264	179	137	105	48.3	5.5	7412	1	1	529.259	1584.75	3	1584.76	-0.0024	1	23.56	17	28	0.15	K	NKHEAMITDLEER	L			6	File5713 Spectrum3987 scans: 6547
2	MYH9_HUMAN	Myosin-9 OS=Homo sapiens GN=MYH9 PE=1 SV=4	5390	227646	264	179	137	105	48.3	5.5	7413	1	1	793.385	1584.76	2	1584.76	-0.0007	1	61.95	21	28	2.3e-05	K	NKHEAMITDLEER	L			11	File5713 Spectrum3998 scans: 6562
2	MYH9_HUMAN	Myosin-9 OS=Homo sapiens GN=MYH9 PE=1 SV=4	5390	227646	264	179	137	105	48.3	5.5	7414	1	1	793.387	1584.76	2	1584.76	0.0027	1	45.99	20	28	0.00092	K	NKHEAMITDLEER	L			9	File5713 Spectrum4074 scans: 6659
2	MYH9_HUMAN	Myosin-9 OS=Homo sapiens GN=MYH9 PE=1 SV=4	5390	227646	264	179	137	105	48.3	5.5	7463	1	0	796.351	1590.69	2	1590.69	-0.0069	0	1.8	14	22	6.4	R	NTDQASMPDNTAAQK	V			6	File5713 Spectrum1919 scans: 4348
2	MYH9_HUMAN	Myosin-9 OS=Homo sapiens GN=MYH9 PE=1 SV=4	5390	227646	264	179	137	105	48.3	5.5	7464	1	0	796.352	1590.69	2	1590.69	-0.0053	0	47.93		23	0.00017	R	NTDQASMPDNTAAQK	V			6	File5713 Spectrum1827 scans: 4250
2	MYH9_HUMAN	Myosin-9 OS=Homo sapiens GN=MYH9 PE=1 SV=4	5390	227646	264	179	137	105	48.3	5.5	7465	1	0	796.352	1590.69	2	1590.69	-0.0048	0	55.59	21	23	3e-05	R	NTDQASMPDNTAAQK	V			16	File5713 Spectrum1735 scans: 4150
2	MYH9_HUMAN	Myosin-9 OS=Homo sapiens GN=MYH9 PE=1 SV=4	5390	227646	264	179	137	105	48.3	5.5	7495	1	1	799.949	1597.88	2	1597.88	0.0049	2	27.27		28	0.068	K	LKDVLLQVDDERR	N			9	File5713 Spectrum4787 scans: 7438
2	MYH9_HUMAN	Myosin-9 OS=Homo sapiens GN=MYH9 PE=1 SV=4	5390	227646	264	179	137	105	48.3	5.5	7501	1	1	801.353	1600.69	2	1600.72	-0.0303	1	4.6	14	24	4.6	K	QFRTEMEDLMSSK	D			2	File5713 Spectrum7368 scans: 10172
2	MYH9_HUMAN	Myosin-9 OS=Homo sapiens GN=MYH9 PE=1 SV=4	5390	227646	264	179	137	105	48.3	5.5	7540	1	0	804.348	1606.68	2	1606.69	-0.0084	0	78.63		22	1.1e-07	R	NTDQASMPDNTAAQK	V	Oxidation (M)	0.000000100000000.0	11	File5713 Spectrum608 scans: 2831
2	MYH9_HUMAN	Myosin-9 OS=Homo sapiens GN=MYH9 PE=1 SV=4	5390	227646	264	179	137	105	48.3	5.5	7562	1	1	808.41	1614.8	2	1614.81	-0.0062	0	36.52	23	29	0.011	R	IMGIPEEEQMGLLR	V			8	File5713 Spectrum7655 scans: 10477
2	MYH9_HUMAN	Myosin-9 OS=Homo sapiens GN=MYH9 PE=1 SV=4	5390	227646	264	179	137	105	48.3	5.5	7563	1	1	808.413	1614.81	2	1614.81	0.0008	0	54.2	26	30	0.00019	R	IMGIPEEEQMGLLR	V			10	File5713 Spectrum7726 scans: 10555
2	MYH9_HUMAN	Myosin-9 OS=Homo sapiens GN=MYH9 PE=1 SV=4	5390	227646	264	179	137	105	48.3	5.5	7669	1	1	816.412	1630.81	2	1630.81	0.0042	0	15.39	17	29	1.4	R	IMGIPEEEQMGLLR	V	Oxidation (M)	0.01000000000000.0	7	File5713 Spectrum6884 scans: 9657
2	MYH9_HUMAN	Myosin-9 OS=Homo sapiens GN=MYH9 PE=1 SV=4	5390	227646	264	179	137	105	48.3	5.5	7670	2	1	816.418	1630.82	2	1630.81	0.0148	0	16.73		30	1.1	R	IMGIPEEEQMGLLR	V	Oxidation (M)	0.00000000010000.0	5	File5713 Spectrum6804 scans: 9571
2	MYH9_HUMAN	Myosin-9 OS=Homo sapiens GN=MYH9 PE=1 SV=4	5390	227646	264	179	137	105	48.3	5.5	7775	1	1	827.397	1652.78	2	1652.78	0.0007	0	89.11	26	28	4e-08	R	IAEFTTNLTEEEEK	S			9	File5713 Spectrum5676 scans: 8372
2	MYH9_HUMAN	Myosin-9 OS=Homo sapiens GN=MYH9 PE=1 SV=4	5390	227646	264	179	137	105	48.3	5.5	7776	1	1	827.399	1652.78	2	1652.78	0.006	0	38.34	26	28	0.0049	R	IAEFTTNLTEEEEK	S			8	File5713 Spectrum5945 scans: 8654
2	MYH9_HUMAN	Myosin-9 OS=Homo sapiens GN=MYH9 PE=1 SV=4	5390	227646	264	179	137	105	48.3	5.5	7938	1	1	562.253	1683.74	3	1683.73	0.0047	1	63.84	21	24	6.4e-06	R	TEMEDLMSSKDDVGK	S			11	File5713 Spectrum4961 scans: 7621
2	MYH9_HUMAN	Myosin-9 OS=Homo sapiens GN=MYH9 PE=1 SV=4	5390	227646	264	179	137	105	48.3	5.5	7939	1	1	842.876	1683.74	2	1683.73	0.0054	1	82.8		24	8.1e-08	R	TEMEDLMSSKDDVGK	S			12	File5713 Spectrum4959 scans: 7619
2	MYH9_HUMAN	Myosin-9 OS=Homo sapiens GN=MYH9 PE=1 SV=4	5390	227646	264	179	137	105	48.3	5.5	7941	1	1	842.877	1683.74	2	1683.73	0.0067	1	37.66	18	24	0.0026	R	TEMEDLMSSKDDVGK	S			6	File5713 Spectrum5037 scans: 7701
2	MYH9_HUMAN	Myosin-9 OS=Homo sapiens GN=MYH9 PE=1 SV=4	5390	227646	264	179	137	105	48.3	5.5	7942	1	1	842.878	1683.74	2	1683.73	0.0078	1	24.43	14	25	0.059	R	TEMEDLMSSKDDVGK	S			7	File5713 Spectrum6258 scans: 8986
2	MYH9_HUMAN	Myosin-9 OS=Homo sapiens GN=MYH9 PE=1 SV=4	5390	227646	264	179	137	105	48.3	5.5	8033	1	1	567.584	1699.73	3	1699.73	0.0023	1	50.68		22	7.3e-05	R	TEMEDLMSSKDDVGK	S	Oxidation (M)	0.000000100000000.0	10	File5713 Spectrum3189 scans: 5699
2	MYH9_HUMAN	Myosin-9 OS=Homo sapiens GN=MYH9 PE=1 SV=4	5390	227646	264	179	137	105	48.3	5.5	8182	1	1	861.902	1721.79	2	1721.79	0.0048	1	84.37		27	9.2e-08	R	QEEEMMAKEEELVK	V			12	File5713 Spectrum4940 scans: 7599
2	MYH9_HUMAN	Myosin-9 OS=Homo sapiens GN=MYH9 PE=1 SV=4	5390	227646	264	179	137	105	48.3	5.5	8184	1	1	574.938	1721.79	3	1721.79	0.0055	1	31.23		27	0.019	R	QEEEMMAKEEELVK	V			9	File5713 Spectrum4938 scans: 7597
2	MYH9_HUMAN	Myosin-9 OS=Homo sapiens GN=MYH9 PE=1 SV=4	5390	227646	264	179	137	105	48.3	5.5	8233	1	1	577.295	1728.86	3	1728.86	-0.0013	1	9.25	21	29	5.2	K	QTLENERGELANEVK	V			8	File5713 Spectrum3979 scans: 6535
2	MYH9_HUMAN	Myosin-9 OS=Homo sapiens GN=MYH9 PE=1 SV=4	5390	227646	264	179	137	105	48.3	5.5	8234	1	1	865.44	1728.87	2	1728.86	0.001	1	63.49		29	2e-05	K	QTLENERGELANEVK	V			9	File5713 Spectrum3980 scans: 6536
2	MYH9_HUMAN	Myosin-9 OS=Homo sapiens GN=MYH9 PE=1 SV=4	5390	227646	264	179	137	105	48.3	5.5	8346	1	1	876.432	1750.85	2	1750.85	0.0019	0	88.73	22	29	5.3e-08	R	LTEMETLQSQLMAEK	L			13	File5713 Spectrum7344 scans: 10147
2	MYH9_HUMAN	Myosin-9 OS=Homo sapiens GN=MYH9 PE=1 SV=4	5390	227646	264	179	137	105	48.3	5.5	8454	1	1	884.429	1766.84	2	1766.84	0.0005	0	54.32	22	28	0.00013	R	LTEMETLQSQLMAEK	L	Oxidation (M)	0.000100000000000.0	10	File5713 Spectrum5985 scans: 8697
2	MYH9_HUMAN	Myosin-9 OS=Homo sapiens GN=MYH9 PE=1 SV=4	5390	227646	264	179	137	105	48.3	5.5	8455	1	1	884.431	1766.85	2	1766.84	0.0039	0	53.75	19	28	0.00015	R	LTEMETLQSQLMAEK	L	Oxidation (M)	0.000000000001000.0	10	File5713 Spectrum6612 scans: 9367
2	MYH9_HUMAN	Myosin-9 OS=Homo sapiens GN=MYH9 PE=1 SV=4	5390	227646	264	179	137	105	48.3	5.5	8708	1	1	605.975	1814.9	3	1814.9	0.0009	1	68.81		29	5.9e-06	K	IAQLEEQLDNETKER	Q			11	File5713 Spectrum4859 scans: 7514
2	MYH9_HUMAN	Myosin-9 OS=Homo sapiens GN=MYH9 PE=1 SV=4	5390	227646	264	179	137	105	48.3	5.5	8709	1	1	908.459	1814.9	2	1814.9	0.0017	1	76.13	28	29	1.1e-06	K	IAQLEEQLDNETKER	Q			9	File5713 Spectrum4876 scans: 7532
2	MYH9_HUMAN	Myosin-9 OS=Homo sapiens GN=MYH9 PE=1 SV=4	5390	227646	264	179	137	105	48.3	5.5	8798	1	1	920.459	1838.9	2	1838.9	0.0017	0	125.88		29	1.2e-11	K	HSQAVEELAEQLEQTK	R			15	File5713 Spectrum6567 scans: 9316
2	MYH9_HUMAN	Myosin-9 OS=Homo sapiens GN=MYH9 PE=1 SV=4	5390	227646	264	179	137	105	48.3	5.5	8799	1	1	613.975	1838.9	3	1838.9	0.0027	0	73.31		29	2.2e-06	K	HSQAVEELAEQLEQTK	R			17	File5713 Spectrum6573 scans: 9323
2	MYH9_HUMAN	Myosin-9 OS=Homo sapiens GN=MYH9 PE=1 SV=4	5390	227646	264	179	137	105	48.3	5.5	8848	3	1	927.922	1853.83	2	1853.86	-0.0348	1	1.99	20	26	13	R	EQLEEEEEAKHNLEK	Q			4	File5713 Spectrum3226 scans: 5738
2	MYH9_HUMAN	Myosin-9 OS=Homo sapiens GN=MYH9 PE=1 SV=4	5390	227646	264	179	137	105	48.3	5.5	8850	1	1	464.474	1853.86	4	1853.86	0.0005	1	43.16	24	28	0.0016	R	EQLEEEEEAKHNLEK	Q			12	File5713 Spectrum2757 scans: 5241
2	MYH9_HUMAN	Myosin-9 OS=Homo sapiens GN=MYH9 PE=1 SV=4	5390	227646	264	179	137	105	48.3	5.5	8851	1	1	618.962	1853.86	3	1853.86	0.0006	1	55.66	25	28	8.9e-05	R	EQLEEEEEAKHNLEK	Q			18	File5713 Spectrum2754 scans: 5238
2	MYH9_HUMAN	Myosin-9 OS=Homo sapiens GN=MYH9 PE=1 SV=4	5390	227646	264	179	137	105	48.3	5.5	8852	1	1	927.94	1853.87	2	1853.86	0.0009	1	90.21	23	28	3.1e-08	R	EQLEEEEEAKHNLEK	Q			13	File5713 Spectrum2756 scans: 5240
2	MYH9_HUMAN	Myosin-9 OS=Homo sapiens GN=MYH9 PE=1 SV=4	5390	227646	264	179	137	105	48.3	5.5	8906	1	1	623.643	1867.91	3	1867.91	0.0029	1	72.88	20	28	2e-06	R	IAEFTTNLTEEEEKSK	S			12	File5713 Spectrum4983 scans: 7644
2	MYH9_HUMAN	Myosin-9 OS=Homo sapiens GN=MYH9 PE=1 SV=4	5390	227646	264	179	137	105	48.3	5.5	8907	1	1	934.962	1867.91	2	1867.91	0.0046	1	133.13	22	28	1.9e-12	R	IAEFTTNLTEEEEKSK	S			12	File5713 Spectrum5000 scans: 7662
2	MYH9_HUMAN	Myosin-9 OS=Homo sapiens GN=MYH9 PE=1 SV=4	5390	227646	264	179	137	105	48.3	5.5	8912	1	1	935.49	1868.97	2	1868.96	0.0064	0	105.4		28	1.1e-09	K	ANLQIDQINTDLNLER	S			10	File5713 Spectrum7083 scans: 9866
2	MYH9_HUMAN	Myosin-9 OS=Homo sapiens GN=MYH9 PE=1 SV=4	5390	227646	264	179	137	105	48.3	5.5	9046	1	1	640.648	1918.92	3	1918.91	0.0099	0	76.62	24	28	8.4e-07	K	TELEDTLDSTAAQQELR	S			17	File5713 Spectrum6162 scans: 8886
2	MYH9_HUMAN	Myosin-9 OS=Homo sapiens GN=MYH9 PE=1 SV=4	5390	227646	264	179	137	105	48.3	5.5	9047	1	1	960.468	1918.92	2	1918.91	0.01	0	130.54	25	28	3.4e-12	K	TELEDTLDSTAAQQELR	S			15	File5713 Spectrum6141 scans: 8864
2	MYH9_HUMAN	Myosin-9 OS=Homo sapiens GN=MYH9 PE=1 SV=4	5390	227646	264	179	137	105	48.3	5.5	9122	1	1	973.513	1945.01	2	1945	0.0105	0	98.38	27	29	5.9e-09	K	LQVELDNVTGLLSQSDSK	S			10	File5713 Spectrum8015 scans: 10867
2	MYH9_HUMAN	Myosin-9 OS=Homo sapiens GN=MYH9 PE=1 SV=4	5390	227646	264	179	137	105	48.3	5.5	9165	1	0	981.465	1960.92	2	1960.91	0.0045	0	119.28		27	3.6e-11	K	TQLEELEDELQATEDAK	L			15	File5713 Spectrum7916 scans: 10760
2	MYH9_HUMAN	Myosin-9 OS=Homo sapiens GN=MYH9 PE=1 SV=4	5390	227646	264	179	137	105	48.3	5.5	9166	1	0	654.646	1960.92	3	1960.91	0.0053	0	74.39	21	27	1.1e-06	K	TQLEELEDELQATEDAK	L			16	File5713 Spectrum7945 scans: 10792
2	MYH9_HUMAN	Myosin-9 OS=Homo sapiens GN=MYH9 PE=1 SV=4	5390	227646	264	179	137	105	48.3	5.5	9243	1	1	666.009	1995.01	3	1995	0.0037	1	17.31	19	29	0.87	K	HSQAVEELAEQLEQTKR	V			10	File5713 Spectrum6058 scans: 8775
2	MYH9_HUMAN	Myosin-9 OS=Homo sapiens GN=MYH9 PE=1 SV=4	5390	227646	264	179	137	105	48.3	5.5	9252	1	1	999.533	1997.05	2	1997.05	-0.0036	1	41.31	20	28	0.0028	K	KANLQIDQINTDLNLER	S			6	File5713 Spectrum6363 scans: 9101
2	MYH9_HUMAN	Myosin-9 OS=Homo sapiens GN=MYH9 PE=1 SV=4	5390	227646	264	179	137	105	48.3	5.5	9253	1	1	666.691	1997.05	3	1997.05	-0.0017	1	48.58	27	28	0.00051	K	KANLQIDQINTDLNLER	S			11	File5713 Spectrum6354 scans: 9090
2	MYH9_HUMAN	Myosin-9 OS=Homo sapiens GN=MYH9 PE=1 SV=4	5390	227646	264	179	137	105	48.3	5.5	9293	1	1	1017.48	2032.95	2	2032.94	0.0031	0	89.88	24	27	2.7e-08	R	ELESQISELQEDLESER	A			10	File5713 Spectrum7968 scans: 10817
2	MYH9_HUMAN	Myosin-9 OS=Homo sapiens GN=MYH9 PE=1 SV=4	5390	227646	264	179	137	105	48.3	5.5	9294	1	1	678.657	2032.95	3	2032.94	0.0055	0	54	17	27	0.00011	R	ELESQISELQEDLESER	A			16	File5713 Spectrum7980 scans: 10830
2	MYH9_HUMAN	Myosin-9 OS=Homo sapiens GN=MYH9 PE=1 SV=4	5390	227646	264	179	137	105	48.3	5.5	9390	1	1	696.999	2087.98	3	2087.97	0.0031	1	44.59	16	27	0.00093	R	QAQQERDELADEIANSSGK	G			14	File5713 Spectrum4312 scans: 6928
2	MYH9_HUMAN	Myosin-9 OS=Homo sapiens GN=MYH9 PE=1 SV=4	5390	227646	264	179	137	105	48.3	5.5	9391	1	1	697	2087.98	3	2087.97	0.0074	1	8.85	18	27	3.6	R	QAQQERDELADEIANSSGK	G			5	File5713 Spectrum4676 scans: 7322
2	MYH9_HUMAN	Myosin-9 OS=Homo sapiens GN=MYH9 PE=1 SV=4	5390	227646	264	179	137	105	48.3	5.5	9392	1	1	697.001	2087.98	3	2087.97	0.0092	1	43.92		27	0.0011	R	QAQQERDELADEIANSSGK	G			9	File5713 Spectrum4588 scans: 7229
2	MYH9_HUMAN	Myosin-9 OS=Homo sapiens GN=MYH9 PE=1 SV=4	5390	227646	264	179	137	105	48.3	5.5	9393	1	1	1045	2087.98	2	2087.97	0.0104	1	101.3	25	27	2.2e-09	R	QAQQERDELADEIANSSGK	G			10	File5713 Spectrum4601 scans: 7243
2	MYH9_HUMAN	Myosin-9 OS=Homo sapiens GN=MYH9 PE=1 SV=4	5390	227646	264	179	137	105	48.3	5.5	9647	1	1	768.343	2302.01	3	2302.02	-0.0117	2	80.59	19	24	1.1e-07	R	KGAGDGSDEEVDGKADGAEAKPAE	-			22	File5713 Spectrum1445 scans: 3834
2	MYH9_HUMAN	Myosin-9 OS=Homo sapiens GN=MYH9 PE=1 SV=4	5390	227646	264	179	137	105	48.3	5.5	9654	1	1	1167.03	2332.05	2	2332.05	0.0018	0	116.5	24	26	5.4e-11	K	MQQNIQELEEQLEEEESAR	Q			12	File5713 Spectrum7477 scans: 10287
2	MYH9_HUMAN	Myosin-9 OS=Homo sapiens GN=MYH9 PE=1 SV=4	5390	227646	264	179	137	105	48.3	5.5	9655	1	1	778.359	2332.05	3	2332.05	0.0047	0	60.72	26	26	2.1e-05	K	MQQNIQELEEQLEEEESAR	Q			9	File5713 Spectrum7487 scans: 10298
2	MYH9_HUMAN	Myosin-9 OS=Homo sapiens GN=MYH9 PE=1 SV=4	5390	227646	264	179	137	105	48.3	5.5	9817	1	1	824.731	2471.17	3	2471.17	0.0048	0	101.19	22	28	2.5e-09	R	IAQLEEELEEEQGNTELINDR	L			11	File5713 Spectrum7054 scans: 9836
2	MYH9_HUMAN	Myosin-9 OS=Homo sapiens GN=MYH9 PE=1 SV=4	5390	227646	264	179	137	105	48.3	5.5	9818	1	1	1236.59	2471.17	2	2471.17	0.0052	0	176.7	24	28	6.9e-17	R	IAQLEEELEEEQGNTELINDR	L			16	File5713 Spectrum7051 scans: 9833
3	MYH2_HUMAN	Myosin-2 OS=Homo sapiens GN=MYH2 PE=1 SV=1	3919	223932	203	125	57	33	30.5	5.64	240	8	0	372.224	742.434	2	742.445	-0.0114	1	11.65	29	30	3.6	K	LEARVR	E			3	File5713 Spectrum2886 scans: 5376
3	MYH2_HUMAN	Myosin-2 OS=Homo sapiens GN=MYH2 PE=1 SV=1	3919	223932	203	125	57	33	30.5	5.64	810	4	0	407.761	813.508	2	813.507	0.001	0	3.93	20	28	16	K	LAQLITR	T			4	File5713 Spectrum5394 scans: 8075
3	MYH2_HUMAN	Myosin-2 OS=Homo sapiens GN=MYH2 PE=1 SV=1	3919	223932	203	125	57	33	30.5	5.64	1398	1	0	435.243	868.471	2	868.469	0.002	0	10.3	22	27	2.3	R	ILYADFK	Q			5	File5713 Spectrum5668 scans: 8363
3	MYH2_HUMAN	Myosin-2 OS=Homo sapiens GN=MYH2 PE=1 SV=1	3919	223932	203	125	57	33	30.5	5.64	1978	6	0	462.765	923.515	2	923.519	-0.0038	1	9.25		26	2.7	K	RIHELEK	I			9	File5713 Spectrum556 scans: 2772
3	MYH2_HUMAN	Myosin-2 OS=Homo sapiens GN=MYH2 PE=1 SV=1	3919	223932	203	125	57	33	30.5	5.64	1979	5	0	462.765	923.515	2	923.519	-0.0036	1	5.74	22	26	6	K	RIHELEK	I			4	File5713 Spectrum633 scans: 2861
3	MYH2_HUMAN	Myosin-2 OS=Homo sapiens GN=MYH2 PE=1 SV=1	3919	223932	203	125	57	33	30.5	5.64	2229	10	0	474.727	947.44	2	947.445	-0.0049	0	2.77	17	27	14	R	TEELEEAK	K			3	File5713 Spectrum1620 scans: 4024
3	MYH2_HUMAN	Myosin-2 OS=Homo sapiens GN=MYH2 PE=1 SV=1	3919	223932	203	125	57	33	30.5	5.64	2233	2	0	474.745	947.476	2	947.486	-0.0094	1	10.29	26	30	4.7	K	LRMDLER	A	Oxidation (M)	0.0010000.0	3	File5713 Spectrum5663 scans: 8358
3	MYH2_HUMAN	Myosin-2 OS=Homo sapiens GN=MYH2 PE=1 SV=1	3919	223932	203	125	57	33	30.5	5.64	2814	1	0	502.749	1003.48	2	1003.48	0.0018	0	13.34	20	29	2.1	R	ELEEISER	L			5	File5713 Spectrum3213 scans: 5724
3	MYH2_HUMAN	Myosin-2 OS=Homo sapiens GN=MYH2 PE=1 SV=1	3919	223932	203	125	57	33	30.5	5.64	3298	5	0	527.747	1053.48	2	1053.49	-0.0122	1	2.77	26	27	13	R	EAEFQKMR	R	Oxidation (M)	0.00000010.0	3	File5713 Spectrum271 scans: 2428
3	MYH2_HUMAN	Myosin-2 OS=Homo sapiens GN=MYH2 PE=1 SV=1	3919	223932	203	125	57	33	30.5	5.64	3495	5	0	537.765	1073.52	2	1073.54	-0.0193	0	3.08	21	28	18	R	ADIAESQVNK	L			4	File5713 Spectrum5408 scans: 8090
3	MYH2_HUMAN	Myosin-2 OS=Homo sapiens GN=MYH2 PE=1 SV=1	3919	223932	203	125	57	33	30.5	5.64	3518	5	0	538.792	1075.57	2	1075.58	-0.0122	2	3.22	24	30	26	K	KLRMDLER	A	Oxidation (M)	0.00010000.0	3	File5713 Spectrum4451 scans: 7085
3	MYH2_HUMAN	Myosin-2 OS=Homo sapiens GN=MYH2 PE=1 SV=1	3919	223932	203	125	57	33	30.5	5.64	4059	1	0	565.312	1128.61	2	1128.6	0.0063	0	37.67	26	30	0.0099	R	LDEAEQLALK	G			7	File5713 Spectrum4967 scans: 7627
3	MYH2_HUMAN	Myosin-2 OS=Homo sapiens GN=MYH2 PE=1 SV=1	3919	223932	203	125	57	33	30.5	5.64	4067	1	0	565.331	1128.65	2	1128.65	-0.0028	2	22.26		30	0.31	K	QQLDEKLKK	K			5	File5713 Spectrum1400 scans: 3783
3	MYH2_HUMAN	Myosin-2 OS=Homo sapiens GN=MYH2 PE=1 SV=1	3919	223932	203	125	57	33	30.5	5.64	4526	1	1	588.312	1174.61	2	1174.61	0.002	0	29.48	29	30	0.062	R	TLEDQLSELK	S			5	File5713 Spectrum6282 scans: 9012
3	MYH2_HUMAN	Myosin-2 OS=Homo sapiens GN=MYH2 PE=1 SV=1	3919	223932	203	125	57	33	30.5	5.64	5164	2	0	415.242	1242.71	3	1242.69	0.0122	2	7.58	21	29	7.3	K	RQLEEEIKAK	N			6	File5713 Spectrum2786 scans: 5271
3	MYH2_HUMAN	Myosin-2 OS=Homo sapiens GN=MYH2 PE=1 SV=1	3919	223932	203	125	57	33	30.5	5.64	5180	1	0	623.337	1244.66	2	1244.65	0.0088	0	56.81	26	30	0.00011	K	DIDDLELTLAK	V			9	File5713 Spectrum7463 scans: 10272
3	MYH2_HUMAN	Myosin-2 OS=Homo sapiens GN=MYH2 PE=1 SV=1	3919	223932	203	125	57	33	30.5	5.64	5460	1	0	638.799	1275.58	2	1275.58	0	0	44.31	20	26	0.00086	R	ELEGEVESEQK	R			9	File5713 Spectrum2502 scans: 4971
3	MYH2_HUMAN	Myosin-2 OS=Homo sapiens GN=MYH2 PE=1 SV=1	3919	223932	203	125	57	33	30.5	5.64	5522	3	0	642.296	1282.58	2	1282.57	0.0104	0	2.63	16	26	11	K	ELTYQTEEDR	K			4	File5713 Spectrum2115 scans: 4561
3	MYH2_HUMAN	Myosin-2 OS=Homo sapiens GN=MYH2 PE=1 SV=1	3919	223932	203	125	57	33	30.5	5.64	5607	1	1	648.831	1295.65	2	1295.65	0.0012	0	50.34		29	0.0004	K	DTQIHLDDALR	S			7	File5713 Spectrum5307 scans: 7984
3	MYH2_HUMAN	Myosin-2 OS=Homo sapiens GN=MYH2 PE=1 SV=1	3919	223932	203	125	57	33	30.5	5.64	5748	2	0	657.328	1312.64	2	1312.64	0.004	1	0.51	15	28	32	K	KEQDTSAHLER	M			6	File5713 Spectrum4392 scans: 7017
3	MYH2_HUMAN	Myosin-2 OS=Homo sapiens GN=MYH2 PE=1 SV=1	3919	223932	203	125	57	33	30.5	5.64	6122	2	0	681.361	1360.71	2	1360.71	-0.0058	1	9.64	26	30	5.8	R	ENLNKLMTNLR	S	Oxidation (M)	0.00000010000.0	7	File5713 Spectrum3714 scans: 6250
3	MYH2_HUMAN	Myosin-2 OS=Homo sapiens GN=MYH2 PE=1 SV=1	3919	223932	203	125	57	33	30.5	5.64	6339	1	0	699.886	1397.76	2	1397.75	0.006	0	74.3	27	28	1.4e-06	R	ANLLQAEIEELR	A			8	File5713 Spectrum8348 scans: 11222
3	MYH2_HUMAN	Myosin-2 OS=Homo sapiens GN=MYH2 PE=1 SV=1	3919	223932	203	125	57	33	30.5	5.64	6419	1	0	706.335	1410.66	2	1410.66	-0.0068	1	51.41		27	0.00018	K	ELTYQTEEDRK	N			7	File5713 Spectrum2125 scans: 4571
3	MYH2_HUMAN	Myosin-2 OS=Homo sapiens GN=MYH2 PE=1 SV=1	3919	223932	203	125	57	33	30.5	5.64	6735	1	0	733.395	1464.77	2	1464.77	0.0036	0	62.82	25	29	2.4e-05	K	LASADIETYLLEK	S			9	File5713 Spectrum7742 scans: 10572
3	MYH2_HUMAN	Myosin-2 OS=Homo sapiens GN=MYH2 PE=1 SV=1	3919	223932	203	125	57	33	30.5	5.64	6879	1	0	744.857	1487.7	2	1487.7	-0.0001	0	60.21	23	27	2.6e-05	R	IEELEEEIEAER	A			9	File5713 Spectrum6067 scans: 8786
3	MYH2_HUMAN	Myosin-2 OS=Homo sapiens GN=MYH2 PE=1 SV=1	3919	223932	203	125	57	33	30.5	5.64	6880	1	0	744.859	1487.7	2	1487.7	0.0043	0	59.47	23	28	3.9e-05	R	IEELEEEIEAER	A			10	File5713 Spectrum6246 scans: 8974
3	MYH2_HUMAN	Myosin-2 OS=Homo sapiens GN=MYH2 PE=1 SV=1	3919	223932	203	125	57	33	30.5	5.64	6958	1	0	752.39	1502.77	2	1502.76	0.0075	0	49.83	19	29	0.00051	R	ENQSILITGESGAGK	T			11	File5713 Spectrum4513 scans: 7150
3	MYH2_HUMAN	Myosin-2 OS=Homo sapiens GN=MYH2 PE=1 SV=1	3919	223932	203	125	57	33	30.5	5.64	6979	1	1	754.903	1507.79	2	1507.76	0.028	0	1.28	13	29	30	R	LQAAEEHVEAVNAK	C			4	File5713 Spectrum4768 scans: 7418
3	MYH2_HUMAN	Myosin-2 OS=Homo sapiens GN=MYH2 PE=1 SV=1	3919	223932	203	125	57	33	30.5	5.64	7026	2	1	760.356	1518.7	2	1518.72	-0.0251	0	1.44	18	26	16	K	LAQESIMDIENEK	Q			4	File5713 Spectrum5650 scans: 8344
3	MYH2_HUMAN	Myosin-2 OS=Homo sapiens GN=MYH2 PE=1 SV=1	3919	223932	203	125	57	33	30.5	5.64	7042	1	0	507.928	1520.76	3	1520.76	0.0044	1	39.88	20	29	0.0049	K	AITDAAMMAEELKK	E			9	File5713 Spectrum5833 scans: 8537
3	MYH2_HUMAN	Myosin-2 OS=Homo sapiens GN=MYH2 PE=1 SV=1	3919	223932	203	125	57	33	30.5	5.64	7145	1	0	770.426	1538.84	2	1538.83	0.0027	0	19.74	20	28	0.39	R	VIQYFATIAVTGEK	K			4	File5713 Spectrum7537 scans: 10350
3	MYH2_HUMAN	Myosin-2 OS=Homo sapiens GN=MYH2 PE=1 SV=1	3919	223932	203	125	57	33	30.5	5.64	7146	1	0	770.426	1538.84	2	1538.83	0.0038	0	69.07	22	28	4.6e-06	R	VIQYFATIAVTGEK	K			9	File5713 Spectrum7363 scans: 10167
3	MYH2_HUMAN	Myosin-2 OS=Homo sapiens GN=MYH2 PE=1 SV=1	3919	223932	203	125	57	33	30.5	5.64	7147	1	0	770.428	1538.84	2	1538.83	0.0077	0	42.53	21	28	0.002	R	VIQYFATIAVTGEK	K			6	File5713 Spectrum7452 scans: 10261
3	MYH2_HUMAN	Myosin-2 OS=Homo sapiens GN=MYH2 PE=1 SV=1	3919	223932	203	125	57	33	30.5	5.64	7238	1	0	777.934	1553.85	2	1553.85	0.0003	1	57.94		28	5.1e-05	R	RANLLQAEIEELR	A			6	File5713 Spectrum7336 scans: 10138
3	MYH2_HUMAN	Myosin-2 OS=Homo sapiens GN=MYH2 PE=1 SV=1	3919	223932	203	125	57	33	30.5	5.64	7272	1	0	781.366	1560.72	2	1560.72	0.0013	0	59.68	21	26	2.4e-05	R	AEDEEEINAELTAK	K			8	File5713 Spectrum4749 scans: 7398
3	MYH2_HUMAN	Myosin-2 OS=Homo sapiens GN=MYH2 PE=1 SV=1	3919	223932	203	125	57	33	30.5	5.64	7273	1	0	781.366	1560.72	2	1560.72	0.0025	0	81.21	24	26	1.8e-07	R	AEDEEEINAELTAK	K			9	File5713 Spectrum4846 scans: 7500
3	MYH2_HUMAN	Myosin-2 OS=Homo sapiens GN=MYH2 PE=1 SV=1	3919	223932	203	125	57	33	30.5	5.64	7274	1	0	781.367	1560.72	2	1560.72	0.0049	0	82.53	22	26	1.3e-07	R	AEDEEEINAELTAK	K			12	File5713 Spectrum4944 scans: 7603
3	MYH2_HUMAN	Myosin-2 OS=Homo sapiens GN=MYH2 PE=1 SV=1	3919	223932	203	125	57	33	30.5	5.64	7437	1	0	529.617	1585.83	3	1585.83	-0.0012	2	32.24		29	0.027	K	IAEKDEEIDQLKR	N			8	File5713 Spectrum2804 scans: 5290
3	MYH2_HUMAN	Myosin-2 OS=Homo sapiens GN=MYH2 PE=1 SV=1	3919	223932	203	125	57	33	30.5	5.64	7545	2	0	804.394	1606.77	2	1606.79	-0.0144	0	13.69	28	29	1.8	R	IVESMQSTLDAEIR	S	Oxidation (M)	0.00001000000000.0	4	File5713 Spectrum7509 scans: 10321
3	MYH2_HUMAN	Myosin-2 OS=Homo sapiens GN=MYH2 PE=1 SV=1	3919	223932	203	125	57	33	30.5	5.64	7546	2	0	804.394	1606.77	2	1606.79	-0.0143	0	12.25	27	29	2.6	R	IVESMQSTLDAEIR	S	Oxidation (M)	0.00001000000000.0	4	File5713 Spectrum7580 scans: 10398
3	MYH2_HUMAN	Myosin-2 OS=Homo sapiens GN=MYH2 PE=1 SV=1	3919	223932	203	125	57	33	30.5	5.64	7547	2	0	804.394	1606.77	2	1606.79	-0.0132	0	12.52	27	29	2.4	R	IVESMQSTLDAEIR	S	Oxidation (M)	0.00001000000000.0	4	File5713 Spectrum7384 scans: 10189
3	MYH2_HUMAN	Myosin-2 OS=Homo sapiens GN=MYH2 PE=1 SV=1	3919	223932	203	125	57	33	30.5	5.64	7677	1	0	817.903	1633.79	2	1633.79	0.0035	0	92.14	24	29	2.7e-08	K	NLTEEMAGLDETIAK	L			12	File5713 Spectrum7468 scans: 10278
3	MYH2_HUMAN	Myosin-2 OS=Homo sapiens GN=MYH2 PE=1 SV=1	3919	223932	203	125	57	33	30.5	5.64	7740	1	0	824.894	1647.77	2	1647.78	-0.0035	0	60.68	19	28	3e-05	R	LEEAGGATSAQIEMNK	K			13	File5713 Spectrum4059 scans: 6641
3	MYH2_HUMAN	Myosin-2 OS=Homo sapiens GN=MYH2 PE=1 SV=1	3919	223932	203	125	57	33	30.5	5.64	7741	1	0	824.895	1647.78	2	1647.78	-0.0021	0	84.5	23	28	1.3e-07	R	LEEAGGATSAQIEMNK	K			12	File5713 Spectrum4143 scans: 6742
3	MYH2_HUMAN	Myosin-2 OS=Homo sapiens GN=MYH2 PE=1 SV=1	3919	223932	203	125	57	33	30.5	5.64	7742	1	0	824.895	1647.78	2	1647.78	-0.0016	0	109.58	27	28	3.9e-10	R	LEEAGGATSAQIEMNK	K			14	File5713 Spectrum3997 scans: 6561
3	MYH2_HUMAN	Myosin-2 OS=Homo sapiens GN=MYH2 PE=1 SV=1	3919	223932	203	125	57	33	30.5	5.64	7743	1	0	824.897	1647.78	2	1647.78	0.0014	0	108.05	28	28	5.9e-10	R	LEEAGGATSAQIEMNK	K			12	File5713 Spectrum3936 scans: 6484
3	MYH2_HUMAN	Myosin-2 OS=Homo sapiens GN=MYH2 PE=1 SV=1	3919	223932	203	125	57	33	30.5	5.64	7744	1	0	824.897	1647.78	2	1647.78	0.0023	0	37.88	23	28	0.0061	R	LEEAGGATSAQIEMNK	K			7	File5713 Spectrum4475 scans: 7110
3	MYH2_HUMAN	Myosin-2 OS=Homo sapiens GN=MYH2 PE=1 SV=1	3919	223932	203	125	57	33	30.5	5.64	7745	1	0	824.897	1647.78	2	1647.78	0.0024	0	87.91	28	28	6.1e-08	R	LEEAGGATSAQIEMNK	K			11	File5713 Spectrum4240 scans: 6849
3	MYH2_HUMAN	Myosin-2 OS=Homo sapiens GN=MYH2 PE=1 SV=1	3919	223932	203	125	57	33	30.5	5.64	7746	7	0	824.897	1647.78	2	1647.78	0.0028	0	0.72	16	28	32	R	LEEAGGATSAQIEMNK	K			2	File5713 Spectrum8806 scans: 11744
3	MYH2_HUMAN	Myosin-2 OS=Homo sapiens GN=MYH2 PE=1 SV=1	3919	223932	203	125	57	33	30.5	5.64	7747	1	0	824.898	1647.78	2	1647.78	0.0031	0	97.53	26	28	6.7e-09	R	LEEAGGATSAQIEMNK	K			13	File5713 Spectrum3744 scans: 6282
3	MYH2_HUMAN	Myosin-2 OS=Homo sapiens GN=MYH2 PE=1 SV=1	3919	223932	203	125	57	33	30.5	5.64	7748	1	0	824.898	1647.78	2	1647.78	0.0036	0	13.13	17	28	1.9	R	LEEAGGATSAQIEMNK	K			3	File5713 Spectrum8076 scans: 10932
3	MYH2_HUMAN	Myosin-2 OS=Homo sapiens GN=MYH2 PE=1 SV=1	3919	223932	203	125	57	33	30.5	5.64	7749	1	0	824.898	1647.78	2	1647.78	0.0042	0	105.8	26	28	1e-09	R	LEEAGGATSAQIEMNK	K			13	File5713 Spectrum3835 scans: 6378
3	MYH2_HUMAN	Myosin-2 OS=Homo sapiens GN=MYH2 PE=1 SV=1	3919	223932	203	125	57	33	30.5	5.64	7750	1	0	824.898	1647.78	2	1647.78	0.005	0	19.61	16	29	0.45	R	LEEAGGATSAQIEMNK	K			4	File5713 Spectrum8164 scans: 11027
3	MYH2_HUMAN	Myosin-2 OS=Homo sapiens GN=MYH2 PE=1 SV=1	3919	223932	203	125	57	33	30.5	5.64	7755	1	0	824.901	1647.79	2	1647.78	0.0095	0	17.69	19	29	0.71	R	LEEAGGATSAQIEMNK	K			4	File5713 Spectrum8761 scans: 11676
3	MYH2_HUMAN	Myosin-2 OS=Homo sapiens GN=MYH2 PE=1 SV=1	3919	223932	203	125	57	33	30.5	5.64	7756	1	0	824.902	1647.79	2	1647.78	0.0128	0	8.38	20	29	6.3	R	LEEAGGATSAQIEMNK	K			5	File5713 Spectrum8665 scans: 11557
3	MYH2_HUMAN	Myosin-2 OS=Homo sapiens GN=MYH2 PE=1 SV=1	3919	223932	203	125	57	33	30.5	5.64	7757	1	0	824.903	1647.79	2	1647.78	0.015	0	29.59	15	29	0.049	R	LEEAGGATSAQIEMNK	K			6	File5713 Spectrum8256 scans: 11125
3	MYH2_HUMAN	Myosin-2 OS=Homo sapiens GN=MYH2 PE=1 SV=1	3919	223932	203	125	57	33	30.5	5.64	7772	1	0	826.906	1651.8	2	1651.79	0.0026	0	62.76		29	2.1e-05	K	NAYEESLDQLETLK	R			10	File5713 Spectrum7317 scans: 10117
3	MYH2_HUMAN	Myosin-2 OS=Homo sapiens GN=MYH2 PE=1 SV=1	3919	223932	203	125	57	33	30.5	5.64	7827	1	0	832.894	1663.77	2	1663.77	0.0015	0	92.11	19	27	1.8e-08	R	LEEAGGATSAQIEMNK	K	Oxidation (M)	0.0000000000000100.0	14	File5713 Spectrum2846 scans: 5334
3	MYH2_HUMAN	Myosin-2 OS=Homo sapiens GN=MYH2 PE=1 SV=1	3919	223932	203	125	57	33	30.5	5.64	7895	1	0	838.421	1674.83	2	1674.82	0.003	1	83.91		30	2e-07	R	SQEDLKEQLAMVER	R			11	File5713 Spectrum5662 scans: 8357
3	MYH2_HUMAN	Myosin-2 OS=Homo sapiens GN=MYH2 PE=1 SV=1	3919	223932	203	125	57	33	30.5	5.64	7960	1	0	844.952	1687.89	2	1687.88	0.0107	0	67.77	26	29	8e-06	K	VLNASAIPEGQFIDSK	K			12	File5713 Spectrum6444 scans: 9187
3	MYH2_HUMAN	Myosin-2 OS=Homo sapiens GN=MYH2 PE=1 SV=1	3919	223932	203	125	57	33	30.5	5.64	8040	1	0	851.923	1701.83	2	1701.82	0.0063	0	103.85		29	1.7e-09	R	LQNEVEDLMLDVER	T			11	File5713 Spectrum8409 scans: 11286
3	MYH2_HUMAN	Myosin-2 OS=Homo sapiens GN=MYH2 PE=1 SV=1	3919	223932	203	125	57	33	30.5	5.64	8100	1	0	570.658	1708.95	3	1708.95	0.0056	0	46.44	25	26	0.00051	R	VQLLHTQNTSLINTK	K			9	File5713 Spectrum4948 scans: 7607
3	MYH2_HUMAN	Myosin-2 OS=Homo sapiens GN=MYH2 PE=1 SV=1	3919	223932	203	125	57	33	30.5	5.64	8371	4	0	584.958	1751.85	3	1751.88	-0.0281	2	2.3	22	29	25	K	AKKAITDAAMMAEELK	K	2 Oxidation (M)	0.0000000001100000.0	6	File5713 Spectrum4407 scans: 7035
3	MYH2_HUMAN	Myosin-2 OS=Homo sapiens GN=MYH2 PE=1 SV=1	3919	223932	203	125	57	33	30.5	5.64	8670	1	0	904.959	1807.9	2	1807.9	0.0085	1	53.41	27	29	0.00021	K	NAYEESLDQLETLKR	E			9	File5713 Spectrum6523 scans: 9270
3	MYH2_HUMAN	Myosin-2 OS=Homo sapiens GN=MYH2 PE=1 SV=1	3919	223932	203	125	57	33	30.5	5.64	8888	1	0	930.449	1858.88	2	1858.88	0.0038	0	50.69	21	28	0.00032	K	LEQQVDDLEGSLEQEK	K			10	File5713 Spectrum6015 scans: 8730
3	MYH2_HUMAN	Myosin-2 OS=Homo sapiens GN=MYH2 PE=1 SV=1	3919	223932	203	125	57	33	30.5	5.64	8908	1	0	623.651	1867.93	3	1867.93	0.004	0	49.91	19	29	0.00044	R	DLEEATLQHEATAATLR	K			9	File5713 Spectrum5916 scans: 8624
3	MYH2_HUMAN	Myosin-2 OS=Homo sapiens GN=MYH2 PE=1 SV=1	3919	223932	203	125	57	33	30.5	5.64	8909	1	0	934.973	1867.93	2	1867.93	0.0047	0	108.19	26	29	6.6e-10	R	DLEEATLQHEATAATLR	K			13	File5713 Spectrum5915 scans: 8623
3	MYH2_HUMAN	Myosin-2 OS=Homo sapiens GN=MYH2 PE=1 SV=1	3919	223932	203	125	57	33	30.5	5.64	8976	1	0	632.314	1893.92	3	1893.92	0.0018	0	93.54		29	1.9e-08	K	HADSVAELGEQIDNLQR	V			17	File5713 Spectrum6351 scans: 9087
3	MYH2_HUMAN	Myosin-2 OS=Homo sapiens GN=MYH2 PE=1 SV=1	3919	223932	203	125	57	33	30.5	5.64	8977	1	0	947.969	1893.92	2	1893.92	0.0055	0	98.13	22	29	6.6e-09	K	HADSVAELGEQIDNLQR	V			13	File5713 Spectrum6353 scans: 9089
3	MYH2_HUMAN	Myosin-2 OS=Homo sapiens GN=MYH2 PE=1 SV=1	3919	223932	203	125	57	33	30.5	5.64	9193	1	0	987.004	1971.99	2	1971.97	0.0179	0	93.92	22	30	2.1e-08	K	NLQQEISDLTEQIAEGGK	R			12	File5713 Spectrum8549 scans: 11433
3	MYH2_HUMAN	Myosin-2 OS=Homo sapiens GN=MYH2 PE=1 SV=1	3919	223932	203	125	57	33	30.5	5.64	9267	1	0	671.975	2012.9	3	2012.9	-0.0018	0	43.96	18	25	0.00067	K	MEGDLNEMEIQLNHANR	M			10	File5713 Spectrum6074 scans: 8793
3	MYH2_HUMAN	Myosin-2 OS=Homo sapiens GN=MYH2 PE=1 SV=1	3919	223932	203	125	57	33	30.5	5.64	9436	1	0	710.369	2128.08	3	2128.08	0.008	1	12.03	16	29	2.7	K	NLQQEISDLTEQIAEGGKR	I			7	File5713 Spectrum8435 scans: 11313
3	MYH2_HUMAN	Myosin-2 OS=Homo sapiens GN=MYH2 PE=1 SV=1	3919	223932	203	125	57	33	30.5	5.64	9446	1	0	714.676	2141.01	3	2141	0.0069	1	92.73		28	1.7e-08	K	KMEGDLNEMEIQLNHANR	M			10	File5713 Spectrum5504 scans: 8191
3	MYH2_HUMAN	Myosin-2 OS=Homo sapiens GN=MYH2 PE=1 SV=1	3919	223932	203	125	57	33	30.5	5.64	9459	2	0	1088.5	2174.99	2	2175.02	-0.0236	1	27.89		27	0.041	K	EVTERAEDEEEINAELTAK	K			10	File5713 Spectrum5116 scans: 7784
3	MYH2_HUMAN	Myosin-2 OS=Homo sapiens GN=MYH2 PE=1 SV=1	3919	223932	203	125	57	33	30.5	5.64	9460	1	0	726.012	2175.01	3	2175.02	-0.003	1	27.83	17	28	0.054	K	EVTERAEDEEEINAELTAK	K			8	File5713 Spectrum6382 scans: 9122
3	MYH2_HUMAN	Myosin-2 OS=Homo sapiens GN=MYH2 PE=1 SV=1	3919	223932	203	125	57	33	30.5	5.64	9461	1	0	726.014	2175.02	3	2175.02	0.001	1	31.79	22	28	0.022	K	EVTERAEDEEEINAELTAK	K			6	File5713 Spectrum8296 scans: 11167
3	MYH2_HUMAN	Myosin-2 OS=Homo sapiens GN=MYH2 PE=1 SV=1	3919	223932	203	125	57	33	30.5	5.64	9463	1	0	726.014	2175.02	3	2175.02	0.0017	1	11.66	20	28	2.3	K	EVTERAEDEEEINAELTAK	K			4	File5713 Spectrum7772 scans: 10605
3	MYH2_HUMAN	Myosin-2 OS=Homo sapiens GN=MYH2 PE=1 SV=1	3919	223932	203	125	57	33	30.5	5.64	9464	1	0	726.014	2175.02	3	2175.02	0.0019	1	31.08	21	28	0.026	K	EVTERAEDEEEINAELTAK	K			5	File5713 Spectrum7955 scans: 10803
3	MYH2_HUMAN	Myosin-2 OS=Homo sapiens GN=MYH2 PE=1 SV=1	3919	223932	203	125	57	33	30.5	5.64	9466	1	0	726.014	2175.02	3	2175.02	0.003	1	61.3	23	28	2.5e-05	K	EVTERAEDEEEINAELTAK	K			12	File5713 Spectrum8104 scans: 10964
3	MYH2_HUMAN	Myosin-2 OS=Homo sapiens GN=MYH2 PE=1 SV=1	3919	223932	203	125	57	33	30.5	5.64	9467	1	0	726.014	2175.02	3	2175.02	0.003	1	47.27	25	28	0.00063	K	EVTERAEDEEEINAELTAK	K			14	File5713 Spectrum8213 scans: 11079
3	MYH2_HUMAN	Myosin-2 OS=Homo sapiens GN=MYH2 PE=1 SV=1	3919	223932	203	125	57	33	30.5	5.64	9468	1	0	726.014	2175.02	3	2175.02	0.0034	1	36.59	20	28	0.0074	K	EVTERAEDEEEINAELTAK	K			9	File5713 Spectrum5007 scans: 7669
3	MYH2_HUMAN	Myosin-2 OS=Homo sapiens GN=MYH2 PE=1 SV=1	3919	223932	203	125	57	33	30.5	5.64	9469	1	0	726.015	2175.02	3	2175.02	0.0048	1	35.4	19	28	0.0099	K	EVTERAEDEEEINAELTAK	K			18	File5713 Spectrum5203 scans: 7875
3	MYH2_HUMAN	Myosin-2 OS=Homo sapiens GN=MYH2 PE=1 SV=1	3919	223932	203	125	57	33	30.5	5.64	9470	1	0	726.015	2175.02	3	2175.02	0.0052	1	35.85	20	28	0.0091	K	EVTERAEDEEEINAELTAK	K			6	File5713 Spectrum7676 scans: 10500
3	MYH2_HUMAN	Myosin-2 OS=Homo sapiens GN=MYH2 PE=1 SV=1	3919	223932	203	125	57	33	30.5	5.64	9471	1	0	726.015	2175.02	3	2175.02	0.0054	1	54.11	19	28	0.00013	K	EVTERAEDEEEINAELTAK	K			6	File5713 Spectrum8037 scans: 10890
3	MYH2_HUMAN	Myosin-2 OS=Homo sapiens GN=MYH2 PE=1 SV=1	3919	223932	203	125	57	33	30.5	5.64	9472	1	0	726.015	2175.02	3	2175.02	0.0054	1	40.5	19	28	0.0031	K	EVTERAEDEEEINAELTAK	K			18	File5713 Spectrum5096 scans: 7763
3	MYH2_HUMAN	Myosin-2 OS=Homo sapiens GN=MYH2 PE=1 SV=1	3919	223932	203	125	57	33	30.5	5.64	9473	1	0	726.015	2175.02	3	2175.02	0.0056	1	23.36	18	28	0.16	K	EVTERAEDEEEINAELTAK	K			9	File5713 Spectrum8812 scans: 11751
3	MYH2_HUMAN	Myosin-2 OS=Homo sapiens GN=MYH2 PE=1 SV=1	3919	223932	203	125	57	33	30.5	5.64	9475	1	0	726.015	2175.02	3	2175.02	0.0061	1	32.62	22	28	0.019	K	EVTERAEDEEEINAELTAK	K			22	File5713 Spectrum5423 scans: 8106
3	MYH2_HUMAN	Myosin-2 OS=Homo sapiens GN=MYH2 PE=1 SV=1	3919	223932	203	125	57	33	30.5	5.64	9476	1	0	726.015	2175.02	3	2175.02	0.0063	1	38.95	19	28	0.0044	K	EVTERAEDEEEINAELTAK	K			10	File5713 Spectrum5317 scans: 7995
3	MYH2_HUMAN	Myosin-2 OS=Homo sapiens GN=MYH2 PE=1 SV=1	3919	223932	203	125	57	33	30.5	5.64	9477	2	0	726.015	2175.02	3	2175.02	0.0067	1	4.8	17	28	12	K	EVTERAEDEEEINAELTAK	K			3	File5713 Spectrum8901 scans: 11924
3	MYH2_HUMAN	Myosin-2 OS=Homo sapiens GN=MYH2 PE=1 SV=1	3919	223932	203	125	57	33	30.5	5.64	9478	1	0	1088.52	2175.03	2	2175.02	0.0072	1	10.15	18	28	3.4	K	EVTERAEDEEEINAELTAK	K			2	File5713 Spectrum8041 scans: 10894
3	MYH2_HUMAN	Myosin-2 OS=Homo sapiens GN=MYH2 PE=1 SV=1	3919	223932	203	125	57	33	30.5	5.64	9479	1	0	726.016	2175.03	3	2175.02	0.0072	1	4.58	13	28	12	K	EVTERAEDEEEINAELTAK	K			4	File5713 Spectrum8969 scans: 12027
3	MYH2_HUMAN	Myosin-2 OS=Homo sapiens GN=MYH2 PE=1 SV=1	3919	223932	203	125	57	33	30.5	5.64	9480	3	0	726.016	2175.03	3	2175.02	0.0074	1	7.01	20	28	7	K	EVTERAEDEEEINAELTAK	K			4	File5713 Spectrum9024 scans: 12104
3	MYH2_HUMAN	Myosin-2 OS=Homo sapiens GN=MYH2 PE=1 SV=1	3919	223932	203	125	57	33	30.5	5.64	9481	1	0	1088.52	2175.03	2	2175.02	0.0086	1	67.66	22	28	6.1e-06	K	EVTERAEDEEEINAELTAK	K			15	File5713 Spectrum5030 scans: 7693
3	MYH2_HUMAN	Myosin-2 OS=Homo sapiens GN=MYH2 PE=1 SV=1	3919	223932	203	125	57	33	30.5	5.64	9482	1	0	726.016	2175.03	3	2175.02	0.0088	1	32.48	19	28	0.02	K	EVTERAEDEEEINAELTAK	K			9	File5713 Spectrum8709 scans: 11610
3	MYH2_HUMAN	Myosin-2 OS=Homo sapiens GN=MYH2 PE=1 SV=1	3919	223932	203	125	57	33	30.5	5.64	9483	1	0	726.016	2175.03	3	2175.02	0.0091	1	2.74	15	28	19	K	EVTERAEDEEEINAELTAK	K			2	File5713 Spectrum8836 scans: 11796
3	MYH2_HUMAN	Myosin-2 OS=Homo sapiens GN=MYH2 PE=1 SV=1	3919	223932	203	125	57	33	30.5	5.64	9485	5	0	726.017	2175.03	3	2175.02	0.0101	1	2.73	17	28	19	K	EVTERAEDEEEINAELTAK	K			2	File5713 Spectrum8930 scans: 11971
3	MYH2_HUMAN	Myosin-2 OS=Homo sapiens GN=MYH2 PE=1 SV=1	3919	223932	203	125	57	33	30.5	5.64	9487	6	0	726.017	2175.03	3	2175.02	0.0114	1	2.19	17	28	22	K	EVTERAEDEEEINAELTAK	K			4	File5713 Spectrum7444 scans: 10252
3	MYH2_HUMAN	Myosin-2 OS=Homo sapiens GN=MYH2 PE=1 SV=1	3919	223932	203	125	57	33	30.5	5.64	9488	1	0	726.017	2175.03	3	2175.02	0.0121	1	17.51	23	28	0.66	K	EVTERAEDEEEINAELTAK	K			4	File5713 Spectrum7164 scans: 9953
3	MYH2_HUMAN	Myosin-2 OS=Homo sapiens GN=MYH2 PE=1 SV=1	3919	223932	203	125	57	33	30.5	5.64	9489	1	0	726.018	2175.03	3	2175.02	0.0147	1	31.68	18	28	0.026	K	EVTERAEDEEEINAELTAK	K			6	File5713 Spectrum8659 scans: 11550
3	MYH2_HUMAN	Myosin-2 OS=Homo sapiens GN=MYH2 PE=1 SV=1	3919	223932	203	125	57	33	30.5	5.64	9490	1	0	726.019	2175.03	3	2175.02	0.0162	1	25.56	19	28	0.11	K	EVTERAEDEEEINAELTAK	K			5	File5713 Spectrum8755 scans: 11667
3	MYH2_HUMAN	Myosin-2 OS=Homo sapiens GN=MYH2 PE=1 SV=1	3919	223932	203	125	57	33	30.5	5.64	9492	1	0	726.02	2175.04	3	2175.02	0.0204	1	25.3	21	29	0.12	K	EVTERAEDEEEINAELTAK	K			6	File5713 Spectrum8602 scans: 11488
3	MYH2_HUMAN	Myosin-2 OS=Homo sapiens GN=MYH2 PE=1 SV=1	3919	223932	203	125	57	33	30.5	5.64	9535	1	1	1100.03	2198.05	2	2198.05	0.0024	0	94.82		28	1.2e-08	K	NDLQLQVQAEAEGLADAEER	C			12	File5713 Spectrum7714 scans: 10542
3	MYH2_HUMAN	Myosin-2 OS=Homo sapiens GN=MYH2 PE=1 SV=1	3919	223932	203	125	57	33	30.5	5.64	9536	1	1	1100.03	2198.05	2	2198.05	0.0095	0	68.29		28	5.5e-06	K	NDLQLQVQAEAEGLADAEER	C			9	File5713 Spectrum8278 scans: 11148
3	MYH2_HUMAN	Myosin-2 OS=Homo sapiens GN=MYH2 PE=1 SV=1	3919	223932	203	125	57	33	30.5	5.64	9537	1	1	1100.04	2198.07	2	2198.05	0.0222	0	60.48		29	3.7e-05	K	NDLQLQVQAEAEGLADAEER	C			7	File5713 Spectrum7816 scans: 10653
3	MYH2_HUMAN	Myosin-2 OS=Homo sapiens GN=MYH2 PE=1 SV=1	3919	223932	203	125	57	33	30.5	5.64	9624	1	1	754.372	2260.1	3	2260.09	0.0061	1	20.62	24	28	0.34	K	LAQESIMDIENEKQQLDEK	L			9	File5713 Spectrum5822 scans: 8525
3	MYH2_HUMAN	Myosin-2 OS=Homo sapiens GN=MYH2 PE=1 SV=1	3919	223932	203	125	57	33	30.5	5.64	9694	1	0	605.056	2416.2	4	2416.2	-0.0011	2	17.06	21	29	0.85	K	IKEVTERAEDEEEINAELTAK	K			5	File5713 Spectrum9005 scans: 12076
3	MYH2_HUMAN	Myosin-2 OS=Homo sapiens GN=MYH2 PE=1 SV=1	3919	223932	203	125	57	33	30.5	5.64	9696	1	0	605.056	2416.2	4	2416.2	-0.0004	2	32.44	27	29	0.024	K	IKEVTERAEDEEEINAELTAK	K			12	File5713 Spectrum8797 scans: 11734
3	MYH2_HUMAN	Myosin-2 OS=Homo sapiens GN=MYH2 PE=1 SV=1	3919	223932	203	125	57	33	30.5	5.64	9697	1	0	806.406	2416.2	3	2416.2	0.0006	2	24.99	21	29	0.14	K	IKEVTERAEDEEEINAELTAK	K			13	File5713 Spectrum8796 scans: 11733
3	MYH2_HUMAN	Myosin-2 OS=Homo sapiens GN=MYH2 PE=1 SV=1	3919	223932	203	125	57	33	30.5	5.64	9698	7	0	605.057	2416.2	4	2416.2	0.0008	2	4.83	20	29	14	K	IKEVTERAEDEEEINAELTAK	K			5	File5713 Spectrum9100 scans: 12203
3	MYH2_HUMAN	Myosin-2 OS=Homo sapiens GN=MYH2 PE=1 SV=1	3919	223932	203	125	57	33	30.5	5.64	9701	1	0	806.407	2416.2	3	2416.2	0.0014	2	45.63	16	29	0.0012	K	IKEVTERAEDEEEINAELTAK	K			28	File5713 Spectrum5217 scans: 7890
3	MYH2_HUMAN	Myosin-2 OS=Homo sapiens GN=MYH2 PE=1 SV=1	3919	223932	203	125	57	33	30.5	5.64	9704	1	0	806.407	2416.2	3	2416.2	0.0023	2	18.02	20	29	0.69	K	IKEVTERAEDEEEINAELTAK	K			4	File5713 Spectrum8851 scans: 11825
3	MYH2_HUMAN	Myosin-2 OS=Homo sapiens GN=MYH2 PE=1 SV=1	3919	223932	203	125	57	33	30.5	5.64	9705	1	0	806.407	2416.2	3	2416.2	0.0023	2	46.22	21	29	0.001	K	IKEVTERAEDEEEINAELTAK	K			18	File5713 Spectrum5304 scans: 7981
3	MYH2_HUMAN	Myosin-2 OS=Homo sapiens GN=MYH2 PE=1 SV=1	3919	223932	203	125	57	33	30.5	5.64	9706	1	0	605.057	2416.2	4	2416.2	0.0023	2	36.71	28	29	0.0093	K	IKEVTERAEDEEEINAELTAK	K			10	File5713 Spectrum8853 scans: 11829
3	MYH2_HUMAN	Myosin-2 OS=Homo sapiens GN=MYH2 PE=1 SV=1	3919	223932	203	125	57	33	30.5	5.64	9707	1	0	605.057	2416.2	4	2416.2	0.0026	2	33.24	24	29	0.021	K	IKEVTERAEDEEEINAELTAK	K			14	File5713 Spectrum4816 scans: 7469
3	MYH2_HUMAN	Myosin-2 OS=Homo sapiens GN=MYH2 PE=1 SV=1	3919	223932	203	125	57	33	30.5	5.64	9708	1	0	806.407	2416.2	3	2416.2	0.0028	2	11.02	23	29	3.5	K	IKEVTERAEDEEEINAELTAK	K			6	File5713 Spectrum9038 scans: 12122
3	MYH2_HUMAN	Myosin-2 OS=Homo sapiens GN=MYH2 PE=1 SV=1	3919	223932	203	125	57	33	30.5	5.64	9709	4	0	806.407	2416.2	3	2416.2	0.0028	2	3.45	22	29	20	K	IKEVTERAEDEEEINAELTAK	K			2	File5713 Spectrum9196 scans: 12319
3	MYH2_HUMAN	Myosin-2 OS=Homo sapiens GN=MYH2 PE=1 SV=1	3919	223932	203	125	57	33	30.5	5.64	9711	1	0	806.407	2416.2	3	2416.2	0.0032	2	50.39	26	29	0.0004	K	IKEVTERAEDEEEINAELTAK	K			12	File5713 Spectrum7654 scans: 10476
3	MYH2_HUMAN	Myosin-2 OS=Homo sapiens GN=MYH2 PE=1 SV=1	3919	223932	203	125	57	33	30.5	5.64	9712	1	0	806.407	2416.2	3	2416.2	0.0032	2	49.07	18	29	0.00054	K	IKEVTERAEDEEEINAELTAK	K			23	File5713 Spectrum4838 scans: 7492
3	MYH2_HUMAN	Myosin-2 OS=Homo sapiens GN=MYH2 PE=1 SV=1	3919	223932	203	125	57	33	30.5	5.64	9713	1	0	605.057	2416.2	4	2416.2	0.0033	2	39.35	24	29	0.0051	K	IKEVTERAEDEEEINAELTAK	K			26	File5713 Spectrum4916 scans: 7574
3	MYH2_HUMAN	Myosin-2 OS=Homo sapiens GN=MYH2 PE=1 SV=1	3919	223932	203	125	57	33	30.5	5.64	9714	1	0	806.407	2416.2	3	2416.2	0.0035	2	32.27	23	29	0.026	K	IKEVTERAEDEEEINAELTAK	K			13	File5713 Spectrum6336 scans: 9069
3	MYH2_HUMAN	Myosin-2 OS=Homo sapiens GN=MYH2 PE=1 SV=1	3919	223932	203	125	57	33	30.5	5.64	9716	1	0	806.408	2416.2	3	2416.2	0.0039	2	22.13	17	29	0.27	K	IKEVTERAEDEEEINAELTAK	K			14	File5713 Spectrum4742 scans: 7391
3	MYH2_HUMAN	Myosin-2 OS=Homo sapiens GN=MYH2 PE=1 SV=1	3919	223932	203	125	57	33	30.5	5.64	9717	1	0	1209.11	2416.2	2	2416.2	0.0039	2	97.91	27	29	7.1e-09	K	IKEVTERAEDEEEINAELTAK	K			16	File5713 Spectrum4841 scans: 7495
3	MYH2_HUMAN	Myosin-2 OS=Homo sapiens GN=MYH2 PE=1 SV=1	3919	223932	203	125	57	33	30.5	5.64	9718	1	0	806.408	2416.2	3	2416.2	0.0041	2	29.75	25	29	0.047	K	IKEVTERAEDEEEINAELTAK	K			8	File5713 Spectrum8996 scans: 12064
3	MYH2_HUMAN	Myosin-2 OS=Homo sapiens GN=MYH2 PE=1 SV=1	3919	223932	203	125	57	33	30.5	5.64	9719	1	0	806.408	2416.2	3	2416.2	0.0041	2	42	19	29	0.0028	K	IKEVTERAEDEEEINAELTAK	K			20	File5713 Spectrum8099 scans: 10958
3	MYH2_HUMAN	Myosin-2 OS=Homo sapiens GN=MYH2 PE=1 SV=1	3919	223932	203	125	57	33	30.5	5.64	9720	1	0	806.408	2416.2	3	2416.2	0.0043	2	38.5	19	29	0.0063	K	IKEVTERAEDEEEINAELTAK	K			12	File5713 Spectrum6009 scans: 8724
3	MYH2_HUMAN	Myosin-2 OS=Homo sapiens GN=MYH2 PE=1 SV=1	3919	223932	203	125	57	33	30.5	5.64	9721	1	0	605.058	2416.2	4	2416.2	0.0045	2	21.51	28	29	0.31	K	IKEVTERAEDEEEINAELTAK	K			9	File5713 Spectrum8960 scans: 12016
3	MYH2_HUMAN	Myosin-2 OS=Homo sapiens GN=MYH2 PE=1 SV=1	3919	223932	203	125	57	33	30.5	5.64	9722	1	0	806.408	2416.2	3	2416.2	0.0048	2	35.3	16	29	0.013	K	IKEVTERAEDEEEINAELTAK	K			13	File5713 Spectrum5644 scans: 8338
3	MYH2_HUMAN	Myosin-2 OS=Homo sapiens GN=MYH2 PE=1 SV=1	3919	223932	203	125	57	33	30.5	5.64	9723	1	0	806.408	2416.2	3	2416.2	0.005	2	41.06	17	29	0.0035	K	IKEVTERAEDEEEINAELTAK	K			27	File5713 Spectrum5136 scans: 7805
3	MYH2_HUMAN	Myosin-2 OS=Homo sapiens GN=MYH2 PE=1 SV=1	3919	223932	203	125	57	33	30.5	5.64	9724	2	0	806.408	2416.2	3	2416.2	0.0052	2	7.38	20	29	8	K	IKEVTERAEDEEEINAELTAK	K			4	File5713 Spectrum8955 scans: 12009
3	MYH2_HUMAN	Myosin-2 OS=Homo sapiens GN=MYH2 PE=1 SV=1	3919	223932	203	125	57	33	30.5	5.64	9725	1	0	605.058	2416.2	4	2416.2	0.0055	2	23.24	19	29	0.21	K	IKEVTERAEDEEEINAELTAK	K			6	File5713 Spectrum7063 scans: 9845
3	MYH2_HUMAN	Myosin-2 OS=Homo sapiens GN=MYH2 PE=1 SV=1	3919	223932	203	125	57	33	30.5	5.64	9726	1	0	605.058	2416.2	4	2416.2	0.0055	2	36.85	23	29	0.009	K	IKEVTERAEDEEEINAELTAK	K			15	File5713 Spectrum5002 scans: 7664
3	MYH2_HUMAN	Myosin-2 OS=Homo sapiens GN=MYH2 PE=1 SV=1	3919	223932	203	125	57	33	30.5	5.64	9727	1	0	806.408	2416.2	3	2416.2	0.0056	2	41.62	21	29	0.003	K	IKEVTERAEDEEEINAELTAK	K			19	File5713 Spectrum7944 scans: 10791
3	MYH2_HUMAN	Myosin-2 OS=Homo sapiens GN=MYH2 PE=1 SV=1	3919	223932	203	125	57	33	30.5	5.64	9728	1	0	806.408	2416.2	3	2416.2	0.0056	2	44.7	22	29	0.0015	K	IKEVTERAEDEEEINAELTAK	K			20	File5713 Spectrum8171 scans: 11035
3	MYH2_HUMAN	Myosin-2 OS=Homo sapiens GN=MYH2 PE=1 SV=1	3919	223932	203	125	57	33	30.5	5.64	9729	1	0	605.058	2416.2	4	2416.2	0.0057	2	20.18		29	0.42	K	IKEVTERAEDEEEINAELTAK	K			6	File5713 Spectrum8925 scans: 11963
3	MYH2_HUMAN	Myosin-2 OS=Homo sapiens GN=MYH2 PE=1 SV=1	3919	223932	203	125	57	33	30.5	5.64	9730	1	0	806.408	2416.2	3	2416.2	0.0059	2	41.66	22	29	0.003	K	IKEVTERAEDEEEINAELTAK	K			10	File5713 Spectrum7131 scans: 9918
3	MYH2_HUMAN	Myosin-2 OS=Homo sapiens GN=MYH2 PE=1 SV=1	3919	223932	203	125	57	33	30.5	5.64	9731	1	0	806.408	2416.2	3	2416.2	0.0059	2	18.28	15	29	0.65	K	IKEVTERAEDEEEINAELTAK	K			13	File5713 Spectrum7864 scans: 10704
3	MYH2_HUMAN	Myosin-2 OS=Homo sapiens GN=MYH2 PE=1 SV=1	3919	223932	203	125	57	33	30.5	5.64	9732	1	0	605.058	2416.2	4	2416.2	0.006	2	28.41	20	29	0.063	K	IKEVTERAEDEEEINAELTAK	K			12	File5713 Spectrum7146 scans: 9934
3	MYH2_HUMAN	Myosin-2 OS=Homo sapiens GN=MYH2 PE=1 SV=1	3919	223932	203	125	57	33	30.5	5.64	9733	1	0	806.408	2416.2	3	2416.2	0.0063	2	35.02	19	29	0.014	K	IKEVTERAEDEEEINAELTAK	K			9	File5713 Spectrum7490 scans: 10301
3	MYH2_HUMAN	Myosin-2 OS=Homo sapiens GN=MYH2 PE=1 SV=1	3919	223932	203	125	57	33	30.5	5.64	9734	1	0	806.409	2416.2	3	2416.2	0.0067	2	39.92	21	29	0.0044	K	IKEVTERAEDEEEINAELTAK	K			21	File5713 Spectrum8245 scans: 11114
3	MYH2_HUMAN	Myosin-2 OS=Homo sapiens GN=MYH2 PE=1 SV=1	3919	223932	203	125	57	33	30.5	5.64	9735	1	0	605.058	2416.2	4	2416.2	0.0067	2	38.98		29	0.0056	K	IKEVTERAEDEEEINAELTAK	K			11	File5713 Spectrum8895 scans: 11915
3	MYH2_HUMAN	Myosin-2 OS=Homo sapiens GN=MYH2 PE=1 SV=1	3919	223932	203	125	57	33	30.5	5.64	9736	1	0	1209.11	2416.2	2	2416.2	0.0069	2	22.47	16	29	0.25	K	IKEVTERAEDEEEINAELTAK	K			6	File5713 Spectrum5208 scans: 7880
3	MYH2_HUMAN	Myosin-2 OS=Homo sapiens GN=MYH2 PE=1 SV=1	3919	223932	203	125	57	33	30.5	5.64	9737	1	0	605.058	2416.2	4	2416.2	0.007	2	32.68	20	29	0.024	K	IKEVTERAEDEEEINAELTAK	K			13	File5713 Spectrum8247 scans: 11116
3	MYH2_HUMAN	Myosin-2 OS=Homo sapiens GN=MYH2 PE=1 SV=1	3919	223932	203	125	57	33	30.5	5.64	9738	1	0	806.409	2416.2	3	2416.2	0.007	2	27.61	16	29	0.076	K	IKEVTERAEDEEEINAELTAK	K			6	File5713 Spectrum7224 scans: 10016
3	MYH2_HUMAN	Myosin-2 OS=Homo sapiens GN=MYH2 PE=1 SV=1	3919	223932	203	125	57	33	30.5	5.64	9739	1	0	806.409	2416.2	3	2416.2	0.007	2	27.06		29	0.086	K	IKEVTERAEDEEEINAELTAK	K			13	File5713 Spectrum5565 scans: 8255
3	MYH2_HUMAN	Myosin-2 OS=Homo sapiens GN=MYH2 PE=1 SV=1	3919	223932	203	125	57	33	30.5	5.64	9740	1	0	605.058	2416.2	4	2416.2	0.0072	2	36.75	27	29	0.0092	K	IKEVTERAEDEEEINAELTAK	K			13	File5713 Spectrum7400 scans: 10206
3	MYH2_HUMAN	Myosin-2 OS=Homo sapiens GN=MYH2 PE=1 SV=1	3919	223932	203	125	57	33	30.5	5.64	9741	1	0	806.409	2416.2	3	2416.2	0.0072	2	28.69	26	29	0.059	K	IKEVTERAEDEEEINAELTAK	K			10	File5713 Spectrum7061 scans: 9843
3	MYH2_HUMAN	Myosin-2 OS=Homo sapiens GN=MYH2 PE=1 SV=1	3919	223932	203	125	57	33	30.5	5.64	9742	1	0	806.409	2416.2	3	2416.2	0.0072	2	29.33	20	29	0.051	K	IKEVTERAEDEEEINAELTAK	K			8	File5713 Spectrum7778 scans: 10612
3	MYH2_HUMAN	Myosin-2 OS=Homo sapiens GN=MYH2 PE=1 SV=1	3919	223932	203	125	57	33	30.5	5.64	9744	1	0	806.409	2416.2	3	2416.2	0.0074	2	34.35	22	29	0.016	K	IKEVTERAEDEEEINAELTAK	K			16	File5713 Spectrum8031 scans: 10884
3	MYH2_HUMAN	Myosin-2 OS=Homo sapiens GN=MYH2 PE=1 SV=1	3919	223932	203	125	57	33	30.5	5.64	9745	1	0	1209.11	2416.2	2	2416.2	0.0076	2	76.05	27	29	1.1e-06	K	IKEVTERAEDEEEINAELTAK	K			23	File5713 Spectrum4751 scans: 7400
3	MYH2_HUMAN	Myosin-2 OS=Homo sapiens GN=MYH2 PE=1 SV=1	3919	223932	203	125	57	33	30.5	5.64	9746	1	0	605.058	2416.2	4	2416.2	0.0077	2	16.22	22	29	1	K	IKEVTERAEDEEEINAELTAK	K			9	File5713 Spectrum8870 scans: 11869
3	MYH2_HUMAN	Myosin-2 OS=Homo sapiens GN=MYH2 PE=1 SV=1	3919	223932	203	125	57	33	30.5	5.64	9747	1	0	806.409	2416.2	3	2416.2	0.0079	2	33.62	20	29	0.019	K	IKEVTERAEDEEEINAELTAK	K			10	File5713 Spectrum8830 scans: 11783
3	MYH2_HUMAN	Myosin-2 OS=Homo sapiens GN=MYH2 PE=1 SV=1	3919	223932	203	125	57	33	30.5	5.64	9748	1	0	806.409	2416.2	3	2416.2	0.0079	2	29.28	20	29	0.052	K	IKEVTERAEDEEEINAELTAK	K			9	File5713 Spectrum6665 scans: 9425
3	MYH2_HUMAN	Myosin-2 OS=Homo sapiens GN=MYH2 PE=1 SV=1	3919	223932	203	125	57	33	30.5	5.64	9749	1	0	806.409	2416.2	3	2416.2	0.0079	2	29.63	23	29	0.048	K	IKEVTERAEDEEEINAELTAK	K			10	File5713 Spectrum5738 scans: 8437
3	MYH2_HUMAN	Myosin-2 OS=Homo sapiens GN=MYH2 PE=1 SV=1	3919	223932	203	125	57	33	30.5	5.64	9750	1	0	806.409	2416.2	3	2416.2	0.0079	2	20.76	17	29	0.37	K	IKEVTERAEDEEEINAELTAK	K			14	File5713 Spectrum6091 scans: 8811
3	MYH2_HUMAN	Myosin-2 OS=Homo sapiens GN=MYH2 PE=1 SV=1	3919	223932	203	125	57	33	30.5	5.64	9751	1	0	605.058	2416.2	4	2416.2	0.0082	2	26.1	18	29	0.11	K	IKEVTERAEDEEEINAELTAK	K			13	File5713 Spectrum4725 scans: 7373
3	MYH2_HUMAN	Myosin-2 OS=Homo sapiens GN=MYH2 PE=1 SV=1	3919	223932	203	125	57	33	30.5	5.64	9752	1	0	806.409	2416.21	3	2416.2	0.0085	2	39.73	25	29	0.0047	K	IKEVTERAEDEEEINAELTAK	K			18	File5713 Spectrum5839 scans: 8543
3	MYH2_HUMAN	Myosin-2 OS=Homo sapiens GN=MYH2 PE=1 SV=1	3919	223932	203	125	57	33	30.5	5.64	9754	1	0	806.409	2416.21	3	2416.2	0.0087	2	36.75	20	29	0.0094	K	IKEVTERAEDEEEINAELTAK	K			12	File5713 Spectrum8670 scans: 11563
3	MYH2_HUMAN	Myosin-2 OS=Homo sapiens GN=MYH2 PE=1 SV=1	3919	223932	203	125	57	33	30.5	5.64	9756	1	0	806.409	2416.21	3	2416.2	0.0094	2	38.59	23	29	0.0062	K	IKEVTERAEDEEEINAELTAK	K			8	File5713 Spectrum8865 scans: 11863
3	MYH2_HUMAN	Myosin-2 OS=Homo sapiens GN=MYH2 PE=1 SV=1	3919	223932	203	125	57	33	30.5	5.64	9758	1	0	605.059	2416.21	4	2416.2	0.0096	2	16.82	26	29	0.92	K	IKEVTERAEDEEEINAELTAK	K			5	File5713 Spectrum6876 scans: 9648
3	MYH2_HUMAN	Myosin-2 OS=Homo sapiens GN=MYH2 PE=1 SV=1	3919	223932	203	125	57	33	30.5	5.64	9759	1	0	605.059	2416.21	4	2416.2	0.0096	2	38.31	20	29	0.0065	K	IKEVTERAEDEEEINAELTAK	K			17	File5713 Spectrum8512 scans: 11394
3	MYH2_HUMAN	Myosin-2 OS=Homo sapiens GN=MYH2 PE=1 SV=1	3919	223932	203	125	57	33	30.5	5.64	9760	1	0	806.409	2416.21	3	2416.2	0.01	2	29.9	18	29	0.045	K	IKEVTERAEDEEEINAELTAK	K			10	File5713 Spectrum6426 scans: 9168
3	MYH2_HUMAN	Myosin-2 OS=Homo sapiens GN=MYH2 PE=1 SV=1	3919	223932	203	125	57	33	30.5	5.64	9761	1	0	806.41	2416.21	3	2416.2	0.0101	2	24.9	18	29	0.14	K	IKEVTERAEDEEEINAELTAK	K			10	File5713 Spectrum6589 scans: 9342
3	MYH2_HUMAN	Myosin-2 OS=Homo sapiens GN=MYH2 PE=1 SV=1	3919	223932	203	125	57	33	30.5	5.64	9762	1	0	806.41	2416.21	3	2416.2	0.0101	2	40.41	16	29	0.004	K	IKEVTERAEDEEEINAELTAK	K			17	File5713 Spectrum5382 scans: 8063
3	MYH2_HUMAN	Myosin-2 OS=Homo sapiens GN=MYH2 PE=1 SV=1	3919	223932	203	125	57	33	30.5	5.64	9763	1	0	806.41	2416.21	3	2416.2	0.0101	2	40.65	21	29	0.0038	K	IKEVTERAEDEEEINAELTAK	K			22	File5713 Spectrum5039 scans: 7703
3	MYH2_HUMAN	Myosin-2 OS=Homo sapiens GN=MYH2 PE=1 SV=1	3919	223932	203	125	57	33	30.5	5.64	9765	1	0	806.41	2416.21	3	2416.2	0.0103	2	34.7	22	29	0.015	K	IKEVTERAEDEEEINAELTAK	K			12	File5713 Spectrum8444 scans: 11323
3	MYH2_HUMAN	Myosin-2 OS=Homo sapiens GN=MYH2 PE=1 SV=1	3919	223932	203	125	57	33	30.5	5.64	9766	1	0	806.41	2416.21	3	2416.2	0.0103	2	31.16	20	29	0.034	K	IKEVTERAEDEEEINAELTAK	K			9	File5713 Spectrum5476 scans: 8162
3	MYH2_HUMAN	Myosin-2 OS=Homo sapiens GN=MYH2 PE=1 SV=1	3919	223932	203	125	57	33	30.5	5.64	9767	1	0	605.059	2416.21	4	2416.2	0.0106	2	39.7	19	29	0.0047	K	IKEVTERAEDEEEINAELTAK	K			14	File5713 Spectrum8832 scans: 11786
3	MYH2_HUMAN	Myosin-2 OS=Homo sapiens GN=MYH2 PE=1 SV=1	3919	223932	203	125	57	33	30.5	5.64	9768	1	0	806.41	2416.21	3	2416.2	0.0107	2	36.1	24	29	0.011	K	IKEVTERAEDEEEINAELTAK	K			9	File5713 Spectrum8889 scans: 11907
3	MYH2_HUMAN	Myosin-2 OS=Homo sapiens GN=MYH2 PE=1 SV=1	3919	223932	203	125	57	33	30.5	5.64	9769	1	0	806.41	2416.21	3	2416.2	0.0109	2	35.16	18	29	0.013	K	IKEVTERAEDEEEINAELTAK	K			10	File5713 Spectrum6848 scans: 9618
3	MYH2_HUMAN	Myosin-2 OS=Homo sapiens GN=MYH2 PE=1 SV=1	3919	223932	203	125	57	33	30.5	5.64	9770	1	0	806.41	2416.21	3	2416.2	0.0114	2	32.91	19	29	0.022	K	IKEVTERAEDEEEINAELTAK	K			10	File5713 Spectrum6979 scans: 9757
3	MYH2_HUMAN	Myosin-2 OS=Homo sapiens GN=MYH2 PE=1 SV=1	3919	223932	203	125	57	33	30.5	5.64	9771	1	0	806.41	2416.21	3	2416.2	0.0114	2	51.5	18	29	0.00031	K	IKEVTERAEDEEEINAELTAK	K			26	File5713 Spectrum4960 scans: 7620
3	MYH2_HUMAN	Myosin-2 OS=Homo sapiens GN=MYH2 PE=1 SV=1	3919	223932	203	125	57	33	30.5	5.64	9772	1	0	605.059	2416.21	4	2416.2	0.0116	2	26.82	23	29	0.091	K	IKEVTERAEDEEEINAELTAK	K			15	File5713 Spectrum8340 scans: 11213
3	MYH2_HUMAN	Myosin-2 OS=Homo sapiens GN=MYH2 PE=1 SV=1	3919	223932	203	125	57	33	30.5	5.64	9773	1	0	806.41	2416.21	3	2416.2	0.012	2	18.68	20	29	0.6	K	IKEVTERAEDEEEINAELTAK	K			7	File5713 Spectrum8921 scans: 11957
3	MYH2_HUMAN	Myosin-2 OS=Homo sapiens GN=MYH2 PE=1 SV=1	3919	223932	203	125	57	33	30.5	5.64	9774	1	0	806.41	2416.21	3	2416.2	0.012	2	33.49	26	29	0.02	K	IKEVTERAEDEEEINAELTAK	K			9	File5713 Spectrum6524 scans: 9271
3	MYH2_HUMAN	Myosin-2 OS=Homo sapiens GN=MYH2 PE=1 SV=1	3919	223932	203	125	57	33	30.5	5.64	9776	1	0	1209.11	2416.21	2	2416.2	0.0122	2	77.84	27	29	7.4e-07	K	IKEVTERAEDEEEINAELTAK	K			13	File5713 Spectrum5024 scans: 7687
3	MYH2_HUMAN	Myosin-2 OS=Homo sapiens GN=MYH2 PE=1 SV=1	3919	223932	203	125	57	33	30.5	5.64	9778	5	0	1209.11	2416.21	2	2416.2	0.0152	2	2.18	17	29	26	K	IKEVTERAEDEEEINAELTAK	K			2	File5713 Spectrum7187 scans: 9977
3	MYH2_HUMAN	Myosin-2 OS=Homo sapiens GN=MYH2 PE=1 SV=1	3919	223932	203	125	57	33	30.5	5.64	9779	1	0	806.411	2416.21	3	2416.2	0.0155	2	27.05	17	29	0.086	K	IKEVTERAEDEEEINAELTAK	K			9	File5713 Spectrum8763 scans: 11679
3	MYH2_HUMAN	Myosin-2 OS=Homo sapiens GN=MYH2 PE=1 SV=1	3919	223932	203	125	57	33	30.5	5.64	9780	1	0	806.411	2416.21	3	2416.2	0.0155	2	35.21	20	29	0.013	K	IKEVTERAEDEEEINAELTAK	K			11	File5713 Spectrum8580 scans: 11465
3	MYH2_HUMAN	Myosin-2 OS=Homo sapiens GN=MYH2 PE=1 SV=1	3919	223932	203	125	57	33	30.5	5.64	9781	1	0	806.411	2416.21	3	2416.2	0.0156	2	53.41	21	29	0.0002	K	IKEVTERAEDEEEINAELTAK	K			22	File5713 Spectrum8724 scans: 11627
3	MYH2_HUMAN	Myosin-2 OS=Homo sapiens GN=MYH2 PE=1 SV=1	3919	223932	203	125	57	33	30.5	5.64	9782	1	0	806.412	2416.21	3	2416.2	0.0158	2	41.24	20	29	0.0033	K	IKEVTERAEDEEEINAELTAK	K			11	File5713 Spectrum6237 scans: 8964
3	MYH2_HUMAN	Myosin-2 OS=Homo sapiens GN=MYH2 PE=1 SV=1	3919	223932	203	125	57	33	30.5	5.64	9783	1	0	605.061	2416.21	4	2416.2	0.017	2	37.04	24	29	0.0087	K	IKEVTERAEDEEEINAELTAK	K			16	File5713 Spectrum8648 scans: 11538
3	MYH2_HUMAN	Myosin-2 OS=Homo sapiens GN=MYH2 PE=1 SV=1	3919	223932	203	125	57	33	30.5	5.64	9784	1	0	605.061	2416.21	4	2416.2	0.0174	2	43.39	21	29	0.002	K	IKEVTERAEDEEEINAELTAK	K			14	File5713 Spectrum8715 scans: 11617
3	MYH2_HUMAN	Myosin-2 OS=Homo sapiens GN=MYH2 PE=1 SV=1	3919	223932	203	125	57	33	30.5	5.64	9785	1	0	605.061	2416.21	4	2416.2	0.0177	2	35.6	25	29	0.012	K	IKEVTERAEDEEEINAELTAK	K			12	File5713 Spectrum8759 scans: 11673
3	MYH2_HUMAN	Myosin-2 OS=Homo sapiens GN=MYH2 PE=1 SV=1	3919	223932	203	125	57	33	30.5	5.64	9786	1	0	806.413	2416.22	3	2416.2	0.0191	2	42.18	27	29	0.0027	K	IKEVTERAEDEEEINAELTAK	K			12	File5713 Spectrum8337 scans: 11210
3	MYH2_HUMAN	Myosin-2 OS=Homo sapiens GN=MYH2 PE=1 SV=1	3919	223932	203	125	57	33	30.5	5.64	9787	1	0	806.413	2416.22	3	2416.2	0.0213	2	39.36	23	29	0.005	K	IKEVTERAEDEEEINAELTAK	K			10	File5713 Spectrum6758 scans: 9523
3	MYH2_HUMAN	Myosin-2 OS=Homo sapiens GN=MYH2 PE=1 SV=1	3919	223932	203	125	57	33	30.5	5.64	9788	1	0	605.062	2416.22	4	2416.2	0.0226	2	30.88	25	29	0.035	K	IKEVTERAEDEEEINAELTAK	K			14	File5713 Spectrum8583 scans: 11469
3	MYH2_HUMAN	Myosin-2 OS=Homo sapiens GN=MYH2 PE=1 SV=1	3919	223932	203	125	57	33	30.5	5.64	9799	1	1	819.398	2455.17	3	2455.18	-0.0102	1	17.3	22	28	0.67	K	EKNDLQLQVQAEAEGLADAEER	C			4	File5713 Spectrum8804 scans: 11742
3	MYH2_HUMAN	Myosin-2 OS=Homo sapiens GN=MYH2 PE=1 SV=1	3919	223932	203	125	57	33	30.5	5.64	9800	1	1	1228.6	2455.18	2	2455.18	0.0013	1	20.38		28	0.35	K	EKNDLQLQVQAEAEGLADAEER	C			3	File5713 Spectrum7275 scans: 10070
3	MYH2_HUMAN	Myosin-2 OS=Homo sapiens GN=MYH2 PE=1 SV=1	3919	223932	203	125	57	33	30.5	5.64	9801	1	1	819.403	2455.19	3	2455.18	0.0035	1	52.11		28	0.00024	K	EKNDLQLQVQAEAEGLADAEER	C			7	File5713 Spectrum7734 scans: 10563
3	MYH2_HUMAN	Myosin-2 OS=Homo sapiens GN=MYH2 PE=1 SV=1	3919	223932	203	125	57	33	30.5	5.64	9802	1	1	1228.6	2455.19	2	2455.18	0.0038	1	97.81		28	6.4e-09	K	EKNDLQLQVQAEAEGLADAEER	C			14	File5713 Spectrum7147 scans: 9935
3	MYH2_HUMAN	Myosin-2 OS=Homo sapiens GN=MYH2 PE=1 SV=1	3919	223932	203	125	57	33	30.5	5.64	9803	1	1	819.403	2455.19	3	2455.18	0.004	1	58.37		28	5.6e-05	K	EKNDLQLQVQAEAEGLADAEER	C			8	File5713 Spectrum7921 scans: 10765
3	MYH2_HUMAN	Myosin-2 OS=Homo sapiens GN=MYH2 PE=1 SV=1	3919	223932	203	125	57	33	30.5	5.64	9804	1	1	819.403	2455.19	3	2455.18	0.0048	1	73.29	25	28	1.8e-06	K	EKNDLQLQVQAEAEGLADAEER	C			9	File5713 Spectrum7320 scans: 10120
3	MYH2_HUMAN	Myosin-2 OS=Homo sapiens GN=MYH2 PE=1 SV=1	3919	223932	203	125	57	33	30.5	5.64	9805	1	1	819.403	2455.19	3	2455.18	0.0052	1	75.87		28	1e-06	K	EKNDLQLQVQAEAEGLADAEER	C			11	File5713 Spectrum8111 scans: 10971
3	MYH2_HUMAN	Myosin-2 OS=Homo sapiens GN=MYH2 PE=1 SV=1	3919	223932	203	125	57	33	30.5	5.64	9806	1	1	819.403	2455.19	3	2455.18	0.0055	1	80.25	24	28	3.6e-07	K	EKNDLQLQVQAEAEGLADAEER	C			20	File5713 Spectrum7114 scans: 9900
3	MYH2_HUMAN	Myosin-2 OS=Homo sapiens GN=MYH2 PE=1 SV=1	3919	223932	203	125	57	33	30.5	5.64	9807	1	1	819.404	2455.19	3	2455.18	0.0061	1	7.58	18	28	6.8	K	EKNDLQLQVQAEAEGLADAEER	C			2	File5713 Spectrum9035 scans: 12118
3	MYH2_HUMAN	Myosin-2 OS=Homo sapiens GN=MYH2 PE=1 SV=1	3919	223932	203	125	57	33	30.5	5.64	9808	1	1	819.404	2455.19	3	2455.18	0.0062	1	8.67	21	28	5.3	K	EKNDLQLQVQAEAEGLADAEER	C			2	File5713 Spectrum8932 scans: 11976
3	MYH2_HUMAN	Myosin-2 OS=Homo sapiens GN=MYH2 PE=1 SV=1	3919	223932	203	125	57	33	30.5	5.64	9810	1	1	819.404	2455.19	3	2455.18	0.0085	1	70.55	28	28	3.4e-06	K	EKNDLQLQVQAEAEGLADAEER	C			12	File5713 Spectrum7196 scans: 9987
3	MYH2_HUMAN	Myosin-2 OS=Homo sapiens GN=MYH2 PE=1 SV=1	3919	223932	203	125	57	33	30.5	5.64	9812	1	1	819.405	2455.19	3	2455.18	0.0114	1	15.99	18	28	1	K	EKNDLQLQVQAEAEGLADAEER	C			3	File5713 Spectrum8835 scans: 11794
3	MYH2_HUMAN	Myosin-2 OS=Homo sapiens GN=MYH2 PE=1 SV=1	3919	223932	203	125	57	33	30.5	5.64	9813	1	1	819.407	2455.2	3	2455.18	0.015	1	17.51	21	28	0.7	K	EKNDLQLQVQAEAEGLADAEER	C			4	File5713 Spectrum8753 scans: 11663
3	MYH2_HUMAN	Myosin-2 OS=Homo sapiens GN=MYH2 PE=1 SV=1	3919	223932	203	125	57	33	30.5	5.64	9874	1	0	878.759	2633.25	3	2633.25	0.0056	1	85.89	19	28	8.3e-08	R	ELEEISERLEEAGGATSAQIEMNK	K			15	File5713 Spectrum7092 scans: 9876
3	MYH2_HUMAN	Myosin-2 OS=Homo sapiens GN=MYH2 PE=1 SV=1	3919	223932	203	125	57	33	30.5	5.64	9876	1	0	878.76	2633.26	3	2633.25	0.0107	1	49.81	22	28	0.00036	R	ELEEISERLEEAGGATSAQIEMNK	K			8	File5713 Spectrum7016 scans: 9796
3	MYH2_HUMAN	Myosin-2 OS=Homo sapiens GN=MYH2 PE=1 SV=1	3919	223932	203	125	57	33	30.5	5.64	9914	8	0	946.814	2837.42	3	2837.4	0.0173	1	1.79	19	29	27	K	ALQEAHQQTLDDLQAEEDKVNTLTK	A			2	File5713 Spectrum6118 scans: 8839
3	MYH2_HUMAN	Myosin-2 OS=Homo sapiens GN=MYH2 PE=1 SV=1	3919	223932	203	125	57	33	30.5	5.64	9958	2	0	1017	4063.97	4	4063.96	0.015	1	3.83	17	27	11	R	QEAPPHIFSISDNAYQFMLTDRENQSILITGESGAGK	T			2	File5713 Spectrum8319 scans: 11191
4	MYH4_HUMAN	Myosin-4 OS=Homo sapiens GN=MYH4 PE=1 SV=2	3577	223902	191	117	50	27	27.4	5.65	240	8	0	372.224	742.434	2	742.445	-0.0114	1	11.65	29	30	3.6	K	LEARVR	E			3	File5713 Spectrum2886 scans: 5376
4	MYH4_HUMAN	Myosin-4 OS=Homo sapiens GN=MYH4 PE=1 SV=2	3577	223902	191	117	50	27	27.4	5.65	355	4	1	379.712	757.409	2	757.408	0.0005	0	12.8	28	29	2.4	R	QAAEALR	N			6	File5713 Spectrum2985 scans: 5481
4	MYH4_HUMAN	Myosin-4 OS=Homo sapiens GN=MYH4 PE=1 SV=2	3577	223902	191	117	50	27	27.4	5.65	810	4	0	407.761	813.508	2	813.507	0.001	0	3.93	20	28	16	K	LAQLITR	T			4	File5713 Spectrum5394 scans: 8075
4	MYH4_HUMAN	Myosin-4 OS=Homo sapiens GN=MYH4 PE=1 SV=2	3577	223902	191	117	50	27	27.4	5.65	1398	1	0	435.243	868.471	2	868.469	0.002	0	10.3	22	27	2.3	R	ILYADFK	Q			5	File5713 Spectrum5668 scans: 8363
4	MYH4_HUMAN	Myosin-4 OS=Homo sapiens GN=MYH4 PE=1 SV=2	3577	223902	191	117	50	27	27.4	5.65	1678	2	1	449.243	896.471	2	896.472	-0.0002	1	5.18	19	27	9.1	K	KQLDHEK	S			4	File5713 Spectrum2237 scans: 4691
4	MYH4_HUMAN	Myosin-4 OS=Homo sapiens GN=MYH4 PE=1 SV=2	3577	223902	191	117	50	27	27.4	5.65	1976	1	0	462.757	923.499	2	923.496	0.0029	0	18.19	16	27	0.44	R	SLSTELFK	V			6	File5713 Spectrum6232 scans: 8959
4	MYH4_HUMAN	Myosin-4 OS=Homo sapiens GN=MYH4 PE=1 SV=2	3577	223902	191	117	50	27	27.4	5.65	2229	10	0	474.727	947.44	2	947.445	-0.0049	0	2.77	17	27	14	R	TEELEEAK	K			3	File5713 Spectrum1620 scans: 4024
4	MYH4_HUMAN	Myosin-4 OS=Homo sapiens GN=MYH4 PE=1 SV=2	3577	223902	191	117	50	27	27.4	5.65	2814	1	0	502.749	1003.48	2	1003.48	0.0018	0	13.34	20	29	2.1	R	ELEEISER	L			5	File5713 Spectrum3213 scans: 5724
4	MYH4_HUMAN	Myosin-4 OS=Homo sapiens GN=MYH4 PE=1 SV=2	3577	223902	191	117	50	27	27.4	5.65	3298	5	0	527.747	1053.48	2	1053.49	-0.0122	1	2.77	26	27	13	R	EAEFQKMR	R	Oxidation (M)	0.00000010.0	3	File5713 Spectrum271 scans: 2428
4	MYH4_HUMAN	Myosin-4 OS=Homo sapiens GN=MYH4 PE=1 SV=2	3577	223902	191	117	50	27	27.4	5.65	3495	5	0	537.765	1073.52	2	1073.54	-0.0193	0	3.08	21	28	18	R	ADIAESQVNK	L			4	File5713 Spectrum5408 scans: 8090
4	MYH4_HUMAN	Myosin-4 OS=Homo sapiens GN=MYH4 PE=1 SV=2	3577	223902	191	117	50	27	27.4	5.65	4059	1	0	565.312	1128.61	2	1128.6	0.0063	0	37.67	26	30	0.0099	R	LDEAEQLALK	G			7	File5713 Spectrum4967 scans: 7627
4	MYH4_HUMAN	Myosin-4 OS=Homo sapiens GN=MYH4 PE=1 SV=2	3577	223902	191	117	50	27	27.4	5.65	4526	1	1	588.312	1174.61	2	1174.61	0.002	0	29.48	29	30	0.062	R	TLEDQLSEIK	T			5	File5713 Spectrum6282 scans: 9012
4	MYH4_HUMAN	Myosin-4 OS=Homo sapiens GN=MYH4 PE=1 SV=2	3577	223902	191	117	50	27	27.4	5.65	5180	1	0	623.337	1244.66	2	1244.65	0.0088	0	56.81	26	30	0.00011	K	DIDDLELTLAK	V			9	File5713 Spectrum7463 scans: 10272
4	MYH4_HUMAN	Myosin-4 OS=Homo sapiens GN=MYH4 PE=1 SV=2	3577	223902	191	117	50	27	27.4	5.65	5348	4	1	421.883	1262.63	3	1262.65	-0.0216	2	1.13	21	29	37	K	KLCMDLERAK	R			5	File5713 Spectrum2096 scans: 4541
4	MYH4_HUMAN	Myosin-4 OS=Homo sapiens GN=MYH4 PE=1 SV=2	3577	223902	191	117	50	27	27.4	5.65	5522	3	0	642.296	1282.58	2	1282.57	0.0104	0	2.63	16	26	11	K	ELTYQTEEDR	K			4	File5713 Spectrum2115 scans: 4561
4	MYH4_HUMAN	Myosin-4 OS=Homo sapiens GN=MYH4 PE=1 SV=2	3577	223902	191	117	50	27	27.4	5.65	5607	1	1	648.831	1295.65	2	1295.65	0.0012	0	50.34		29	0.0004	K	DTQLHLDDAIR	G			7	File5713 Spectrum5307 scans: 7984
4	MYH4_HUMAN	Myosin-4 OS=Homo sapiens GN=MYH4 PE=1 SV=2	3577	223902	191	117	50	27	27.4	5.65	5733	10	1	437.548	1309.62	3	1309.63	-0.0108	1	0.49	19	28	33	K	KEFEMSNLQGK	I			6	File5713 Spectrum1699 scans: 4112
4	MYH4_HUMAN	Myosin-4 OS=Homo sapiens GN=MYH4 PE=1 SV=2	3577	223902	191	117	50	27	27.4	5.65	5748	2	0	657.328	1312.64	2	1312.64	0.004	1	0.51	15	28	32	K	KEQDTSAHLER	M			6	File5713 Spectrum4392 scans: 7017
4	MYH4_HUMAN	Myosin-4 OS=Homo sapiens GN=MYH4 PE=1 SV=2	3577	223902	191	117	50	27	27.4	5.65	5840	3	1	663.818	1325.62	2	1325.63	-0.0065	1	2.63	16	27	15	K	KEFEMSNLQGK	I	Oxidation (M)	0.00001000000.0	4	File5713 Spectrum2612 scans: 5088
4	MYH4_HUMAN	Myosin-4 OS=Homo sapiens GN=MYH4 PE=1 SV=2	3577	223902	191	117	50	27	27.4	5.65	5841	2	1	442.89	1325.65	3	1325.63	0.0186	1	8.01	22	29	6.6	K	KEFEMSNLQGK	I	Oxidation (M)	0.00001000000.0	7	File5713 Spectrum3194 scans: 5704
4	MYH4_HUMAN	Myosin-4 OS=Homo sapiens GN=MYH4 PE=1 SV=2	3577	223902	191	117	50	27	27.4	5.65	5842	3	1	663.831	1325.65	2	1325.63	0.0194	1	10.03	26	29	4.2	K	KEFEMSNLQGK	I	Oxidation (M)	0.00001000000.0	4	File5713 Spectrum3182 scans: 5692
4	MYH4_HUMAN	Myosin-4 OS=Homo sapiens GN=MYH4 PE=1 SV=2	3577	223902	191	117	50	27	27.4	5.65	6122	2	0	681.361	1360.71	2	1360.71	-0.0058	1	9.64	26	30	5.8	R	ENLNKLMTNLR	S	Oxidation (M)	0.00000010000.0	7	File5713 Spectrum3714 scans: 6250
4	MYH4_HUMAN	Myosin-4 OS=Homo sapiens GN=MYH4 PE=1 SV=2	3577	223902	191	117	50	27	27.4	5.65	6419	1	0	706.335	1410.66	2	1410.66	-0.0068	1	51.41		27	0.00018	K	ELTYQTEEDRK	N			7	File5713 Spectrum2125 scans: 4571
4	MYH4_HUMAN	Myosin-4 OS=Homo sapiens GN=MYH4 PE=1 SV=2	3577	223902	191	117	50	27	27.4	5.65	6580	8	1	719.874	1437.73	2	1437.73	0.004	2	1.59	21	29	31	K	KKEFEMSNLQGK	I			2	File5713 Spectrum6001 scans: 8714
4	MYH4_HUMAN	Myosin-4 OS=Homo sapiens GN=MYH4 PE=1 SV=2	3577	223902	191	117	50	27	27.4	5.65	6680	4	1	485.589	1453.75	3	1453.72	0.0232	2	8.17	24	29	6.4	K	KKEFEMSNLQGK	I	Oxidation (M)	0.000001000000.0	5	File5713 Spectrum772 scans: 3033
4	MYH4_HUMAN	Myosin-4 OS=Homo sapiens GN=MYH4 PE=1 SV=2	3577	223902	191	117	50	27	27.4	5.65	6735	1	0	733.395	1464.77	2	1464.77	0.0036	0	62.82	25	29	2.4e-05	K	LASADIETYLLEK	S			9	File5713 Spectrum7742 scans: 10572
4	MYH4_HUMAN	Myosin-4 OS=Homo sapiens GN=MYH4 PE=1 SV=2	3577	223902	191	117	50	27	27.4	5.65	6879	1	0	744.857	1487.7	2	1487.7	-0.0001	0	60.21	23	27	2.6e-05	R	IEELEEEIEAER	A			9	File5713 Spectrum6067 scans: 8786
4	MYH4_HUMAN	Myosin-4 OS=Homo sapiens GN=MYH4 PE=1 SV=2	3577	223902	191	117	50	27	27.4	5.65	6880	1	0	744.859	1487.7	2	1487.7	0.0043	0	59.47	23	28	3.9e-05	R	IEELEEEIEAER	A			10	File5713 Spectrum6246 scans: 8974
4	MYH4_HUMAN	Myosin-4 OS=Homo sapiens GN=MYH4 PE=1 SV=2	3577	223902	191	117	50	27	27.4	5.65	6933	1	1	749.91	1497.81	2	1497.8	0.0023	0	62.66	26	29	2.2e-05	K	IEDEQALAIQLQK	K			10	File5713 Spectrum5998 scans: 8711
4	MYH4_HUMAN	Myosin-4 OS=Homo sapiens GN=MYH4 PE=1 SV=2	3577	223902	191	117	50	27	27.4	5.65	6958	1	0	752.39	1502.77	2	1502.76	0.0075	0	49.83	19	29	0.00051	R	ENQSILITGESGAGK	T			11	File5713 Spectrum4513 scans: 7150
4	MYH4_HUMAN	Myosin-4 OS=Homo sapiens GN=MYH4 PE=1 SV=2	3577	223902	191	117	50	27	27.4	5.65	6981	1	1	503.941	1508.8	3	1508.79	0.0064	2	9.69	19	28	4.2	R	KLQHELEEAKER	A			6	File5713 Spectrum1807 scans: 4228
4	MYH4_HUMAN	Myosin-4 OS=Homo sapiens GN=MYH4 PE=1 SV=2	3577	223902	191	117	50	27	27.4	5.65	7042	1	0	507.928	1520.76	3	1520.76	0.0044	1	39.88	20	29	0.0049	K	AITDAAMMAEELKK	E			9	File5713 Spectrum5833 scans: 8537
4	MYH4_HUMAN	Myosin-4 OS=Homo sapiens GN=MYH4 PE=1 SV=2	3577	223902	191	117	50	27	27.4	5.65	7145	1	0	770.426	1538.84	2	1538.83	0.0027	0	19.74	20	28	0.39	R	VIQYFATIAVTGEK	K			4	File5713 Spectrum7537 scans: 10350
4	MYH4_HUMAN	Myosin-4 OS=Homo sapiens GN=MYH4 PE=1 SV=2	3577	223902	191	117	50	27	27.4	5.65	7146	1	0	770.426	1538.84	2	1538.83	0.0038	0	69.07	22	28	4.6e-06	R	VIQYFATIAVTGEK	K			9	File5713 Spectrum7363 scans: 10167
4	MYH4_HUMAN	Myosin-4 OS=Homo sapiens GN=MYH4 PE=1 SV=2	3577	223902	191	117	50	27	27.4	5.65	7147	1	0	770.428	1538.84	2	1538.83	0.0077	0	42.53	21	28	0.002	R	VIQYFATIAVTGEK	K			6	File5713 Spectrum7452 scans: 10261
4	MYH4_HUMAN	Myosin-4 OS=Homo sapiens GN=MYH4 PE=1 SV=2	3577	223902	191	117	50	27	27.4	5.65	7272	1	0	781.366	1560.72	2	1560.72	0.0013	0	59.68	21	26	2.4e-05	R	AEDEEEINAELTAK	K			8	File5713 Spectrum4749 scans: 7398
4	MYH4_HUMAN	Myosin-4 OS=Homo sapiens GN=MYH4 PE=1 SV=2	3577	223902	191	117	50	27	27.4	5.65	7273	1	0	781.366	1560.72	2	1560.72	0.0025	0	81.21	24	26	1.8e-07	R	AEDEEEINAELTAK	K			9	File5713 Spectrum4846 scans: 7500
4	MYH4_HUMAN	Myosin-4 OS=Homo sapiens GN=MYH4 PE=1 SV=2	3577	223902	191	117	50	27	27.4	5.65	7274	1	0	781.367	1560.72	2	1560.72	0.0049	0	82.53	22	26	1.3e-07	R	AEDEEEINAELTAK	K			12	File5713 Spectrum4944 scans: 7603
4	MYH4_HUMAN	Myosin-4 OS=Homo sapiens GN=MYH4 PE=1 SV=2	3577	223902	191	117	50	27	27.4	5.65	7277	6	1	521.251	1560.73	3	1560.76	-0.0305	1	7.37		27	5.4	R	VRELESEVESEQK	H			4	File5713 Spectrum413 scans: 2603
4	MYH4_HUMAN	Myosin-4 OS=Homo sapiens GN=MYH4 PE=1 SV=2	3577	223902	191	117	50	27	27.4	5.65	7361	1	1	789.394	1576.77	2	1576.78	-0.0037	0	6.94	16	29	8.9	R	VVESMQSTLDAEIR	S			3	File5713 Spectrum7718 scans: 10546
4	MYH4_HUMAN	Myosin-4 OS=Homo sapiens GN=MYH4 PE=1 SV=2	3577	223902	191	117	50	27	27.4	5.65	7362	1	1	789.396	1576.78	2	1576.78	0.001	0	96.67	26	29	9.5e-09	R	VVESMQSTLDAEIR	S			10	File5713 Spectrum6335 scans: 9068
4	MYH4_HUMAN	Myosin-4 OS=Homo sapiens GN=MYH4 PE=1 SV=2	3577	223902	191	117	50	27	27.4	5.65	7363	1	1	789.397	1576.78	2	1576.78	0.002	0	11.08	15	29	3.6	R	VVESMQSTLDAEIR	S			3	File5713 Spectrum8080 scans: 10936
4	MYH4_HUMAN	Myosin-4 OS=Homo sapiens GN=MYH4 PE=1 SV=2	3577	223902	191	117	50	27	27.4	5.65	7364	1	1	789.397	1576.78	2	1576.78	0.0034	0	84.82	28	29	1.5e-07	R	VVESMQSTLDAEIR	S			11	File5713 Spectrum6095 scans: 8815
4	MYH4_HUMAN	Myosin-4 OS=Homo sapiens GN=MYH4 PE=1 SV=2	3577	223902	191	117	50	27	27.4	5.65	7365	1	1	789.398	1576.78	2	1576.78	0.0038	0	70.25	25	29	4.4e-06	R	VVESMQSTLDAEIR	S			9	File5713 Spectrum6621 scans: 9376
4	MYH4_HUMAN	Myosin-4 OS=Homo sapiens GN=MYH4 PE=1 SV=2	3577	223902	191	117	50	27	27.4	5.65	7366	1	1	789.398	1576.78	2	1576.78	0.0043	0	96.34	25	29	1.1e-08	R	VVESMQSTLDAEIR	S			10	File5713 Spectrum6259 scans: 8988
4	MYH4_HUMAN	Myosin-4 OS=Homo sapiens GN=MYH4 PE=1 SV=2	3577	223902	191	117	50	27	27.4	5.65	7368	1	1	789.399	1576.78	2	1576.78	0.0076	0	70.92	28	29	3.7e-06	R	VVESMQSTLDAEIR	S			9	File5713 Spectrum6842 scans: 9611
4	MYH4_HUMAN	Myosin-4 OS=Homo sapiens GN=MYH4 PE=1 SV=2	3577	223902	191	117	50	27	27.4	5.65	7369	1	1	789.4	1576.79	2	1576.78	0.0093	0	96.87	27	29	9.4e-09	R	VVESMQSTLDAEIR	S			10	File5713 Spectrum6185 scans: 8910
4	MYH4_HUMAN	Myosin-4 OS=Homo sapiens GN=MYH4 PE=1 SV=2	3577	223902	191	117	50	27	27.4	5.65	7370	1	1	789.401	1576.79	2	1576.78	0.0103	0	68.37	24	29	6.8e-06	R	VVESMQSTLDAEIR	S			11	File5713 Spectrum6423 scans: 9165
4	MYH4_HUMAN	Myosin-4 OS=Homo sapiens GN=MYH4 PE=1 SV=2	3577	223902	191	117	50	27	27.4	5.65	7437	1	1	529.617	1585.83	3	1585.83	-0.0012	2	32.24		29	0.027	K	IAEKDEELDQLKR	N			8	File5713 Spectrum2804 scans: 5290
4	MYH4_HUMAN	Myosin-4 OS=Homo sapiens GN=MYH4 PE=1 SV=2	3577	223902	191	117	50	27	27.4	5.65	7677	1	0	817.903	1633.79	2	1633.79	0.0035	0	92.14	24	29	2.7e-08	K	NLTEEMAGLDETIAK	L			12	File5713 Spectrum7468 scans: 10278
4	MYH4_HUMAN	Myosin-4 OS=Homo sapiens GN=MYH4 PE=1 SV=2	3577	223902	191	117	50	27	27.4	5.65	7740	1	0	824.894	1647.77	2	1647.78	-0.0035	0	60.68	19	28	3e-05	R	LEEAGGATSAQIEMNK	K			13	File5713 Spectrum4059 scans: 6641
4	MYH4_HUMAN	Myosin-4 OS=Homo sapiens GN=MYH4 PE=1 SV=2	3577	223902	191	117	50	27	27.4	5.65	7741	1	0	824.895	1647.78	2	1647.78	-0.0021	0	84.5	23	28	1.3e-07	R	LEEAGGATSAQIEMNK	K			12	File5713 Spectrum4143 scans: 6742
4	MYH4_HUMAN	Myosin-4 OS=Homo sapiens GN=MYH4 PE=1 SV=2	3577	223902	191	117	50	27	27.4	5.65	7742	1	0	824.895	1647.78	2	1647.78	-0.0016	0	109.58	27	28	3.9e-10	R	LEEAGGATSAQIEMNK	K			14	File5713 Spectrum3997 scans: 6561
4	MYH4_HUMAN	Myosin-4 OS=Homo sapiens GN=MYH4 PE=1 SV=2	3577	223902	191	117	50	27	27.4	5.65	7743	1	0	824.897	1647.78	2	1647.78	0.0014	0	108.05	28	28	5.9e-10	R	LEEAGGATSAQIEMNK	K			12	File5713 Spectrum3936 scans: 6484
4	MYH4_HUMAN	Myosin-4 OS=Homo sapiens GN=MYH4 PE=1 SV=2	3577	223902	191	117	50	27	27.4	5.65	7744	1	0	824.897	1647.78	2	1647.78	0.0023	0	37.88	23	28	0.0061	R	LEEAGGATSAQIEMNK	K			7	File5713 Spectrum4475 scans: 7110
4	MYH4_HUMAN	Myosin-4 OS=Homo sapiens GN=MYH4 PE=1 SV=2	3577	223902	191	117	50	27	27.4	5.65	7745	1	0	824.897	1647.78	2	1647.78	0.0024	0	87.91	28	28	6.1e-08	R	LEEAGGATSAQIEMNK	K			11	File5713 Spectrum4240 scans: 6849
4	MYH4_HUMAN	Myosin-4 OS=Homo sapiens GN=MYH4 PE=1 SV=2	3577	223902	191	117	50	27	27.4	5.65	7746	7	0	824.897	1647.78	2	1647.78	0.0028	0	0.72	16	28	32	R	LEEAGGATSAQIEMNK	K			2	File5713 Spectrum8806 scans: 11744
4	MYH4_HUMAN	Myosin-4 OS=Homo sapiens GN=MYH4 PE=1 SV=2	3577	223902	191	117	50	27	27.4	5.65	7747	1	0	824.898	1647.78	2	1647.78	0.0031	0	97.53	26	28	6.7e-09	R	LEEAGGATSAQIEMNK	K			13	File5713 Spectrum3744 scans: 6282
4	MYH4_HUMAN	Myosin-4 OS=Homo sapiens GN=MYH4 PE=1 SV=2	3577	223902	191	117	50	27	27.4	5.65	7748	1	0	824.898	1647.78	2	1647.78	0.0036	0	13.13	17	28	1.9	R	LEEAGGATSAQIEMNK	K			3	File5713 Spectrum8076 scans: 10932
4	MYH4_HUMAN	Myosin-4 OS=Homo sapiens GN=MYH4 PE=1 SV=2	3577	223902	191	117	50	27	27.4	5.65	7749	1	0	824.898	1647.78	2	1647.78	0.0042	0	105.8	26	28	1e-09	R	LEEAGGATSAQIEMNK	K			13	File5713 Spectrum3835 scans: 6378
4	MYH4_HUMAN	Myosin-4 OS=Homo sapiens GN=MYH4 PE=1 SV=2	3577	223902	191	117	50	27	27.4	5.65	7750	1	0	824.898	1647.78	2	1647.78	0.005	0	19.61	16	29	0.45	R	LEEAGGATSAQIEMNK	K			4	File5713 Spectrum8164 scans: 11027
4	MYH4_HUMAN	Myosin-4 OS=Homo sapiens GN=MYH4 PE=1 SV=2	3577	223902	191	117	50	27	27.4	5.65	7755	1	0	824.901	1647.79	2	1647.78	0.0095	0	17.69	19	29	0.71	R	LEEAGGATSAQIEMNK	K			4	File5713 Spectrum8761 scans: 11676
4	MYH4_HUMAN	Myosin-4 OS=Homo sapiens GN=MYH4 PE=1 SV=2	3577	223902	191	117	50	27	27.4	5.65	7756	1	0	824.902	1647.79	2	1647.78	0.0128	0	8.38	20	29	6.3	R	LEEAGGATSAQIEMNK	K			5	File5713 Spectrum8665 scans: 11557
4	MYH4_HUMAN	Myosin-4 OS=Homo sapiens GN=MYH4 PE=1 SV=2	3577	223902	191	117	50	27	27.4	5.65	7757	1	0	824.903	1647.79	2	1647.78	0.015	0	29.59	15	29	0.049	R	LEEAGGATSAQIEMNK	K			6	File5713 Spectrum8256 scans: 11125
4	MYH4_HUMAN	Myosin-4 OS=Homo sapiens GN=MYH4 PE=1 SV=2	3577	223902	191	117	50	27	27.4	5.65	7827	1	0	832.894	1663.77	2	1663.77	0.0015	0	92.11	19	27	1.8e-08	R	LEEAGGATSAQIEMNK	K	Oxidation (M)	0.0000000000000100.0	14	File5713 Spectrum2846 scans: 5334
4	MYH4_HUMAN	Myosin-4 OS=Homo sapiens GN=MYH4 PE=1 SV=2	3577	223902	191	117	50	27	27.4	5.65	7960	1	0	844.952	1687.89	2	1687.88	0.0107	0	67.77	26	29	8e-06	K	VLNASAIPEGQFIDSK	K			12	File5713 Spectrum6444 scans: 9187
4	MYH4_HUMAN	Myosin-4 OS=Homo sapiens GN=MYH4 PE=1 SV=2	3577	223902	191	117	50	27	27.4	5.65	8040	1	0	851.923	1701.83	2	1701.82	0.0063	0	103.85		29	1.7e-09	R	LQNEVEDLMIDVER	S			11	File5713 Spectrum8409 scans: 11286
4	MYH4_HUMAN	Myosin-4 OS=Homo sapiens GN=MYH4 PE=1 SV=2	3577	223902	191	117	50	27	27.4	5.65	8100	1	0	570.658	1708.95	3	1708.95	0.0056	0	46.44	25	26	0.00051	R	VQLLHTQNTSLINTK	K			9	File5713 Spectrum4948 scans: 7607
4	MYH4_HUMAN	Myosin-4 OS=Homo sapiens GN=MYH4 PE=1 SV=2	3577	223902	191	117	50	27	27.4	5.65	8371	4	0	584.958	1751.85	3	1751.88	-0.0281	2	2.3	22	29	25	K	AKKAITDAAMMAEELK	K	2 Oxidation (M)	0.0000000001100000.0	6	File5713 Spectrum4407 scans: 7035
4	MYH4_HUMAN	Myosin-4 OS=Homo sapiens GN=MYH4 PE=1 SV=2	3577	223902	191	117	50	27	27.4	5.65	8888	1	0	930.449	1858.88	2	1858.88	0.0038	0	50.69	21	28	0.00032	K	LEQQVDDLEGSLEQEK	K			10	File5713 Spectrum6015 scans: 8730
4	MYH4_HUMAN	Myosin-4 OS=Homo sapiens GN=MYH4 PE=1 SV=2	3577	223902	191	117	50	27	27.4	5.65	8908	6	0	623.651	1867.93	3	1867.96	-0.0265	1	0.02	19	29	43	K	AERSYHIFYQILSNK	K			6	File5713 Spectrum5916 scans: 8624
4	MYH4_HUMAN	Myosin-4 OS=Homo sapiens GN=MYH4 PE=1 SV=2	3577	223902	191	117	50	27	27.4	5.65	9170	5	1	981.996	1961.98	2	1961.94	0.0326	1	1.81	24	30	34	R	QAEEAEEQSNVNLAKFR	K			2	File5713 Spectrum2871 scans: 5360
4	MYH4_HUMAN	Myosin-4 OS=Homo sapiens GN=MYH4 PE=1 SV=2	3577	223902	191	117	50	27	27.4	5.65	9193	1	0	987.004	1971.99	2	1971.97	0.0179	0	93.92	22	30	2.1e-08	K	NLQQEISDLTEQIAEGGK	H			12	File5713 Spectrum8549 scans: 11433
4	MYH4_HUMAN	Myosin-4 OS=Homo sapiens GN=MYH4 PE=1 SV=2	3577	223902	191	117	50	27	27.4	5.65	9267	1	0	671.975	2012.9	3	2012.9	-0.0018	0	43.96	18	25	0.00067	K	MEGDLNEMEIQLNHANR	Q			10	File5713 Spectrum6074 scans: 8793
4	MYH4_HUMAN	Myosin-4 OS=Homo sapiens GN=MYH4 PE=1 SV=2	3577	223902	191	117	50	27	27.4	5.65	9394	1	0	1045.02	2088.03	2	2088.02	0.0111	1	78.39		29	6.3e-07	K	TKLEQQVDDLEGSLEQEK	K			12	File5713 Spectrum6693 scans: 9455
4	MYH4_HUMAN	Myosin-4 OS=Homo sapiens GN=MYH4 PE=1 SV=2	3577	223902	191	117	50	27	27.4	5.65	9446	1	0	714.676	2141.01	3	2141	0.0069	1	92.73		28	1.7e-08	K	KMEGDLNEMEIQLNHANR	Q			10	File5713 Spectrum5504 scans: 8191
4	MYH4_HUMAN	Myosin-4 OS=Homo sapiens GN=MYH4 PE=1 SV=2	3577	223902	191	117	50	27	27.4	5.65	9459	2	0	1088.5	2174.99	2	2175.02	-0.0236	1	27.89		27	0.041	K	EVTERAEDEEEINAELTAK	K			10	File5713 Spectrum5116 scans: 7784
4	MYH4_HUMAN	Myosin-4 OS=Homo sapiens GN=MYH4 PE=1 SV=2	3577	223902	191	117	50	27	27.4	5.65	9460	1	0	726.012	2175.01	3	2175.02	-0.003	1	27.83	17	28	0.054	K	EVTERAEDEEEINAELTAK	K			8	File5713 Spectrum6382 scans: 9122
4	MYH4_HUMAN	Myosin-4 OS=Homo sapiens GN=MYH4 PE=1 SV=2	3577	223902	191	117	50	27	27.4	5.65	9461	1	0	726.014	2175.02	3	2175.02	0.001	1	31.79	22	28	0.022	K	EVTERAEDEEEINAELTAK	K			6	File5713 Spectrum8296 scans: 11167
4	MYH4_HUMAN	Myosin-4 OS=Homo sapiens GN=MYH4 PE=1 SV=2	3577	223902	191	117	50	27	27.4	5.65	9463	1	0	726.014	2175.02	3	2175.02	0.0017	1	11.66	20	28	2.3	K	EVTERAEDEEEINAELTAK	K			4	File5713 Spectrum7772 scans: 10605
4	MYH4_HUMAN	Myosin-4 OS=Homo sapiens GN=MYH4 PE=1 SV=2	3577	223902	191	117	50	27	27.4	5.65	9464	1	0	726.014	2175.02	3	2175.02	0.0019	1	31.08	21	28	0.026	K	EVTERAEDEEEINAELTAK	K			5	File5713 Spectrum7955 scans: 10803
4	MYH4_HUMAN	Myosin-4 OS=Homo sapiens GN=MYH4 PE=1 SV=2	3577	223902	191	117	50	27	27.4	5.65	9466	1	0	726.014	2175.02	3	2175.02	0.003	1	61.3	23	28	2.5e-05	K	EVTERAEDEEEINAELTAK	K			12	File5713 Spectrum8104 scans: 10964
4	MYH4_HUMAN	Myosin-4 OS=Homo sapiens GN=MYH4 PE=1 SV=2	3577	223902	191	117	50	27	27.4	5.65	9467	1	0	726.014	2175.02	3	2175.02	0.003	1	47.27	25	28	0.00063	K	EVTERAEDEEEINAELTAK	K			14	File5713 Spectrum8213 scans: 11079
4	MYH4_HUMAN	Myosin-4 OS=Homo sapiens GN=MYH4 PE=1 SV=2	3577	223902	191	117	50	27	27.4	5.65	9468	1	0	726.014	2175.02	3	2175.02	0.0034	1	36.59	20	28	0.0074	K	EVTERAEDEEEINAELTAK	K			9	File5713 Spectrum5007 scans: 7669
4	MYH4_HUMAN	Myosin-4 OS=Homo sapiens GN=MYH4 PE=1 SV=2	3577	223902	191	117	50	27	27.4	5.65	9469	1	0	726.015	2175.02	3	2175.02	0.0048	1	35.4	19	28	0.0099	K	EVTERAEDEEEINAELTAK	K			18	File5713 Spectrum5203 scans: 7875
4	MYH4_HUMAN	Myosin-4 OS=Homo sapiens GN=MYH4 PE=1 SV=2	3577	223902	191	117	50	27	27.4	5.65	9470	1	0	726.015	2175.02	3	2175.02	0.0052	1	35.85	20	28	0.0091	K	EVTERAEDEEEINAELTAK	K			6	File5713 Spectrum7676 scans: 10500
4	MYH4_HUMAN	Myosin-4 OS=Homo sapiens GN=MYH4 PE=1 SV=2	3577	223902	191	117	50	27	27.4	5.65	9471	1	0	726.015	2175.02	3	2175.02	0.0054	1	54.11	19	28	0.00013	K	EVTERAEDEEEINAELTAK	K			6	File5713 Spectrum8037 scans: 10890
4	MYH4_HUMAN	Myosin-4 OS=Homo sapiens GN=MYH4 PE=1 SV=2	3577	223902	191	117	50	27	27.4	5.65	9472	1	0	726.015	2175.02	3	2175.02	0.0054	1	40.5	19	28	0.0031	K	EVTERAEDEEEINAELTAK	K			18	File5713 Spectrum5096 scans: 7763
4	MYH4_HUMAN	Myosin-4 OS=Homo sapiens GN=MYH4 PE=1 SV=2	3577	223902	191	117	50	27	27.4	5.65	9473	1	0	726.015	2175.02	3	2175.02	0.0056	1	23.36	18	28	0.16	K	EVTERAEDEEEINAELTAK	K			9	File5713 Spectrum8812 scans: 11751
4	MYH4_HUMAN	Myosin-4 OS=Homo sapiens GN=MYH4 PE=1 SV=2	3577	223902	191	117	50	27	27.4	5.65	9475	1	0	726.015	2175.02	3	2175.02	0.0061	1	32.62	22	28	0.019	K	EVTERAEDEEEINAELTAK	K			22	File5713 Spectrum5423 scans: 8106
4	MYH4_HUMAN	Myosin-4 OS=Homo sapiens GN=MYH4 PE=1 SV=2	3577	223902	191	117	50	27	27.4	5.65	9476	1	0	726.015	2175.02	3	2175.02	0.0063	1	38.95	19	28	0.0044	K	EVTERAEDEEEINAELTAK	K			10	File5713 Spectrum5317 scans: 7995
4	MYH4_HUMAN	Myosin-4 OS=Homo sapiens GN=MYH4 PE=1 SV=2	3577	223902	191	117	50	27	27.4	5.65	9477	2	0	726.015	2175.02	3	2175.02	0.0067	1	4.8	17	28	12	K	EVTERAEDEEEINAELTAK	K			3	File5713 Spectrum8901 scans: 11924
4	MYH4_HUMAN	Myosin-4 OS=Homo sapiens GN=MYH4 PE=1 SV=2	3577	223902	191	117	50	27	27.4	5.65	9478	1	0	1088.52	2175.03	2	2175.02	0.0072	1	10.15	18	28	3.4	K	EVTERAEDEEEINAELTAK	K			2	File5713 Spectrum8041 scans: 10894
4	MYH4_HUMAN	Myosin-4 OS=Homo sapiens GN=MYH4 PE=1 SV=2	3577	223902	191	117	50	27	27.4	5.65	9479	1	0	726.016	2175.03	3	2175.02	0.0072	1	4.58	13	28	12	K	EVTERAEDEEEINAELTAK	K			4	File5713 Spectrum8969 scans: 12027
4	MYH4_HUMAN	Myosin-4 OS=Homo sapiens GN=MYH4 PE=1 SV=2	3577	223902	191	117	50	27	27.4	5.65	9480	3	0	726.016	2175.03	3	2175.02	0.0074	1	7.01	20	28	7	K	EVTERAEDEEEINAELTAK	K			4	File5713 Spectrum9024 scans: 12104
4	MYH4_HUMAN	Myosin-4 OS=Homo sapiens GN=MYH4 PE=1 SV=2	3577	223902	191	117	50	27	27.4	5.65	9481	1	0	1088.52	2175.03	2	2175.02	0.0086	1	67.66	22	28	6.1e-06	K	EVTERAEDEEEINAELTAK	K			15	File5713 Spectrum5030 scans: 7693
4	MYH4_HUMAN	Myosin-4 OS=Homo sapiens GN=MYH4 PE=1 SV=2	3577	223902	191	117	50	27	27.4	5.65	9482	1	0	726.016	2175.03	3	2175.02	0.0088	1	32.48	19	28	0.02	K	EVTERAEDEEEINAELTAK	K			9	File5713 Spectrum8709 scans: 11610
4	MYH4_HUMAN	Myosin-4 OS=Homo sapiens GN=MYH4 PE=1 SV=2	3577	223902	191	117	50	27	27.4	5.65	9483	1	0	726.016	2175.03	3	2175.02	0.0091	1	2.74	15	28	19	K	EVTERAEDEEEINAELTAK	K			2	File5713 Spectrum8836 scans: 11796
4	MYH4_HUMAN	Myosin-4 OS=Homo sapiens GN=MYH4 PE=1 SV=2	3577	223902	191	117	50	27	27.4	5.65	9485	5	0	726.017	2175.03	3	2175.02	0.0101	1	2.73	17	28	19	K	EVTERAEDEEEINAELTAK	K			2	File5713 Spectrum8930 scans: 11971
4	MYH4_HUMAN	Myosin-4 OS=Homo sapiens GN=MYH4 PE=1 SV=2	3577	223902	191	117	50	27	27.4	5.65	9487	6	0	726.017	2175.03	3	2175.02	0.0114	1	2.19	17	28	22	K	EVTERAEDEEEINAELTAK	K			4	File5713 Spectrum7444 scans: 10252
4	MYH4_HUMAN	Myosin-4 OS=Homo sapiens GN=MYH4 PE=1 SV=2	3577	223902	191	117	50	27	27.4	5.65	9488	1	0	726.017	2175.03	3	2175.02	0.0121	1	17.51	23	28	0.66	K	EVTERAEDEEEINAELTAK	K			4	File5713 Spectrum7164 scans: 9953
4	MYH4_HUMAN	Myosin-4 OS=Homo sapiens GN=MYH4 PE=1 SV=2	3577	223902	191	117	50	27	27.4	5.65	9489	1	0	726.018	2175.03	3	2175.02	0.0147	1	31.68	18	28	0.026	K	EVTERAEDEEEINAELTAK	K			6	File5713 Spectrum8659 scans: 11550
4	MYH4_HUMAN	Myosin-4 OS=Homo sapiens GN=MYH4 PE=1 SV=2	3577	223902	191	117	50	27	27.4	5.65	9490	1	0	726.019	2175.03	3	2175.02	0.0162	1	25.56	19	28	0.11	K	EVTERAEDEEEINAELTAK	K			5	File5713 Spectrum8755 scans: 11667
4	MYH4_HUMAN	Myosin-4 OS=Homo sapiens GN=MYH4 PE=1 SV=2	3577	223902	191	117	50	27	27.4	5.65	9492	1	0	726.02	2175.04	3	2175.02	0.0204	1	25.3	21	29	0.12	K	EVTERAEDEEEINAELTAK	K			6	File5713 Spectrum8602 scans: 11488
4	MYH4_HUMAN	Myosin-4 OS=Homo sapiens GN=MYH4 PE=1 SV=2	3577	223902	191	117	50	27	27.4	5.65	9535	2	1	1100.03	2198.05	2	2198.05	0.0024	0	80.27		28	3.3e-07	K	NDLQLQVQAEADALADAEER	C			11	File5713 Spectrum7714 scans: 10542
4	MYH4_HUMAN	Myosin-4 OS=Homo sapiens GN=MYH4 PE=1 SV=2	3577	223902	191	117	50	27	27.4	5.65	9536	2	1	1100.03	2198.05	2	2198.05	0.0095	0	54.36		28	0.00014	K	NDLQLQVQAEADALADAEER	C			8	File5713 Spectrum8278 scans: 11148
4	MYH4_HUMAN	Myosin-4 OS=Homo sapiens GN=MYH4 PE=1 SV=2	3577	223902	191	117	50	27	27.4	5.65	9537	2	1	1100.04	2198.07	2	2198.05	0.0222	0	46.81		29	0.00086	K	NDLQLQVQAEADALADAEER	C			7	File5713 Spectrum7816 scans: 10653
4	MYH4_HUMAN	Myosin-4 OS=Homo sapiens GN=MYH4 PE=1 SV=2	3577	223902	191	117	50	27	27.4	5.65	9694	1	0	605.056	2416.2	4	2416.2	-0.0011	2	17.06	21	29	0.85	K	IKEVTERAEDEEEINAELTAK	K			5	File5713 Spectrum9005 scans: 12076
4	MYH4_HUMAN	Myosin-4 OS=Homo sapiens GN=MYH4 PE=1 SV=2	3577	223902	191	117	50	27	27.4	5.65	9696	1	0	605.056	2416.2	4	2416.2	-0.0004	2	32.44	27	29	0.024	K	IKEVTERAEDEEEINAELTAK	K			12	File5713 Spectrum8797 scans: 11734
4	MYH4_HUMAN	Myosin-4 OS=Homo sapiens GN=MYH4 PE=1 SV=2	3577	223902	191	117	50	27	27.4	5.65	9697	1	0	806.406	2416.2	3	2416.2	0.0006	2	24.99	21	29	0.14	K	IKEVTERAEDEEEINAELTAK	K			13	File5713 Spectrum8796 scans: 11733
4	MYH4_HUMAN	Myosin-4 OS=Homo sapiens GN=MYH4 PE=1 SV=2	3577	223902	191	117	50	27	27.4	5.65	9698	7	0	605.057	2416.2	4	2416.2	0.0008	2	4.83	20	29	14	K	IKEVTERAEDEEEINAELTAK	K			5	File5713 Spectrum9100 scans: 12203
4	MYH4_HUMAN	Myosin-4 OS=Homo sapiens GN=MYH4 PE=1 SV=2	3577	223902	191	117	50	27	27.4	5.65	9701	1	0	806.407	2416.2	3	2416.2	0.0014	2	45.63	16	29	0.0012	K	IKEVTERAEDEEEINAELTAK	K			28	File5713 Spectrum5217 scans: 7890
4	MYH4_HUMAN	Myosin-4 OS=Homo sapiens GN=MYH4 PE=1 SV=2	3577	223902	191	117	50	27	27.4	5.65	9704	1	0	806.407	2416.2	3	2416.2	0.0023	2	18.02	20	29	0.69	K	IKEVTERAEDEEEINAELTAK	K			4	File5713 Spectrum8851 scans: 11825
4	MYH4_HUMAN	Myosin-4 OS=Homo sapiens GN=MYH4 PE=1 SV=2	3577	223902	191	117	50	27	27.4	5.65	9705	1	0	806.407	2416.2	3	2416.2	0.0023	2	46.22	21	29	0.001	K	IKEVTERAEDEEEINAELTAK	K			18	File5713 Spectrum5304 scans: 7981
4	MYH4_HUMAN	Myosin-4 OS=Homo sapiens GN=MYH4 PE=1 SV=2	3577	223902	191	117	50	27	27.4	5.65	9706	1	0	605.057	2416.2	4	2416.2	0.0023	2	36.71	28	29	0.0093	K	IKEVTERAEDEEEINAELTAK	K			10	File5713 Spectrum8853 scans: 11829
4	MYH4_HUMAN	Myosin-4 OS=Homo sapiens GN=MYH4 PE=1 SV=2	3577	223902	191	117	50	27	27.4	5.65	9707	1	0	605.057	2416.2	4	2416.2	0.0026	2	33.24	24	29	0.021	K	IKEVTERAEDEEEINAELTAK	K			14	File5713 Spectrum4816 scans: 7469
4	MYH4_HUMAN	Myosin-4 OS=Homo sapiens GN=MYH4 PE=1 SV=2	3577	223902	191	117	50	27	27.4	5.65	9708	1	0	806.407	2416.2	3	2416.2	0.0028	2	11.02	23	29	3.5	K	IKEVTERAEDEEEINAELTAK	K			6	File5713 Spectrum9038 scans: 12122
4	MYH4_HUMAN	Myosin-4 OS=Homo sapiens GN=MYH4 PE=1 SV=2	3577	223902	191	117	50	27	27.4	5.65	9709	4	0	806.407	2416.2	3	2416.2	0.0028	2	3.45	22	29	20	K	IKEVTERAEDEEEINAELTAK	K			2	File5713 Spectrum9196 scans: 12319
4	MYH4_HUMAN	Myosin-4 OS=Homo sapiens GN=MYH4 PE=1 SV=2	3577	223902	191	117	50	27	27.4	5.65	9711	1	0	806.407	2416.2	3	2416.2	0.0032	2	50.39	26	29	0.0004	K	IKEVTERAEDEEEINAELTAK	K			12	File5713 Spectrum7654 scans: 10476
4	MYH4_HUMAN	Myosin-4 OS=Homo sapiens GN=MYH4 PE=1 SV=2	3577	223902	191	117	50	27	27.4	5.65	9712	1	0	806.407	2416.2	3	2416.2	0.0032	2	49.07	18	29	0.00054	K	IKEVTERAEDEEEINAELTAK	K			23	File5713 Spectrum4838 scans: 7492
4	MYH4_HUMAN	Myosin-4 OS=Homo sapiens GN=MYH4 PE=1 SV=2	3577	223902	191	117	50	27	27.4	5.65	9713	1	0	605.057	2416.2	4	2416.2	0.0033	2	39.35	24	29	0.0051	K	IKEVTERAEDEEEINAELTAK	K			26	File5713 Spectrum4916 scans: 7574
4	MYH4_HUMAN	Myosin-4 OS=Homo sapiens GN=MYH4 PE=1 SV=2	3577	223902	191	117	50	27	27.4	5.65	9714	1	0	806.407	2416.2	3	2416.2	0.0035	2	32.27	23	29	0.026	K	IKEVTERAEDEEEINAELTAK	K			13	File5713 Spectrum6336 scans: 9069
4	MYH4_HUMAN	Myosin-4 OS=Homo sapiens GN=MYH4 PE=1 SV=2	3577	223902	191	117	50	27	27.4	5.65	9716	1	0	806.408	2416.2	3	2416.2	0.0039	2	22.13	17	29	0.27	K	IKEVTERAEDEEEINAELTAK	K			14	File5713 Spectrum4742 scans: 7391
4	MYH4_HUMAN	Myosin-4 OS=Homo sapiens GN=MYH4 PE=1 SV=2	3577	223902	191	117	50	27	27.4	5.65	9717	1	0	1209.11	2416.2	2	2416.2	0.0039	2	97.91	27	29	7.1e-09	K	IKEVTERAEDEEEINAELTAK	K			16	File5713 Spectrum4841 scans: 7495
4	MYH4_HUMAN	Myosin-4 OS=Homo sapiens GN=MYH4 PE=1 SV=2	3577	223902	191	117	50	27	27.4	5.65	9718	1	0	806.408	2416.2	3	2416.2	0.0041	2	29.75	25	29	0.047	K	IKEVTERAEDEEEINAELTAK	K			8	File5713 Spectrum8996 scans: 12064
4	MYH4_HUMAN	Myosin-4 OS=Homo sapiens GN=MYH4 PE=1 SV=2	3577	223902	191	117	50	27	27.4	5.65	9719	1	0	806.408	2416.2	3	2416.2	0.0041	2	42	19	29	0.0028	K	IKEVTERAEDEEEINAELTAK	K			20	File5713 Spectrum8099 scans: 10958
4	MYH4_HUMAN	Myosin-4 OS=Homo sapiens GN=MYH4 PE=1 SV=2	3577	223902	191	117	50	27	27.4	5.65	9720	1	0	806.408	2416.2	3	2416.2	0.0043	2	38.5	19	29	0.0063	K	IKEVTERAEDEEEINAELTAK	K			12	File5713 Spectrum6009 scans: 8724
4	MYH4_HUMAN	Myosin-4 OS=Homo sapiens GN=MYH4 PE=1 SV=2	3577	223902	191	117	50	27	27.4	5.65	9721	1	0	605.058	2416.2	4	2416.2	0.0045	2	21.51	28	29	0.31	K	IKEVTERAEDEEEINAELTAK	K			9	File5713 Spectrum8960 scans: 12016
4	MYH4_HUMAN	Myosin-4 OS=Homo sapiens GN=MYH4 PE=1 SV=2	3577	223902	191	117	50	27	27.4	5.65	9722	1	0	806.408	2416.2	3	2416.2	0.0048	2	35.3	16	29	0.013	K	IKEVTERAEDEEEINAELTAK	K			13	File5713 Spectrum5644 scans: 8338
4	MYH4_HUMAN	Myosin-4 OS=Homo sapiens GN=MYH4 PE=1 SV=2	3577	223902	191	117	50	27	27.4	5.65	9723	1	0	806.408	2416.2	3	2416.2	0.005	2	41.06	17	29	0.0035	K	IKEVTERAEDEEEINAELTAK	K			27	File5713 Spectrum5136 scans: 7805
4	MYH4_HUMAN	Myosin-4 OS=Homo sapiens GN=MYH4 PE=1 SV=2	3577	223902	191	117	50	27	27.4	5.65	9724	2	0	806.408	2416.2	3	2416.2	0.0052	2	7.38	20	29	8	K	IKEVTERAEDEEEINAELTAK	K			4	File5713 Spectrum8955 scans: 12009
4	MYH4_HUMAN	Myosin-4 OS=Homo sapiens GN=MYH4 PE=1 SV=2	3577	223902	191	117	50	27	27.4	5.65	9725	1	0	605.058	2416.2	4	2416.2	0.0055	2	23.24	19	29	0.21	K	IKEVTERAEDEEEINAELTAK	K			6	File5713 Spectrum7063 scans: 9845
4	MYH4_HUMAN	Myosin-4 OS=Homo sapiens GN=MYH4 PE=1 SV=2	3577	223902	191	117	50	27	27.4	5.65	9726	1	0	605.058	2416.2	4	2416.2	0.0055	2	36.85	23	29	0.009	K	IKEVTERAEDEEEINAELTAK	K			15	File5713 Spectrum5002 scans: 7664
4	MYH4_HUMAN	Myosin-4 OS=Homo sapiens GN=MYH4 PE=1 SV=2	3577	223902	191	117	50	27	27.4	5.65	9727	1	0	806.408	2416.2	3	2416.2	0.0056	2	41.62	21	29	0.003	K	IKEVTERAEDEEEINAELTAK	K			19	File5713 Spectrum7944 scans: 10791
4	MYH4_HUMAN	Myosin-4 OS=Homo sapiens GN=MYH4 PE=1 SV=2	3577	223902	191	117	50	27	27.4	5.65	9728	1	0	806.408	2416.2	3	2416.2	0.0056	2	44.7	22	29	0.0015	K	IKEVTERAEDEEEINAELTAK	K			20	File5713 Spectrum8171 scans: 11035
4	MYH4_HUMAN	Myosin-4 OS=Homo sapiens GN=MYH4 PE=1 SV=2	3577	223902	191	117	50	27	27.4	5.65	9729	1	0	605.058	2416.2	4	2416.2	0.0057	2	20.18		29	0.42	K	IKEVTERAEDEEEINAELTAK	K			6	File5713 Spectrum8925 scans: 11963
4	MYH4_HUMAN	Myosin-4 OS=Homo sapiens GN=MYH4 PE=1 SV=2	3577	223902	191	117	50	27	27.4	5.65	9730	1	0	806.408	2416.2	3	2416.2	0.0059	2	41.66	22	29	0.003	K	IKEVTERAEDEEEINAELTAK	K			10	File5713 Spectrum7131 scans: 9918
4	MYH4_HUMAN	Myosin-4 OS=Homo sapiens GN=MYH4 PE=1 SV=2	3577	223902	191	117	50	27	27.4	5.65	9731	1	0	806.408	2416.2	3	2416.2	0.0059	2	18.28	15	29	0.65	K	IKEVTERAEDEEEINAELTAK	K			13	File5713 Spectrum7864 scans: 10704
4	MYH4_HUMAN	Myosin-4 OS=Homo sapiens GN=MYH4 PE=1 SV=2	3577	223902	191	117	50	27	27.4	5.65	9732	1	0	605.058	2416.2	4	2416.2	0.006	2	28.41	20	29	0.063	K	IKEVTERAEDEEEINAELTAK	K			12	File5713 Spectrum7146 scans: 9934
4	MYH4_HUMAN	Myosin-4 OS=Homo sapiens GN=MYH4 PE=1 SV=2	3577	223902	191	117	50	27	27.4	5.65	9733	1	0	806.408	2416.2	3	2416.2	0.0063	2	35.02	19	29	0.014	K	IKEVTERAEDEEEINAELTAK	K			9	File5713 Spectrum7490 scans: 10301
4	MYH4_HUMAN	Myosin-4 OS=Homo sapiens GN=MYH4 PE=1 SV=2	3577	223902	191	117	50	27	27.4	5.65	9734	1	0	806.409	2416.2	3	2416.2	0.0067	2	39.92	21	29	0.0044	K	IKEVTERAEDEEEINAELTAK	K			21	File5713 Spectrum8245 scans: 11114
4	MYH4_HUMAN	Myosin-4 OS=Homo sapiens GN=MYH4 PE=1 SV=2	3577	223902	191	117	50	27	27.4	5.65	9735	1	0	605.058	2416.2	4	2416.2	0.0067	2	38.98		29	0.0056	K	IKEVTERAEDEEEINAELTAK	K			11	File5713 Spectrum8895 scans: 11915
4	MYH4_HUMAN	Myosin-4 OS=Homo sapiens GN=MYH4 PE=1 SV=2	3577	223902	191	117	50	27	27.4	5.65	9736	1	0	1209.11	2416.2	2	2416.2	0.0069	2	22.47	16	29	0.25	K	IKEVTERAEDEEEINAELTAK	K			6	File5713 Spectrum5208 scans: 7880
4	MYH4_HUMAN	Myosin-4 OS=Homo sapiens GN=MYH4 PE=1 SV=2	3577	223902	191	117	50	27	27.4	5.65	9737	1	0	605.058	2416.2	4	2416.2	0.007	2	32.68	20	29	0.024	K	IKEVTERAEDEEEINAELTAK	K			13	File5713 Spectrum8247 scans: 11116
4	MYH4_HUMAN	Myosin-4 OS=Homo sapiens GN=MYH4 PE=1 SV=2	3577	223902	191	117	50	27	27.4	5.65	9738	1	0	806.409	2416.2	3	2416.2	0.007	2	27.61	16	29	0.076	K	IKEVTERAEDEEEINAELTAK	K			6	File5713 Spectrum7224 scans: 10016
4	MYH4_HUMAN	Myosin-4 OS=Homo sapiens GN=MYH4 PE=1 SV=2	3577	223902	191	117	50	27	27.4	5.65	9739	1	0	806.409	2416.2	3	2416.2	0.007	2	27.06		29	0.086	K	IKEVTERAEDEEEINAELTAK	K			13	File5713 Spectrum5565 scans: 8255
4	MYH4_HUMAN	Myosin-4 OS=Homo sapiens GN=MYH4 PE=1 SV=2	3577	223902	191	117	50	27	27.4	5.65	9740	1	0	605.058	2416.2	4	2416.2	0.0072	2	36.75	27	29	0.0092	K	IKEVTERAEDEEEINAELTAK	K			13	File5713 Spectrum7400 scans: 10206
4	MYH4_HUMAN	Myosin-4 OS=Homo sapiens GN=MYH4 PE=1 SV=2	3577	223902	191	117	50	27	27.4	5.65	9741	1	0	806.409	2416.2	3	2416.2	0.0072	2	28.69	26	29	0.059	K	IKEVTERAEDEEEINAELTAK	K			10	File5713 Spectrum7061 scans: 9843
4	MYH4_HUMAN	Myosin-4 OS=Homo sapiens GN=MYH4 PE=1 SV=2	3577	223902	191	117	50	27	27.4	5.65	9742	1	0	806.409	2416.2	3	2416.2	0.0072	2	29.33	20	29	0.051	K	IKEVTERAEDEEEINAELTAK	K			8	File5713 Spectrum7778 scans: 10612
4	MYH4_HUMAN	Myosin-4 OS=Homo sapiens GN=MYH4 PE=1 SV=2	3577	223902	191	117	50	27	27.4	5.65	9744	1	0	806.409	2416.2	3	2416.2	0.0074	2	34.35	22	29	0.016	K	IKEVTERAEDEEEINAELTAK	K			16	File5713 Spectrum8031 scans: 10884
4	MYH4_HUMAN	Myosin-4 OS=Homo sapiens GN=MYH4 PE=1 SV=2	3577	223902	191	117	50	27	27.4	5.65	9745	1	0	1209.11	2416.2	2	2416.2	0.0076	2	76.05	27	29	1.1e-06	K	IKEVTERAEDEEEINAELTAK	K			23	File5713 Spectrum4751 scans: 7400
4	MYH4_HUMAN	Myosin-4 OS=Homo sapiens GN=MYH4 PE=1 SV=2	3577	223902	191	117	50	27	27.4	5.65	9746	1	0	605.058	2416.2	4	2416.2	0.0077	2	16.22	22	29	1	K	IKEVTERAEDEEEINAELTAK	K			9	File5713 Spectrum8870 scans: 11869
4	MYH4_HUMAN	Myosin-4 OS=Homo sapiens GN=MYH4 PE=1 SV=2	3577	223902	191	117	50	27	27.4	5.65	9747	1	0	806.409	2416.2	3	2416.2	0.0079	2	33.62	20	29	0.019	K	IKEVTERAEDEEEINAELTAK	K			10	File5713 Spectrum8830 scans: 11783
4	MYH4_HUMAN	Myosin-4 OS=Homo sapiens GN=MYH4 PE=1 SV=2	3577	223902	191	117	50	27	27.4	5.65	9748	1	0	806.409	2416.2	3	2416.2	0.0079	2	29.28	20	29	0.052	K	IKEVTERAEDEEEINAELTAK	K			9	File5713 Spectrum6665 scans: 9425
4	MYH4_HUMAN	Myosin-4 OS=Homo sapiens GN=MYH4 PE=1 SV=2	3577	223902	191	117	50	27	27.4	5.65	9749	1	0	806.409	2416.2	3	2416.2	0.0079	2	29.63	23	29	0.048	K	IKEVTERAEDEEEINAELTAK	K			10	File5713 Spectrum5738 scans: 8437
4	MYH4_HUMAN	Myosin-4 OS=Homo sapiens GN=MYH4 PE=1 SV=2	3577	223902	191	117	50	27	27.4	5.65	9750	1	0	806.409	2416.2	3	2416.2	0.0079	2	20.76	17	29	0.37	K	IKEVTERAEDEEEINAELTAK	K			14	File5713 Spectrum6091 scans: 8811
4	MYH4_HUMAN	Myosin-4 OS=Homo sapiens GN=MYH4 PE=1 SV=2	3577	223902	191	117	50	27	27.4	5.65	9751	1	0	605.058	2416.2	4	2416.2	0.0082	2	26.1	18	29	0.11	K	IKEVTERAEDEEEINAELTAK	K			13	File5713 Spectrum4725 scans: 7373
4	MYH4_HUMAN	Myosin-4 OS=Homo sapiens GN=MYH4 PE=1 SV=2	3577	223902	191	117	50	27	27.4	5.65	9752	1	0	806.409	2416.21	3	2416.2	0.0085	2	39.73	25	29	0.0047	K	IKEVTERAEDEEEINAELTAK	K			18	File5713 Spectrum5839 scans: 8543
4	MYH4_HUMAN	Myosin-4 OS=Homo sapiens GN=MYH4 PE=1 SV=2	3577	223902	191	117	50	27	27.4	5.65	9754	1	0	806.409	2416.21	3	2416.2	0.0087	2	36.75	20	29	0.0094	K	IKEVTERAEDEEEINAELTAK	K			12	File5713 Spectrum8670 scans: 11563
4	MYH4_HUMAN	Myosin-4 OS=Homo sapiens GN=MYH4 PE=1 SV=2	3577	223902	191	117	50	27	27.4	5.65	9756	1	0	806.409	2416.21	3	2416.2	0.0094	2	38.59	23	29	0.0062	K	IKEVTERAEDEEEINAELTAK	K			8	File5713 Spectrum8865 scans: 11863
4	MYH4_HUMAN	Myosin-4 OS=Homo sapiens GN=MYH4 PE=1 SV=2	3577	223902	191	117	50	27	27.4	5.65	9758	1	0	605.059	2416.21	4	2416.2	0.0096	2	16.82	26	29	0.92	K	IKEVTERAEDEEEINAELTAK	K			5	File5713 Spectrum6876 scans: 9648
4	MYH4_HUMAN	Myosin-4 OS=Homo sapiens GN=MYH4 PE=1 SV=2	3577	223902	191	117	50	27	27.4	5.65	9759	1	0	605.059	2416.21	4	2416.2	0.0096	2	38.31	20	29	0.0065	K	IKEVTERAEDEEEINAELTAK	K			17	File5713 Spectrum8512 scans: 11394
4	MYH4_HUMAN	Myosin-4 OS=Homo sapiens GN=MYH4 PE=1 SV=2	3577	223902	191	117	50	27	27.4	5.65	9760	1	0	806.409	2416.21	3	2416.2	0.01	2	29.9	18	29	0.045	K	IKEVTERAEDEEEINAELTAK	K			10	File5713 Spectrum6426 scans: 9168
4	MYH4_HUMAN	Myosin-4 OS=Homo sapiens GN=MYH4 PE=1 SV=2	3577	223902	191	117	50	27	27.4	5.65	9761	1	0	806.41	2416.21	3	2416.2	0.0101	2	24.9	18	29	0.14	K	IKEVTERAEDEEEINAELTAK	K			10	File5713 Spectrum6589 scans: 9342
4	MYH4_HUMAN	Myosin-4 OS=Homo sapiens GN=MYH4 PE=1 SV=2	3577	223902	191	117	50	27	27.4	5.65	9762	1	0	806.41	2416.21	3	2416.2	0.0101	2	40.41	16	29	0.004	K	IKEVTERAEDEEEINAELTAK	K			17	File5713 Spectrum5382 scans: 8063
4	MYH4_HUMAN	Myosin-4 OS=Homo sapiens GN=MYH4 PE=1 SV=2	3577	223902	191	117	50	27	27.4	5.65	9763	1	0	806.41	2416.21	3	2416.2	0.0101	2	40.65	21	29	0.0038	K	IKEVTERAEDEEEINAELTAK	K			22	File5713 Spectrum5039 scans: 7703
4	MYH4_HUMAN	Myosin-4 OS=Homo sapiens GN=MYH4 PE=1 SV=2	3577	223902	191	117	50	27	27.4	5.65	9765	1	0	806.41	2416.21	3	2416.2	0.0103	2	34.7	22	29	0.015	K	IKEVTERAEDEEEINAELTAK	K			12	File5713 Spectrum8444 scans: 11323
4	MYH4_HUMAN	Myosin-4 OS=Homo sapiens GN=MYH4 PE=1 SV=2	3577	223902	191	117	50	27	27.4	5.65	9766	1	0	806.41	2416.21	3	2416.2	0.0103	2	31.16	20	29	0.034	K	IKEVTERAEDEEEINAELTAK	K			9	File5713 Spectrum5476 scans: 8162
4	MYH4_HUMAN	Myosin-4 OS=Homo sapiens GN=MYH4 PE=1 SV=2	3577	223902	191	117	50	27	27.4	5.65	9767	1	0	605.059	2416.21	4	2416.2	0.0106	2	39.7	19	29	0.0047	K	IKEVTERAEDEEEINAELTAK	K			14	File5713 Spectrum8832 scans: 11786
4	MYH4_HUMAN	Myosin-4 OS=Homo sapiens GN=MYH4 PE=1 SV=2	3577	223902	191	117	50	27	27.4	5.65	9768	1	0	806.41	2416.21	3	2416.2	0.0107	2	36.1	24	29	0.011	K	IKEVTERAEDEEEINAELTAK	K			9	File5713 Spectrum8889 scans: 11907
4	MYH4_HUMAN	Myosin-4 OS=Homo sapiens GN=MYH4 PE=1 SV=2	3577	223902	191	117	50	27	27.4	5.65	9769	1	0	806.41	2416.21	3	2416.2	0.0109	2	35.16	18	29	0.013	K	IKEVTERAEDEEEINAELTAK	K			10	File5713 Spectrum6848 scans: 9618
4	MYH4_HUMAN	Myosin-4 OS=Homo sapiens GN=MYH4 PE=1 SV=2	3577	223902	191	117	50	27	27.4	5.65	9770	1	0	806.41	2416.21	3	2416.2	0.0114	2	32.91	19	29	0.022	K	IKEVTERAEDEEEINAELTAK	K			10	File5713 Spectrum6979 scans: 9757
4	MYH4_HUMAN	Myosin-4 OS=Homo sapiens GN=MYH4 PE=1 SV=2	3577	223902	191	117	50	27	27.4	5.65	9771	1	0	806.41	2416.21	3	2416.2	0.0114	2	51.5	18	29	0.00031	K	IKEVTERAEDEEEINAELTAK	K			26	File5713 Spectrum4960 scans: 7620
4	MYH4_HUMAN	Myosin-4 OS=Homo sapiens GN=MYH4 PE=1 SV=2	3577	223902	191	117	50	27	27.4	5.65	9772	1	0	605.059	2416.21	4	2416.2	0.0116	2	26.82	23	29	0.091	K	IKEVTERAEDEEEINAELTAK	K			15	File5713 Spectrum8340 scans: 11213
4	MYH4_HUMAN	Myosin-4 OS=Homo sapiens GN=MYH4 PE=1 SV=2	3577	223902	191	117	50	27	27.4	5.65	9773	1	0	806.41	2416.21	3	2416.2	0.012	2	18.68	20	29	0.6	K	IKEVTERAEDEEEINAELTAK	K			7	File5713 Spectrum8921 scans: 11957
4	MYH4_HUMAN	Myosin-4 OS=Homo sapiens GN=MYH4 PE=1 SV=2	3577	223902	191	117	50	27	27.4	5.65	9774	1	0	806.41	2416.21	3	2416.2	0.012	2	33.49	26	29	0.02	K	IKEVTERAEDEEEINAELTAK	K			9	File5713 Spectrum6524 scans: 9271
4	MYH4_HUMAN	Myosin-4 OS=Homo sapiens GN=MYH4 PE=1 SV=2	3577	223902	191	117	50	27	27.4	5.65	9776	1	0	1209.11	2416.21	2	2416.2	0.0122	2	77.84	27	29	7.4e-07	K	IKEVTERAEDEEEINAELTAK	K			13	File5713 Spectrum5024 scans: 7687
4	MYH4_HUMAN	Myosin-4 OS=Homo sapiens GN=MYH4 PE=1 SV=2	3577	223902	191	117	50	27	27.4	5.65	9778	5	0	1209.11	2416.21	2	2416.2	0.0152	2	2.18	17	29	26	K	IKEVTERAEDEEEINAELTAK	K			2	File5713 Spectrum7187 scans: 9977
4	MYH4_HUMAN	Myosin-4 OS=Homo sapiens GN=MYH4 PE=1 SV=2	3577	223902	191	117	50	27	27.4	5.65	9779	1	0	806.411	2416.21	3	2416.2	0.0155	2	27.05	17	29	0.086	K	IKEVTERAEDEEEINAELTAK	K			9	File5713 Spectrum8763 scans: 11679
4	MYH4_HUMAN	Myosin-4 OS=Homo sapiens GN=MYH4 PE=1 SV=2	3577	223902	191	117	50	27	27.4	5.65	9780	1	0	806.411	2416.21	3	2416.2	0.0155	2	35.21	20	29	0.013	K	IKEVTERAEDEEEINAELTAK	K			11	File5713 Spectrum8580 scans: 11465
4	MYH4_HUMAN	Myosin-4 OS=Homo sapiens GN=MYH4 PE=1 SV=2	3577	223902	191	117	50	27	27.4	5.65	9781	1	0	806.411	2416.21	3	2416.2	0.0156	2	53.41	21	29	0.0002	K	IKEVTERAEDEEEINAELTAK	K			22	File5713 Spectrum8724 scans: 11627
4	MYH4_HUMAN	Myosin-4 OS=Homo sapiens GN=MYH4 PE=1 SV=2	3577	223902	191	117	50	27	27.4	5.65	9782	1	0	806.412	2416.21	3	2416.2	0.0158	2	41.24	20	29	0.0033	K	IKEVTERAEDEEEINAELTAK	K			11	File5713 Spectrum6237 scans: 8964
4	MYH4_HUMAN	Myosin-4 OS=Homo sapiens GN=MYH4 PE=1 SV=2	3577	223902	191	117	50	27	27.4	5.65	9783	1	0	605.061	2416.21	4	2416.2	0.017	2	37.04	24	29	0.0087	K	IKEVTERAEDEEEINAELTAK	K			16	File5713 Spectrum8648 scans: 11538
4	MYH4_HUMAN	Myosin-4 OS=Homo sapiens GN=MYH4 PE=1 SV=2	3577	223902	191	117	50	27	27.4	5.65	9784	1	0	605.061	2416.21	4	2416.2	0.0174	2	43.39	21	29	0.002	K	IKEVTERAEDEEEINAELTAK	K			14	File5713 Spectrum8715 scans: 11617
4	MYH4_HUMAN	Myosin-4 OS=Homo sapiens GN=MYH4 PE=1 SV=2	3577	223902	191	117	50	27	27.4	5.65	9785	1	0	605.061	2416.21	4	2416.2	0.0177	2	35.6	25	29	0.012	K	IKEVTERAEDEEEINAELTAK	K			12	File5713 Spectrum8759 scans: 11673
4	MYH4_HUMAN	Myosin-4 OS=Homo sapiens GN=MYH4 PE=1 SV=2	3577	223902	191	117	50	27	27.4	5.65	9786	1	0	806.413	2416.22	3	2416.2	0.0191	2	42.18	27	29	0.0027	K	IKEVTERAEDEEEINAELTAK	K			12	File5713 Spectrum8337 scans: 11210
4	MYH4_HUMAN	Myosin-4 OS=Homo sapiens GN=MYH4 PE=1 SV=2	3577	223902	191	117	50	27	27.4	5.65	9787	1	0	806.413	2416.22	3	2416.2	0.0213	2	39.36	23	29	0.005	K	IKEVTERAEDEEEINAELTAK	K			10	File5713 Spectrum6758 scans: 9523
4	MYH4_HUMAN	Myosin-4 OS=Homo sapiens GN=MYH4 PE=1 SV=2	3577	223902	191	117	50	27	27.4	5.65	9788	1	0	605.062	2416.22	4	2416.2	0.0226	2	30.88	25	29	0.035	K	IKEVTERAEDEEEINAELTAK	K			14	File5713 Spectrum8583 scans: 11469
4	MYH4_HUMAN	Myosin-4 OS=Homo sapiens GN=MYH4 PE=1 SV=2	3577	223902	191	117	50	27	27.4	5.65	9874	1	0	878.759	2633.25	3	2633.25	0.0056	1	85.89	19	28	8.3e-08	R	ELEEISERLEEAGGATSAQIEMNK	K			15	File5713 Spectrum7092 scans: 9876
4	MYH4_HUMAN	Myosin-4 OS=Homo sapiens GN=MYH4 PE=1 SV=2	3577	223902	191	117	50	27	27.4	5.65	9876	1	0	878.76	2633.26	3	2633.25	0.0107	1	49.81	22	28	0.00036	R	ELEEISERLEEAGGATSAQIEMNK	K			8	File5713 Spectrum7016 scans: 9796
4	MYH4_HUMAN	Myosin-4 OS=Homo sapiens GN=MYH4 PE=1 SV=2	3577	223902	191	117	50	27	27.4	5.65	9958	2	0	1017	4063.97	4	4063.96	0.015	1	3.83	17	27	11	R	QEAPPHIFSISDNAYQFMLTDRENQSILITGESGAGK	T			2	File5713 Spectrum8319 scans: 11191
5	PLEC_HUMAN	Plectin OS=Homo sapiens GN=PLEC PE=1 SV=3	3504	533462	216	139	191	129	35.4	5.74	75	3	1	359.191	716.367	2	716.37	-0.003	0	10.21	22	31	7	R	LQAEEK	A			3	File5713 Spectrum313 scans: 2476
5	PLEC_HUMAN	Plectin OS=Homo sapiens GN=PLEC PE=1 SV=3	3504	533462	216	139	191	129	35.4	5.74	76	1	1	359.196	716.378	2	716.382	-0.0042	0	24.22		30	0.22	K	TAQLER	S			5	File5713 Spectrum764 scans: 3022
5	PLEC_HUMAN	Plectin OS=Homo sapiens GN=PLEC PE=1 SV=3	3504	533462	216	139	191	129	35.4	5.74	92	1	0	359.688	717.362	2	717.366	-0.0034	0	21.41	26	30	0.38	R	TLEAER	Q			5	File5713 Spectrum916 scans: 3240
5	PLEC_HUMAN	Plectin OS=Homo sapiens GN=PLEC PE=1 SV=3	3504	533462	216	139	191	129	35.4	5.74	152	1	1	365.216	728.417	2	728.418	-0.0015	0	33.36		30	0.025	K	LQEALR	R			5	File5713 Spectrum2111 scans: 4557
5	PLEC_HUMAN	Plectin OS=Homo sapiens GN=PLEC PE=1 SV=3	3504	533462	216	139	191	129	35.4	5.74	171	1	0	366.186	730.357	2	730.361	-0.0038	0	41.02		26	0.002	R	QAEVER	A			5	File5713 Spectrum257 scans: 2410
5	PLEC_HUMAN	Plectin OS=Homo sapiens GN=PLEC PE=1 SV=3	3504	533462	216	139	191	129	35.4	5.74	172	1	1	366.186	730.358	2	730.361	-0.0032	0	30.83		28	0.03	R	IEAENR	A			5	File5713 Spectrum320 scans: 2485
5	PLEC_HUMAN	Plectin OS=Homo sapiens GN=PLEC PE=1 SV=3	3504	533462	216	139	191	129	35.4	5.74	180	3	1	366.206	730.398	2	730.397	0.0003	0	16.39	30	32	1.9	K	DSLLQR	E			4	File5713 Spectrum3312 scans: 5828
5	PLEC_HUMAN	Plectin OS=Homo sapiens GN=PLEC PE=1 SV=3	3504	533462	216	139	191	129	35.4	5.74	193	1	1	367.697	733.38	2	733.379	0.0011	0	22.89		29	0.22	K	SMIIDR	R			4	File5713 Spectrum3363 scans: 5882
5	PLEC_HUMAN	Plectin OS=Homo sapiens GN=PLEC PE=1 SV=3	3504	533462	216	139	191	129	35.4	5.74	226	1	1	370.183	738.352	2	738.355	-0.0031	0	19.6	24	26	0.25	R	DVGAYSK	Y			5	File5713 Spectrum1156 scans: 3509
5	PLEC_HUMAN	Plectin OS=Homo sapiens GN=PLEC PE=1 SV=3	3504	533462	216	139	191	129	35.4	5.74	244	1	1	372.702	743.389	2	743.393	-0.0034	0	26.42	25	29	0.095	R	LAEQQR	A			4	File5713 Spectrum208 scans: 2351
5	PLEC_HUMAN	Plectin OS=Homo sapiens GN=PLEC PE=1 SV=3	3504	533462	216	139	191	129	35.4	5.74	250	1	1	373.194	744.373	2	744.377	-0.0033	0	27.84		30	0.084	R	LEAEAGR	F			5	File5713 Spectrum697 scans: 2943
5	PLEC_HUMAN	Plectin OS=Homo sapiens GN=PLEC PE=1 SV=3	3504	533462	216	139	191	129	35.4	5.74	273	1	1	374.196	746.377	2	746.381	-0.0037	0	34.96		29	0.014	R	LSAEAEK	V			6	File5713 Spectrum658 scans: 2892
5	PLEC_HUMAN	Plectin OS=Homo sapiens GN=PLEC PE=1 SV=3	3504	533462	216	139	191	129	35.4	5.74	469	1	1	387.204	772.394	2	772.398	-0.0042	0	17.93	22	29	0.72	R	HYLQGR	S			4	File5713 Spectrum737 scans: 2992
5	PLEC_HUMAN	Plectin OS=Homo sapiens GN=PLEC PE=1 SV=3	3504	533462	216	139	191	129	35.4	5.74	517	1	1	390.224	778.434	2	778.434	0.0006	0	26.72		29	0.089	R	LSFSGLR	A			5	File5713 Spectrum5666 scans: 8361
5	PLEC_HUMAN	Plectin OS=Homo sapiens GN=PLEC PE=1 SV=3	3504	533462	216	139	191	129	35.4	5.74	594	1	0	394.711	787.406	2	787.408	-0.0011	0	22.38		30	0.34	R	IEEEIR	V			4	File5713 Spectrum2209 scans: 4662
5	PLEC_HUMAN	Plectin OS=Homo sapiens GN=PLEC PE=1 SV=3	3504	533462	216	139	191	129	35.4	5.74	630	3	1	397.207	792.399	2	792.402	-0.0024	0	11.93	27	29	2.8	R	FIEQEK	A			4	File5713 Spectrum1594 scans: 3997
5	PLEC_HUMAN	Plectin OS=Homo sapiens GN=PLEC PE=1 SV=3	3504	533462	216	139	191	129	35.4	5.74	642	1	0	398.204	794.392	2	794.392	0.0002	0	20.04	23	28	0.38	R	TEYNLR	L			3	File5713 Spectrum2547 scans: 5018
5	PLEC_HUMAN	Plectin OS=Homo sapiens GN=PLEC PE=1 SV=3	3504	533462	216	139	191	129	35.4	5.74	699	1	1	401.264	800.514	2	800.512	0.0015	0	26.38	23	26	0.051	K	TISLVIR	G			5	File5713 Spectrum5922 scans: 8630
5	PLEC_HUMAN	Plectin OS=Homo sapiens GN=PLEC PE=1 SV=3	3504	533462	216	139	191	129	35.4	5.74	947	1	1	414.751	827.488	2	827.486	0.0012	0	46.59		28	0.00085	R	VAQLLER	W			6	File5713 Spectrum3739 scans: 6277
5	PLEC_HUMAN	Plectin OS=Homo sapiens GN=PLEC PE=1 SV=3	3504	533462	216	139	191	129	35.4	5.74	948	5	1	414.751	827.488	2	827.486	0.0015	0	12.52		28	2.2	R	VAQLLER	W			3	File5713 Spectrum3908 scans: 6454
5	PLEC_HUMAN	Plectin OS=Homo sapiens GN=PLEC PE=1 SV=3	3504	533462	216	139	191	129	35.4	5.74	1120	1	1	422.729	843.444	2	843.445	-0.0009	0	31.48		29	0.035	R	ELEQLGR	Q			4	File5713 Spectrum3040 scans: 5541
5	PLEC_HUMAN	Plectin OS=Homo sapiens GN=PLEC PE=1 SV=3	3504	533462	216	139	191	129	35.4	5.74	1127	2	1	423.208	844.4	2	844.404	-0.0033	0	15.78		27	0.67	R	GAQEVGER	L			4	File5713 Spectrum487 scans: 2693
5	PLEC_HUMAN	Plectin OS=Homo sapiens GN=PLEC PE=1 SV=3	3504	533462	216	139	191	129	35.4	5.74	1188	1	0	425.737	849.46	2	849.46	0.0006	0	18.04	21	28	0.62	R	LDLQYAK	L			6	File5713 Spectrum4152 scans: 6753
5	PLEC_HUMAN	Plectin OS=Homo sapiens GN=PLEC PE=1 SV=3	3504	533462	216	139	191	129	35.4	5.74	1209	1	1	426.715	851.415	2	851.414	0.0011	0	31.6	21	28	0.023	R	SALDQYR	A			4	File5713 Spectrum3041 scans: 5542
5	PLEC_HUMAN	Plectin OS=Homo sapiens GN=PLEC PE=1 SV=3	3504	533462	216	139	191	129	35.4	5.74	1219	1	1	427.72	853.425	2	853.429	-0.0039	0	10.63	14	27	2.4	R	AHEEQLK	E			7	File5713 Spectrum175 scans: 2307
5	PLEC_HUMAN	Plectin OS=Homo sapiens GN=PLEC PE=1 SV=3	3504	533462	216	139	191	129	35.4	5.74	1293	1	1	430.707	859.399	2	859.404	-0.0047	0	31.78		26	0.015	R	QVEEAER	L			5	File5713 Spectrum409 scans: 2598
5	PLEC_HUMAN	Plectin OS=Homo sapiens GN=PLEC PE=1 SV=3	3504	533462	216	139	191	129	35.4	5.74	1326	2	1	432.235	862.456	2	862.455	0.0009	0	16.63		30	1.2	R	AQFEQLK	D			5	File5713 Spectrum3304 scans: 5820
5	PLEC_HUMAN	Plectin OS=Homo sapiens GN=PLEC PE=1 SV=3	3504	533462	216	139	191	129	35.4	5.74	1339	1	1	432.733	863.451	2	863.45	0.001	0	38.96		30	0.0064	K	FAEQTLR	Q			6	File5713 Spectrum2936 scans: 5429
5	PLEC_HUMAN	Plectin OS=Homo sapiens GN=PLEC PE=1 SV=3	3504	533462	216	139	191	129	35.4	5.74	1582	1	1	444.723	887.432	2	887.435	-0.0028	0	22.17	19	27	0.17	R	ELAEEAAR	L			5	File5713 Spectrum1609 scans: 4013
5	PLEC_HUMAN	Plectin OS=Homo sapiens GN=PLEC PE=1 SV=3	3504	533462	216	139	191	129	35.4	5.74	1607	2	1	445.733	889.451	2	889.451	-0.0008	0	12.83	27	29	2.6	M	VAGMLMPR	D	Oxidation (M)	0.00010000.0	4	File5713 Spectrum2878 scans: 5368
5	PLEC_HUMAN	Plectin OS=Homo sapiens GN=PLEC PE=1 SV=3	3504	533462	216	139	191	129	35.4	5.74	1608	7	1	445.738	889.461	2	889.451	0.01	0	3.04	21	30	30	M	VAGMLMPR	D	Oxidation (M)	0.00000100.0	4	File5713 Spectrum6672 scans: 9433
5	PLEC_HUMAN	Plectin OS=Homo sapiens GN=PLEC PE=1 SV=3	3504	533462	216	139	191	129	35.4	5.74	1640	4	1	447.736	893.457	2	893.443	0.0138	0	12.34		29	2.5	R	LCFEGLR	S			3	File5713 Spectrum685 scans: 2930
5	PLEC_HUMAN	Plectin OS=Homo sapiens GN=PLEC PE=1 SV=3	3504	533462	216	139	191	129	35.4	5.74	1641	4	1	447.736	893.457	2	893.443	0.0142	0	12.16		29	2.5	R	LCFEGLR	S			3	File5713 Spectrum753 scans: 3010
5	PLEC_HUMAN	Plectin OS=Homo sapiens GN=PLEC PE=1 SV=3	3504	533462	216	139	191	129	35.4	5.74	1682	4	1	449.745	897.475	2	897.482	-0.0068	1	11.83		27	2	R	QLRYYR	E			3	File5713 Spectrum4003 scans: 6570
5	PLEC_HUMAN	Plectin OS=Homo sapiens GN=PLEC PE=1 SV=3	3504	533462	216	139	191	129	35.4	5.74	1708	2	1	451.252	900.49	2	900.503	-0.0124	0	24.63		31	0.22	K	LAAIGEATR	L			8	File5713 Spectrum2593 scans: 5067
5	PLEC_HUMAN	Plectin OS=Homo sapiens GN=PLEC PE=1 SV=3	3504	533462	216	139	191	129	35.4	5.74	1720	1	1	451.291	900.567	2	900.564	0.0024	0	34.38		25	0.0072	R	SSIAGLLLK	A			6	File5713 Spectrum7199 scans: 9990
5	PLEC_HUMAN	Plectin OS=Homo sapiens GN=PLEC PE=1 SV=3	3504	533462	216	139	191	129	35.4	5.74	1723	1	1	451.751	901.488	2	901.487	0.0012	0	39.45	25	31	0.0075	K	GLVEDTLR	Q			6	File5713 Spectrum4745 scans: 7394
5	PLEC_HUMAN	Plectin OS=Homo sapiens GN=PLEC PE=1 SV=3	3504	533462	216	139	191	129	35.4	5.74	1724	1	1	451.751	901.488	2	901.487	0.0012	0	35.45		31	0.019	R	LTVDEAVR	A			6	File5713 Spectrum3597 scans: 6128
5	PLEC_HUMAN	Plectin OS=Homo sapiens GN=PLEC PE=1 SV=3	3504	533462	216	139	191	129	35.4	5.74	1730	1	1	452.21	902.405	2	902.409	-0.0043	0	24.21	24	24	0.057	K	EAEQEAAR	R			4	File5713 Spectrum116 scans: 2220
5	PLEC_HUMAN	Plectin OS=Homo sapiens GN=PLEC PE=1 SV=3	3504	533462	216	139	191	129	35.4	5.74	1763	8	1	453.218	904.421	2	904.425	-0.0038	0	11.09		27	2.3	R	SNAEDTLR	S			3	File5713 Spectrum1060 scans: 3403
5	PLEC_HUMAN	Plectin OS=Homo sapiens GN=PLEC PE=1 SV=3	3504	533462	216	139	191	129	35.4	5.74	1765	1	1	453.219	904.423	2	904.425	-0.0018	0	45.39		28	0.00091	R	SNAEDTLR	S			6	File5713 Spectrum1596 scans: 3999
5	PLEC_HUMAN	Plectin OS=Homo sapiens GN=PLEC PE=1 SV=3	3504	533462	216	139	191	129	35.4	5.74	1771	1	1	453.71	905.405	2	905.409	-0.0042	0	37.48		25	0.0035	K	ASDSELER	Q			5	File5713 Spectrum1167 scans: 3522
5	PLEC_HUMAN	Plectin OS=Homo sapiens GN=PLEC PE=1 SV=3	3504	533462	216	139	191	129	35.4	5.74	1772	1	1	453.71	905.405	2	905.409	-0.0037	0	69.95		25	2e-06	K	ASDSELER	Q			7	File5713 Spectrum1288 scans: 3663
5	PLEC_HUMAN	Plectin OS=Homo sapiens GN=PLEC PE=1 SV=3	3504	533462	216	139	191	129	35.4	5.74	1882	1	1	458.261	914.508	2	914.519	-0.0105	0	15.04	27	31	2	K	GLLSAEVAR	L			7	File5713 Spectrum4372 scans: 6994
5	PLEC_HUMAN	Plectin OS=Homo sapiens GN=PLEC PE=1 SV=3	3504	533462	216	139	191	129	35.4	5.74	1883	1	1	458.267	914.519	2	914.519	0.001	0	41.07		30	0.0046	K	GLLSAEVAR	L			7	File5713 Spectrum4840 scans: 7494
5	PLEC_HUMAN	Plectin OS=Homo sapiens GN=PLEC PE=1 SV=3	3504	533462	216	139	191	129	35.4	5.74	1889	1	0	458.757	915.5	2	915.503	-0.0022	0	30.55	26	31	0.062	K	LTVEEAVR	M			6	File5713 Spectrum3858 scans: 6402
5	PLEC_HUMAN	Plectin OS=Homo sapiens GN=PLEC PE=1 SV=3	3504	533462	216	139	191	129	35.4	5.74	1917	1	0	459.756	917.498	2	917.497	0.0011	0	46.19	21	30	0.0012	R	VPVDVAYR	R			6	File5713 Spectrum3779 scans: 6319
5	PLEC_HUMAN	Plectin OS=Homo sapiens GN=PLEC PE=1 SV=3	3504	533462	216	139	191	129	35.4	5.74	2036	1	1	465.749	929.483	2	929.482	0.0014	0	50.62		29	0.00043	R	EAIAELER	E			7	File5713 Spectrum3902 scans: 6448
5	PLEC_HUMAN	Plectin OS=Homo sapiens GN=PLEC PE=1 SV=3	3504	533462	216	139	191	129	35.4	5.74	2179	1	1	472.742	943.469	2	943.472	-0.0034	0	27.57	25	28	0.059	K	ELAQEQAR	R			6	File5713 Spectrum880 scans: 3199
5	PLEC_HUMAN	Plectin OS=Homo sapiens GN=PLEC PE=1 SV=3	3504	533462	216	139	191	129	35.4	5.74	2181	1	1	472.76	943.505	2	943.509	-0.004	1	30.81	24	30	0.049	R	VKAEAEAAR	E			5	File5713 Spectrum209 scans: 2352
5	PLEC_HUMAN	Plectin OS=Homo sapiens GN=PLEC PE=1 SV=3	3504	533462	216	139	191	129	35.4	5.74	2188	1	1	473.234	944.453	2	944.456	-0.0029	0	29.16	26	27	0.035	R	LQAEEAER	R			5	File5713 Spectrum1131 scans: 3483
5	PLEC_HUMAN	Plectin OS=Homo sapiens GN=PLEC PE=1 SV=3	3504	533462	216	139	191	129	35.4	5.74	2189	1	1	473.234	944.454	2	944.456	-0.0023	0	38.79		27	0.0038	R	QLAAEEER	R			6	File5713 Spectrum1392 scans: 3775
5	PLEC_HUMAN	Plectin OS=Homo sapiens GN=PLEC PE=1 SV=3	3504	533462	216	139	191	129	35.4	5.74	2207	1	1	473.744	945.474	2	945.477	-0.0031	0	21.4	28	30	0.38	K	SLAQAEAEK	Q			4	File5713 Spectrum1557 scans: 3957
5	PLEC_HUMAN	Plectin OS=Homo sapiens GN=PLEC PE=1 SV=3	3504	533462	216	139	191	129	35.4	5.74	2301	1	1	478.731	955.447	2	955.443	0.004	0	37.07	22	26	0.0047	K	ESYSALMR	E			6	File5713 Spectrum4563 scans: 7203
5	PLEC_HUMAN	Plectin OS=Homo sapiens GN=PLEC PE=1 SV=3	3504	533462	216	139	191	129	35.4	5.74	2319	1	1	479.258	956.501	2	956.504	-0.0029	0	38.48	24	28	0.005	R	AQAEQAALR	Q			6	File5713 Spectrum1506 scans: 3902
5	PLEC_HUMAN	Plectin OS=Homo sapiens GN=PLEC PE=1 SV=3	3504	533462	216	139	191	129	35.4	5.74	2346	1	1	479.771	957.528	2	957.528	-0.0005	0	13.15	16	30	2.9	R	LYVHEAVK	A			5	File5713 Spectrum2168 scans: 4618
5	PLEC_HUMAN	Plectin OS=Homo sapiens GN=PLEC PE=1 SV=3	3504	533462	216	139	191	129	35.4	5.74	2356	1	1	480.262	958.51	2	958.508	0.0014	0	51.71		30	0.0004	R	LQLEATER	Q			7	File5713 Spectrum3403 scans: 5924
5	PLEC_HUMAN	Plectin OS=Homo sapiens GN=PLEC PE=1 SV=3	3504	533462	216	139	191	129	35.4	5.74	2358	1	1	480.72	959.426	2	959.431	-0.0047	0	26.14	22	23	0.024	R	QAQEEAER	L			5	File5713 Spectrum129 scans: 2239
5	PLEC_HUMAN	Plectin OS=Homo sapiens GN=PLEC PE=1 SV=3	3504	533462	216	139	191	129	35.4	5.74	2390	1	1	481.742	961.469	2	961.472	-0.0028	0	43.88	23	29	0.0019	R	SAEAELQSK	R			6	File5713 Spectrum1593 scans: 3996
5	PLEC_HUMAN	Plectin OS=Homo sapiens GN=PLEC PE=1 SV=3	3504	533462	216	139	191	129	35.4	5.74	2442	1	1	484.748	967.482	2	967.48	0.0025	0	50.86	20	27	0.00023	K	VSIYEAMR	R			6	File5713 Spectrum5402 scans: 8084
5	PLEC_HUMAN	Plectin OS=Homo sapiens GN=PLEC PE=1 SV=3	3504	533462	216	139	191	129	35.4	5.74	2515	5	1	488.232	974.449	2	974.43	0.0181	0	4.1	20	26	9.7	R	AAEEAEEAR	V			4	File5713 Spectrum3949 scans: 6497
5	PLEC_HUMAN	Plectin OS=Homo sapiens GN=PLEC PE=1 SV=3	3504	533462	216	139	191	129	35.4	5.74	2519	1	1	488.259	974.504	2	974.503	0.0004	0	46.22		30	0.0014	K	DLSELGSVR	T			6	File5713 Spectrum5205 scans: 7877
5	PLEC_HUMAN	Plectin OS=Homo sapiens GN=PLEC PE=1 SV=3	3504	533462	216	139	191	129	35.4	5.74	2544	1	1	489.259	976.503	2	976.505	-0.0017	0	32.92	16	30	0.026	R	MGIVGPEFK	D			5	File5713 Spectrum5876 scans: 8582
5	PLEC_HUMAN	Plectin OS=Homo sapiens GN=PLEC PE=1 SV=3	3504	533462	216	139	191	129	35.4	5.74	2549	3	1	489.717	977.42	2	977.424	-0.0039	1	8.12	17	23	1.8	R	RMEEEER	L			2	File5713 Spectrum231 scans: 2378
5	PLEC_HUMAN	Plectin OS=Homo sapiens GN=PLEC PE=1 SV=3	3504	533462	216	139	191	129	35.4	5.74	2604	1	0	492.76	983.505	2	983.504	0.0012	0	37.93	26	28	0.0053	R	VPDVQDGVR	A			6	File5713 Spectrum2898 scans: 5389
5	PLEC_HUMAN	Plectin OS=Homo sapiens GN=PLEC PE=1 SV=3	3504	533462	216	139	191	129	35.4	5.74	2629	1	1	494.262	986.51	2	986.514	-0.0042	1	54.07		30	0.00021	R	GKAEEQAVR	Q			7	File5713 Spectrum160 scans: 2285
5	PLEC_HUMAN	Plectin OS=Homo sapiens GN=PLEC PE=1 SV=3	3504	533462	216	139	191	129	35.4	5.74	2670	1	1	495.767	989.52	2	989.518	0.0018	0	27.48	22	31	0.11	R	FPVTDAVNK	G			7	File5713 Spectrum3808 scans: 6349
5	PLEC_HUMAN	Plectin OS=Homo sapiens GN=PLEC PE=1 SV=3	3504	533462	216	139	191	129	35.4	5.74	2690	1	1	496.719	991.424	2	991.428	-0.004	0	24.17	22	23	0.046	K	QAADAEMEK	H			6	File5713 Spectrum987 scans: 3322
5	PLEC_HUMAN	Plectin OS=Homo sapiens GN=PLEC PE=1 SV=3	3504	533462	216	139	191	129	35.4	5.74	2701	1	1	497.248	992.482	2	992.481	0.001	0	27.47		29	0.072	R	FLQEEAEK	M			6	File5713 Spectrum2675 scans: 5155
5	PLEC_HUMAN	Plectin OS=Homo sapiens GN=PLEC PE=1 SV=3	3504	533462	216	139	191	129	35.4	5.74	2706	1	1	497.291	992.568	2	992.566	0.003	0	69.14		26	2.5e-06	R	LSYTQLLR	R			7	File5713 Spectrum6519 scans: 9266
5	PLEC_HUMAN	Plectin OS=Homo sapiens GN=PLEC PE=1 SV=3	3504	533462	216	139	191	129	35.4	5.74	2753	1	1	500.269	998.523	2	998.53	-0.007	0	31.74	23	28	0.022	K	AHAFAVQQK	E			9	File5713 Spectrum1436 scans: 3824
5	PLEC_HUMAN	Plectin OS=Homo sapiens GN=PLEC PE=1 SV=3	3504	533462	216	139	191	129	35.4	5.74	2761	5	1	500.773	999.531	2	999.535	-0.0038	0	9.92		29	4.3	R	TLKPEEQR	Q			3	File5713 Spectrum610 scans: 2833
5	PLEC_HUMAN	Plectin OS=Homo sapiens GN=PLEC PE=1 SV=3	3504	533462	216	139	191	129	35.4	5.74	2777	1	1	501.267	1000.52	2	1000.52	0.0014	0	34.28	25	29	0.018	K	AQAEVEGLGK	G			6	File5713 Spectrum2706 scans: 5187
5	PLEC_HUMAN	Plectin OS=Homo sapiens GN=PLEC PE=1 SV=3	3504	533462	216	139	191	129	35.4	5.74	2794	1	1	501.744	1001.47	2	1001.48	-0.0036	0	33.72	21	26	0.0087	R	QLAEEDAAR	Q			6	File5713 Spectrum1532 scans: 3930
5	PLEC_HUMAN	Plectin OS=Homo sapiens GN=PLEC PE=1 SV=3	3504	533462	216	139	191	129	35.4	5.74	2798	1	1	501.764	1001.51	2	1001.51	-0.0011	0	49.65	29	30	0.00061	R	QAEVELASR	V			6	File5713 Spectrum2800 scans: 5286
5	PLEC_HUMAN	Plectin OS=Homo sapiens GN=PLEC PE=1 SV=3	3504	533462	216	139	191	129	35.4	5.74	2893	1	1	508.28	1014.54	2	1014.55	-0.0012	0	64.4		30	2e-05	R	LSVAAQEAAR	L			8	File5713 Spectrum2464 scans: 4931
5	PLEC_HUMAN	Plectin OS=Homo sapiens GN=PLEC PE=1 SV=3	3504	533462	216	139	191	129	35.4	5.74	2900	2	1	508.754	1015.49	2	1015.49	-0.0006	0	19.96	23	27	0.3	K	EQAELEAAR	Q			6	File5713 Spectrum2063 scans: 4505
5	PLEC_HUMAN	Plectin OS=Homo sapiens GN=PLEC PE=1 SV=3	3504	533462	216	139	191	129	35.4	5.74	2901	1	1	508.757	1015.5	2	1015.5	-0.0046	1	41.8		28	0.0024	R	RQVEEAER	L			7	File5713 Spectrum199 scans: 2338
5	PLEC_HUMAN	Plectin OS=Homo sapiens GN=PLEC PE=1 SV=3	3504	533462	216	139	191	129	35.4	5.74	2902	10	1	508.767	1015.52	2	1015.5	0.0138	1	2.01	22	29	27	K	EAENERLR	R			6	File5713 Spectrum2333 scans: 4792
5	PLEC_HUMAN	Plectin OS=Homo sapiens GN=PLEC PE=1 SV=3	3504	533462	216	139	191	129	35.4	5.74	2998	1	1	512.292	1022.57	2	1022.56	0.0037	0	29.38		27	0.036	R	SLSAIYLEK	L			7	File5713 Spectrum5732 scans: 8431
5	PLEC_HUMAN	Plectin OS=Homo sapiens GN=PLEC PE=1 SV=3	3504	533462	216	139	191	129	35.4	5.74	3065	1	1	516.27	1030.53	2	1030.53	-0.0032	1	40.05		30	0.0051	R	KQAEEIGEK	L			6	File5713 Spectrum471 scans: 2672
5	PLEC_HUMAN	Plectin OS=Homo sapiens GN=PLEC PE=1 SV=3	3504	533462	216	139	191	129	35.4	5.74	3066	1	1	516.29	1030.57	2	1030.57	-0.0002	0	59.68		30	5.9e-05	R	LLEAAAQSTK	G			9	File5713 Spectrum2405 scans: 4868
5	PLEC_HUMAN	Plectin OS=Homo sapiens GN=PLEC PE=1 SV=3	3504	533462	216	139	191	129	35.4	5.74	3084	1	1	517.257	1032.5	2	1032.5	-0.0035	0	43.82		29	0.0017	K	MQAVQEATR	L			6	File5713 Spectrum1787 scans: 4206
5	PLEC_HUMAN	Plectin OS=Homo sapiens GN=PLEC PE=1 SV=3	3504	533462	216	139	191	129	35.4	5.74	3094	1	1	517.757	1033.5	2	1033.5	-0.005	1	21.03		29	0.32	R	KASDSELER	Q			4	File5713 Spectrum690 scans: 2935
5	PLEC_HUMAN	Plectin OS=Homo sapiens GN=PLEC PE=1 SV=3	3504	533462	216	139	191	129	35.4	5.74	3135	1	1	519.801	1037.59	2	1037.59	0.0012	1	36.45	22	26	0.0055	R	LPLDKEPAR	E			7	File5713 Spectrum2296 scans: 4753
5	PLEC_HUMAN	Plectin OS=Homo sapiens GN=PLEC PE=1 SV=3	3504	533462	216	139	191	129	35.4	5.74	3144	1	1	520.791	1039.57	2	1039.57	0.001	0	32.52	17	27	0.016	R	VPLDEALQR	G			6	File5713 Spectrum4758 scans: 7408
5	PLEC_HUMAN	Plectin OS=Homo sapiens GN=PLEC PE=1 SV=3	3504	533462	216	139	191	129	35.4	5.74	3156	2	1	521.788	1041.56	2	1041.58	-0.0206	0	4.02	17	29	18	R	LAAEQELIR	L			4	File5713 Spectrum6306 scans: 9037
5	PLEC_HUMAN	Plectin OS=Homo sapiens GN=PLEC PE=1 SV=3	3504	533462	216	139	191	129	35.4	5.74	3159	1	1	521.8	1041.58	2	1041.58	0.0031	0	51.33		29	0.00032	R	LAAEQELIR	L			8	File5713 Spectrum4700 scans: 7347
5	PLEC_HUMAN	Plectin OS=Homo sapiens GN=PLEC PE=1 SV=3	3504	533462	216	139	191	129	35.4	5.74	3161	1	1	521.8	1041.59	2	1041.58	0.0045	0	47.65		29	0.00076	R	ALQALEELR	L			6	File5713 Spectrum6210 scans: 8936
5	PLEC_HUMAN	Plectin OS=Homo sapiens GN=PLEC PE=1 SV=3	3504	533462	216	139	191	129	35.4	5.74	3166	1	1	522.269	1042.52	2	1042.52	0.0012	0	47.71	28	29	0.0007	K	VSITEAMHR	N			7	File5713 Spectrum3620 scans: 6152
5	PLEC_HUMAN	Plectin OS=Homo sapiens GN=PLEC PE=1 SV=3	3504	533462	216	139	191	129	35.4	5.74	3179	1	1	522.787	1043.56	2	1043.56	-0.0022	1	57.17	23	30	0.00011	R	KAALEEVER	L			7	File5713 Spectrum2046 scans: 4487
5	PLEC_HUMAN	Plectin OS=Homo sapiens GN=PLEC PE=1 SV=3	3504	533462	216	139	191	129	35.4	5.74	3210	1	1	523.759	1045.5	2	1045.5	0.0001	0	73.3	28	28	1.8e-06	K	SLAAEEEAAR	Q			8	File5713 Spectrum2601 scans: 5077
5	PLEC_HUMAN	Plectin OS=Homo sapiens GN=PLEC PE=1 SV=3	3504	533462	216	139	191	129	35.4	5.74	3225	1	0	523.787	1045.56	2	1045.56	0.0028	0	35.74	25	31	0.017	R	VPVDVAYQR	G			7	File5713 Spectrum3657 scans: 6191
5	PLEC_HUMAN	Plectin OS=Homo sapiens GN=PLEC PE=1 SV=3	3504	533462	216	139	191	129	35.4	5.74	3279	1	0	526.762	1051.51	2	1051.51	-0.0024	0	14.13	22	28	1.4	R	MVEGYQGLR	C			7	File5713 Spectrum4019 scans: 6589
5	PLEC_HUMAN	Plectin OS=Homo sapiens GN=PLEC PE=1 SV=3	3504	533462	216	139	191	129	35.4	5.74	3287	1	1	527.269	1052.52	2	1052.53	-0.002	0	34.62	27	29	0.015	R	LEEQAAQHK	A			5	File5713 Spectrum210 scans: 2353
5	PLEC_HUMAN	Plectin OS=Homo sapiens GN=PLEC PE=1 SV=3	3504	533462	216	139	191	129	35.4	5.74	3298	1	1	527.747	1053.48	2	1053.48	-0.0048	0	40.26	26	27	0.0024	R	QHEAEEGVR	R			6	File5713 Spectrum271 scans: 2428
5	PLEC_HUMAN	Plectin OS=Homo sapiens GN=PLEC PE=1 SV=3	3504	533462	216	139	191	129	35.4	5.74	3341	1	1	530.276	1058.54	2	1058.54	0.001	0	50.7	25	29	0.00038	R	GTQGAEEVLR	A			7	File5713 Spectrum3079 scans: 5584
5	PLEC_HUMAN	Plectin OS=Homo sapiens GN=PLEC PE=1 SV=3	3504	533462	216	139	191	129	35.4	5.74	3345	1	1	530.292	1058.57	2	1058.57	-0.0035	1	36.89	27	31	0.013	R	LKAEATEAAR	Q			6	File5713 Spectrum791 scans: 3068
5	PLEC_HUMAN	Plectin OS=Homo sapiens GN=PLEC PE=1 SV=3	3504	533462	216	139	191	129	35.4	5.74	3350	1	0	530.76	1059.51	2	1059.51	-0.003	0	55.02	25	28	0.0001	R	VLADPSDDTK	G			8	File5713 Spectrum1960 scans: 4395
5	PLEC_HUMAN	Plectin OS=Homo sapiens GN=PLEC PE=1 SV=3	3504	533462	216	139	191	129	35.4	5.74	3440	1	1	533.783	1065.55	2	1065.56	-0.0047	0	52.37	28	29	0.00025	R	QLAEAHAQAK	A			8	File5713 Spectrum416 scans: 2606
5	PLEC_HUMAN	Plectin OS=Homo sapiens GN=PLEC PE=1 SV=3	3504	533462	216	139	191	129	35.4	5.74	3477	1	1	536.798	1071.58	2	1071.58	0.0013	0	55.57	25	32	0.00023	R	LAEVEAALEK	Q			8	File5713 Spectrum4818 scans: 7471
5	PLEC_HUMAN	Plectin OS=Homo sapiens GN=PLEC PE=1 SV=3	3504	533462	216	139	191	129	35.4	5.74	3524	1	1	539.289	1076.56	2	1076.56	0.0012	0	13.61	21	29	1.9	R	ELYQQLQR	G			5	File5713 Spectrum3995 scans: 6558
5	PLEC_HUMAN	Plectin OS=Homo sapiens GN=PLEC PE=1 SV=3	3504	533462	216	139	191	129	35.4	5.74	3527	1	1	539.765	1077.52	2	1077.51	0.0025	0	27.81		29	0.076	R	SMVEEGTGLR	L			5	File5713 Spectrum3518 scans: 6045
5	PLEC_HUMAN	Plectin OS=Homo sapiens GN=PLEC PE=1 SV=3	3504	533462	216	139	191	129	35.4	5.74	3605	1	1	542.778	1083.54	2	1083.54	0.0023	1	39.01	24	28	0.0044	K	KESYSALMR	E			6	File5713 Spectrum3362 scans: 5881
5	PLEC_HUMAN	Plectin OS=Homo sapiens GN=PLEC PE=1 SV=3	3504	533462	216	139	191	129	35.4	5.74	3645	1	1	544.778	1087.54	2	1087.54	0.0019	0	40.58		29	0.0041	R	ELAEQELEK	Q			7	File5713 Spectrum3401 scans: 5922
5	PLEC_HUMAN	Plectin OS=Homo sapiens GN=PLEC PE=1 SV=3	3504	533462	216	139	191	129	35.4	5.74	3679	1	1	545.77	1089.53	2	1089.53	-0.0037	0	50.46	25	29	0.00037	R	QSSEAEIQAK	A			7	File5713 Spectrum1280 scans: 3653
5	PLEC_HUMAN	Plectin OS=Homo sapiens GN=PLEC PE=1 SV=3	3504	533462	216	139	191	129	35.4	5.74	3718	1	1	547.761	1093.51	2	1093.51	0.0005	0	9.54	20	27	3.1	R	SMVEEGTGLR	L	Oxidation (M)	0.0100000000.0	3	File5713 Spectrum4272 scans: 6883
5	PLEC_HUMAN	Plectin OS=Homo sapiens GN=PLEC PE=1 SV=3	3504	533462	216	139	191	129	35.4	5.74	3770	1	1	550.79	1099.57	2	1099.56	0.0029	0	56.46	28	29	9.4e-05	R	GGAEGELQALR	A			8	File5713 Spectrum4719 scans: 7367
5	PLEC_HUMAN	Plectin OS=Homo sapiens GN=PLEC PE=1 SV=3	3504	533462	216	139	191	129	35.4	5.74	3773	1	1	550.803	1099.59	2	1099.59	0.0038	0	45.51		30	0.0016	R	QLLEEELAR	L			7	File5713 Spectrum5587 scans: 8278
5	PLEC_HUMAN	Plectin OS=Homo sapiens GN=PLEC PE=1 SV=3	3504	533462	216	139	191	129	35.4	5.74	3783	3	1	551.283	1100.55	2	1100.56	-0.0061	1	9.35	26	29	4.7	R	QLAAEEERR	R			6	File5713 Spectrum902 scans: 3224
5	PLEC_HUMAN	Plectin OS=Homo sapiens GN=PLEC PE=1 SV=3	3504	533462	216	139	191	129	35.4	5.74	3784	1	1	551.285	1100.55	2	1100.56	-0.0025	0	63.84		29	1.7e-05	R	QLAEGTAQQR	L			8	File5713 Spectrum999 scans: 3335
5	PLEC_HUMAN	Plectin OS=Homo sapiens GN=PLEC PE=1 SV=3	3504	533462	216	139	191	129	35.4	5.74	3896	1	1	555.812	1109.61	2	1109.61	0.0022	0	38.04	19	28	0.005	K	AQLEPVASPAK	K			5	File5713 Spectrum3033 scans: 5533
5	PLEC_HUMAN	Plectin OS=Homo sapiens GN=PLEC PE=1 SV=3	3504	533462	216	139	191	129	35.4	5.74	3921	1	1	557.308	1112.6	2	1112.61	-0.0044	1	47.73		28	0.00062	R	RAQAEQAALR	Q			7	File5713 Spectrum894 scans: 3215
5	PLEC_HUMAN	Plectin OS=Homo sapiens GN=PLEC PE=1 SV=3	3504	533462	216	139	191	129	35.4	5.74	3946	1	1	559.263	1116.51	2	1116.52	-0.0045	0	80.75		25	1.6e-07	K	QSAEEQAQAR	A			9	File5713 Spectrum554 scans: 2770
5	PLEC_HUMAN	Plectin OS=Homo sapiens GN=PLEC PE=1 SV=3	3504	533462	216	139	191	129	35.4	5.74	3950	9	1	559.784	1117.55	2	1117.57	-0.0125	1	1.23	18	29	37	R	VAEMSRAQAR	A			3	File5713 Spectrum3696 scans: 6232
5	PLEC_HUMAN	Plectin OS=Homo sapiens GN=PLEC PE=1 SV=3	3504	533462	216	139	191	129	35.4	5.74	3953	9	1	559.796	1117.58	2	1117.57	0.0115	1	5.66	23	30	16	R	VAEMSRAQAR	A			6	File5713 Spectrum3190 scans: 5700
5	PLEC_HUMAN	Plectin OS=Homo sapiens GN=PLEC PE=1 SV=3	3504	533462	216	139	191	129	35.4	5.74	3954	1	1	559.8	1117.59	2	1117.58	0.0059	0	30.74	20	30	0.046	K	QITMEELVR	S			5	File5713 Spectrum6437 scans: 9180
5	PLEC_HUMAN	Plectin OS=Homo sapiens GN=PLEC PE=1 SV=3	3504	533462	216	139	191	129	35.4	5.74	4057	1	1	565.303	1128.59	2	1128.59	0.0034	0	44.32	26	30	0.002	R	NLVDNITGQR	L			7	File5713 Spectrum5440 scans: 8124
5	PLEC_HUMAN	Plectin OS=Homo sapiens GN=PLEC PE=1 SV=3	3504	533462	216	139	191	129	35.4	5.74	4064	1	1	565.318	1128.62	2	1128.62	0.0029	0	43.55	19	30	0.0025	K	TPVEVPVGGFK	G			8	File5713 Spectrum5580 scans: 8271
5	PLEC_HUMAN	Plectin OS=Homo sapiens GN=PLEC PE=1 SV=3	3504	533462	216	139	191	129	35.4	5.74	4084	4	1	566.319	1130.62	2	1130.62	0.0062	1	4.97	18	30	17	K	TEAEIALKEK	E			4	File5713 Spectrum107 scans: 2207
5	PLEC_HUMAN	Plectin OS=Homo sapiens GN=PLEC PE=1 SV=3	3504	533462	216	139	191	129	35.4	5.74	4085	1	1	566.741	1131.47	2	1131.47	0.0026	0	47.28		20	0.0001	R	GYFSEEMNR	V			6	File5713 Spectrum4746 scans: 7395
5	PLEC_HUMAN	Plectin OS=Homo sapiens GN=PLEC PE=1 SV=3	3504	533462	216	139	191	129	35.4	5.74	4196	1	1	572.303	1142.59	2	1142.59	-0.0022	0	36.52	19	29	0.0098	R	LQAEEVAQQK	S			7	File5713 Spectrum2150 scans: 4599
5	PLEC_HUMAN	Plectin OS=Homo sapiens GN=PLEC PE=1 SV=3	3504	533462	216	139	191	129	35.4	5.74	4201	10	1	572.315	1142.62	2	1142.59	0.0218	0	7.35	25	30	10	R	LQAEEVAQQK	S			4	File5713 Spectrum754 scans: 3011
5	PLEC_HUMAN	Plectin OS=Homo sapiens GN=PLEC PE=1 SV=3	3504	533462	216	139	191	129	35.4	5.74	4227	1	0	573.261	1144.51	2	1144.51	-0.0017	0	35.43	21	23	0.0033	R	HPQGEQMYR	R			7	File5713 Spectrum1171 scans: 3526
5	PLEC_HUMAN	Plectin OS=Homo sapiens GN=PLEC PE=1 SV=3	3504	533462	216	139	191	129	35.4	5.74	4242	1	1	574.259	1146.5	2	1146.5	0.0009	0	24.89		23	0.033	K	EMSVYEAYR	K			5	File5713 Spectrum4832 scans: 7485
5	PLEC_HUMAN	Plectin OS=Homo sapiens GN=PLEC PE=1 SV=3	3504	533462	216	139	191	129	35.4	5.74	4283	1	1	576.285	1150.56	2	1150.55	0.0054	0	48.45		28	0.00051	R	QYDIDDAIAK	N			8	File5713 Spectrum5076 scans: 7742
5	PLEC_HUMAN	Plectin OS=Homo sapiens GN=PLEC PE=1 SV=3	3504	533462	216	139	191	129	35.4	5.74	4341	3	1	386.543	1156.61	3	1156.62	-0.0127	1	6.17	21	28	9.5	R	ELAEEAARLR	A			4	File5713 Spectrum2480 scans: 4948
5	PLEC_HUMAN	Plectin OS=Homo sapiens GN=PLEC PE=1 SV=3	3504	533462	216	139	191	129	35.4	5.74	4343	1	1	579.313	1156.61	2	1156.61	0.0028	0	28.46		29	0.058	K	AEAELLQQQK	E			7	File5713 Spectrum3341 scans: 5859
5	PLEC_HUMAN	Plectin OS=Homo sapiens GN=PLEC PE=1 SV=3	3504	533462	216	139	191	129	35.4	5.74	4364	1	1	580.306	1158.6	2	1158.6	-0.0025	1	42.09		30	0.0032	R	DVAEVDTVRR	A			7	File5713 Spectrum2355 scans: 4815
5	PLEC_HUMAN	Plectin OS=Homo sapiens GN=PLEC PE=1 SV=3	3504	533462	216	139	191	129	35.4	5.74	4368	1	0	580.739	1159.46	2	1159.46	0.0023	0	47.9	17	20	8.4e-05	R	GYFDEEMNR	V			6	File5713 Spectrum5139 scans: 7808
5	PLEC_HUMAN	Plectin OS=Homo sapiens GN=PLEC PE=1 SV=3	3504	533462	216	139	191	129	35.4	5.74	4369	1	0	580.774	1159.53	2	1159.55	-0.013	0	7.02	16	25	3.6	R	SDEGQLSPATR	G			5	File5713 Spectrum2163 scans: 4613
5	PLEC_HUMAN	Plectin OS=Homo sapiens GN=PLEC PE=1 SV=3	3504	533462	216	139	191	129	35.4	5.74	4370	1	0	580.779	1159.54	2	1159.55	-0.0031	0	63.58	27	27	1.2e-05	R	SDEGQLSPATR	G			7	File5713 Spectrum2073 scans: 4517
5	PLEC_HUMAN	Plectin OS=Homo sapiens GN=PLEC PE=1 SV=3	3504	533462	216	139	191	129	35.4	5.74	4393	1	1	582.273	1162.53	2	1162.53	0.0019	0	61.22		27	2e-05	R	QLEMSAEAER	L			9	File5713 Spectrum3239 scans: 5752
5	PLEC_HUMAN	Plectin OS=Homo sapiens GN=PLEC PE=1 SV=3	3504	533462	216	139	191	129	35.4	5.74	4398	1	1	582.306	1162.6	2	1162.6	-0.0001	1	46.07	17	30	0.0013	R	AQFEQLKDGK	T			7	File5713 Spectrum2476 scans: 4943
5	PLEC_HUMAN	Plectin OS=Homo sapiens GN=PLEC PE=1 SV=3	3504	533462	216	139	191	129	35.4	5.74	4402	1	1	582.8	1163.58	2	1163.58	0.0027	0	56.66		30	0.00011	R	LTAEDLFEAR	I			9	File5713 Spectrum7031 scans: 9812
5	PLEC_HUMAN	Plectin OS=Homo sapiens GN=PLEC PE=1 SV=3	3504	533462	216	139	191	129	35.4	5.74	4411	2	1	582.835	1163.66	2	1163.65	0.001	0	2.2	15	27	17	R	QTLSIYQALK	K			4	File5713 Spectrum6587 scans: 9339
5	PLEC_HUMAN	Plectin OS=Homo sapiens GN=PLEC PE=1 SV=3	3504	533462	216	139	191	129	35.4	5.74	4468	1	1	585.823	1169.63	2	1169.63	0.0028	0	49.86	24	28	0.00035	K	ELIPTEEALR	L			7	File5713 Spectrum5830 scans: 8534
5	PLEC_HUMAN	Plectin OS=Homo sapiens GN=PLEC PE=1 SV=3	3504	533462	216	139	191	129	35.4	5.74	4483	4	1	586.324	1170.63	2	1170.65	-0.0164	0	5.61	23	29	13	R	QVEEEILALK	A			9	File5713 Spectrum4890 scans: 7546
5	PLEC_HUMAN	Plectin OS=Homo sapiens GN=PLEC PE=1 SV=3	3504	533462	216	139	191	129	35.4	5.74	4485	1	1	586.334	1170.65	2	1170.65	0.004	0	34.24	22	29	0.019	R	QVEEEILALK	A			7	File5713 Spectrum6494 scans: 9240
5	PLEC_HUMAN	Plectin OS=Homo sapiens GN=PLEC PE=1 SV=3	3504	533462	216	139	191	129	35.4	5.74	4580	1	1	592.31	1182.61	2	1182.6	0.0023	0	23.18	19	28	0.18	R	AGLVGPEFHEK	L			7	File5713 Spectrum3859 scans: 6403
5	PLEC_HUMAN	Plectin OS=Homo sapiens GN=PLEC PE=1 SV=3	3504	533462	216	139	191	129	35.4	5.74	4617	1	1	593.825	1185.64	2	1185.64	0.0008	1	61.6	28	29	3.4e-05	K	RQELEAELAK	V			7	File5713 Spectrum3122 scans: 5629
5	PLEC_HUMAN	Plectin OS=Homo sapiens GN=PLEC PE=1 SV=3	3504	533462	216	139	191	129	35.4	5.74	4668	1	0	595.844	1189.67	2	1189.67	0.0024	0	25.6	18	28	0.091	R	LLFNDVQTLK	D			7	File5713 Spectrum6900 scans: 9674
5	PLEC_HUMAN	Plectin OS=Homo sapiens GN=PLEC PE=1 SV=3	3504	533462	216	139	191	129	35.4	5.74	4791	6	1	601.329	1200.64	2	1200.65	-0.002	2	12.82		30	2.7	R	VKAEAEAAREK	Q			6	File5713 Spectrum2042 scans: 4483
5	PLEC_HUMAN	Plectin OS=Homo sapiens GN=PLEC PE=1 SV=3	3504	533462	216	139	191	129	35.4	5.74	4849	1	1	403.881	1208.62	3	1208.63	-0.0056	1	19.35	23	29	0.47	R	RLEEQAAQHK	A			7	File5713 Spectrum205 scans: 2347
5	PLEC_HUMAN	Plectin OS=Homo sapiens GN=PLEC PE=1 SV=3	3504	533462	216	139	191	129	35.4	5.74	4855	4	1	605.798	1209.58	2	1209.59	-0.004	1	3.38	19	28	15	R	QHEAEEGVRR	K			4	File5713 Spectrum143 scans: 2261
5	PLEC_HUMAN	Plectin OS=Homo sapiens GN=PLEC PE=1 SV=3	3504	533462	216	139	191	129	35.4	5.74	4910	1	0	608.321	1214.63	2	1214.63	0.001	0	30.56		30	0.046	R	RPELEDSTLR	Y			8	File5713 Spectrum2961 scans: 5456
5	PLEC_HUMAN	Plectin OS=Homo sapiens GN=PLEC PE=1 SV=3	3504	533462	216	139	191	129	35.4	5.74	4917	1	1	608.79	1215.57	2	1215.57	-0.007	0	49.54	22	25	0.0002	R	EEAAVDAQQQK	R			8	File5713 Spectrum842 scans: 3153
5	PLEC_HUMAN	Plectin OS=Homo sapiens GN=PLEC PE=1 SV=3	3504	533462	216	139	191	129	35.4	5.74	4992	2	1	614.338	1226.66	2	1226.66	-0.0002	0	12.34	26	28	2.1	R	QLQLAQEAAQK	R			8	File5713 Spectrum2765 scans: 5249
5	PLEC_HUMAN	Plectin OS=Homo sapiens GN=PLEC PE=1 SV=3	3504	533462	216	139	191	129	35.4	5.74	4993	10	1	614.339	1226.66	2	1226.66	0.0023	0	0.89	20	28	32	R	QLQLAQEAAQK	R			2	File5713 Spectrum3715 scans: 6252
5	PLEC_HUMAN	Plectin OS=Homo sapiens GN=PLEC PE=1 SV=3	3504	533462	216	139	191	129	35.4	5.74	5030	1	1	616.314	1230.61	2	1230.62	-0.0076	1	63.41		29	2.2e-05	R	SKEQAELEAAR	Q			8	File5713 Spectrum1793 scans: 4212
5	PLEC_HUMAN	Plectin OS=Homo sapiens GN=PLEC PE=1 SV=3	3504	533462	216	139	191	129	35.4	5.74	5062	1	1	617.812	1233.61	2	1233.61	0	1	35.97		29	0.01	R	RLAEDEAFQR	R			8	File5713 Spectrum2938 scans: 5431
5	PLEC_HUMAN	Plectin OS=Homo sapiens GN=PLEC PE=1 SV=3	3504	533462	216	139	191	129	35.4	5.74	5123	1	1	620.811	1239.61	2	1239.61	-0.0031	0	40	16	28	0.0035	R	LQLEETDHQK	N			8	File5713 Spectrum2131 scans: 4578
5	PLEC_HUMAN	Plectin OS=Homo sapiens GN=PLEC PE=1 SV=3	3504	533462	216	139	191	129	35.4	5.74	5124	1	1	414.209	1239.61	3	1239.61	-0.003	0	31.87	18	28	0.023	R	LQLEETDHQK	N			5	File5713 Spectrum2152 scans: 4601
5	PLEC_HUMAN	Plectin OS=Homo sapiens GN=PLEC PE=1 SV=3	3504	533462	216	139	191	129	35.4	5.74	5149	1	1	621.846	1241.68	2	1241.67	0.0039	0	40.65	23	29	0.004	R	QVQVALETAQR	S			6	File5713 Spectrum3820 scans: 6362
5	PLEC_HUMAN	Plectin OS=Homo sapiens GN=PLEC PE=1 SV=3	3504	533462	216	139	191	129	35.4	5.74	5155	2	1	622.331	1242.65	2	1242.67	-0.0203	1	12.46	28	29	2.7	R	LQLEATERQR	G			4	File5713 Spectrum6002 scans: 8716
5	PLEC_HUMAN	Plectin OS=Homo sapiens GN=PLEC PE=1 SV=3	3504	533462	216	139	191	129	35.4	5.74	5156	2	1	622.332	1242.65	2	1242.67	-0.0196	1	4.8	21	29	16	R	LQLEATERQR	G			3	File5713 Spectrum5929 scans: 8638
5	PLEC_HUMAN	Plectin OS=Homo sapiens GN=PLEC PE=1 SV=3	3504	533462	216	139	191	129	35.4	5.74	5158	1	1	622.338	1242.66	2	1242.66	0.0057	0	60.17	24	30	5.2e-05	R	SIQEELQQLR	Q			7	File5713 Spectrum6497 scans: 9243
5	PLEC_HUMAN	Plectin OS=Homo sapiens GN=PLEC PE=1 SV=3	3504	533462	216	139	191	129	35.4	5.74	5536	6	1	642.864	1283.71	2	1283.73	-0.0184	2	5.09	24	28	10	R	AQAQAAAEKLRK	E			4	File5713 Spectrum5158 scans: 7828
5	PLEC_HUMAN	Plectin OS=Homo sapiens GN=PLEC PE=1 SV=3	3504	533462	216	139	191	129	35.4	5.74	5537	1	1	642.865	1283.71	2	1283.71	0.0063	0	67.73		28	5.4e-06	R	SLVPAAELLESR	V			10	File5713 Spectrum7447 scans: 10256
5	PLEC_HUMAN	Plectin OS=Homo sapiens GN=PLEC PE=1 SV=3	3504	533462	216	139	191	129	35.4	5.74	5547	1	1	643.817	1285.62	2	1285.64	-0.0173	1	7.04	19	28	7.1	R	QRQLAEEDAAR	Q			3	File5713 Spectrum2062 scans: 4504
5	PLEC_HUMAN	Plectin OS=Homo sapiens GN=PLEC PE=1 SV=3	3504	533462	216	139	191	129	35.4	5.74	5558	1	1	644.351	1286.69	2	1286.68	0.0036	0	54.72	19	30	0.00018	K	AQVEQELTTLR	L			9	File5713 Spectrum5418 scans: 8101
5	PLEC_HUMAN	Plectin OS=Homo sapiens GN=PLEC PE=1 SV=3	3504	533462	216	139	191	129	35.4	5.74	5569	2	1	645.345	1288.68	2	1288.66	0.0205	1	12.24	28	30	3.3	R	QRLVASMEEAR	R			8	File5713 Spectrum4301 scans: 6915
5	PLEC_HUMAN	Plectin OS=Homo sapiens GN=PLEC PE=1 SV=3	3504	533462	216	139	191	129	35.4	5.74	5606	1	1	648.809	1295.6	2	1295.6	0.0039	0	60.36		27	2.7e-05	K	GGELVYTDSEAR	D			6	File5713 Spectrum3682 scans: 6217
5	PLEC_HUMAN	Plectin OS=Homo sapiens GN=PLEC PE=1 SV=3	3504	533462	216	139	191	129	35.4	5.74	5617	1	1	650.322	1298.63	2	1298.63	0.003	0	54.23	20	28	0.00012	R	QQGLASYDYVR	R			8	File5713 Spectrum5005 scans: 7667
5	PLEC_HUMAN	Plectin OS=Homo sapiens GN=PLEC PE=1 SV=3	3504	533462	216	139	191	129	35.4	5.74	5640	1	1	650.83	1299.65	2	1299.64	0.0041	0	87.46	24	29	8.2e-08	R	QLAEEDLAQQR	A			9	File5713 Spectrum3542 scans: 6070
5	PLEC_HUMAN	Plectin OS=Homo sapiens GN=PLEC PE=1 SV=3	3504	533462	216	139	191	129	35.4	5.74	5802	1	1	660.348	1318.68	2	1318.68	0.0038	0	57.11	27	30	0.00011	K	LEQLFQDEVAK	A			8	File5713 Spectrum5970 scans: 8681
5	PLEC_HUMAN	Plectin OS=Homo sapiens GN=PLEC PE=1 SV=3	3504	533462	216	139	191	129	35.4	5.74	5820	1	1	661.837	1321.66	2	1321.65	0.0084	0	46.46	20	29	0.00097	R	SQVEEELFSVR	V			7	File5713 Spectrum6750 scans: 9515
5	PLEC_HUMAN	Plectin OS=Homo sapiens GN=PLEC PE=1 SV=3	3504	533462	216	139	191	129	35.4	5.74	6016	1	1	675.783	1349.55	2	1349.55	0.0036	0	54.8		20	1.8e-05	R	DSQDAGGFGPEDR	L			10	File5713 Spectrum3212 scans: 5723
5	PLEC_HUMAN	Plectin OS=Homo sapiens GN=PLEC PE=1 SV=3	3504	533462	216	139	191	129	35.4	5.74	6019	1	0	675.851	1349.69	2	1349.7	-0.01	0	8.22	15	30	7.6	K	VPPGYHPLDVEK	E			4	File5713 Spectrum7859 scans: 10698
5	PLEC_HUMAN	Plectin OS=Homo sapiens GN=PLEC PE=1 SV=3	3504	533462	216	139	191	129	35.4	5.74	6092	9	1	679.845	1357.67	2	1357.69	-0.0204	1	0.86	18	29	36	R	LKQSAEEQAQAR	A			4	File5713 Spectrum6337 scans: 9070
5	PLEC_HUMAN	Plectin OS=Homo sapiens GN=PLEC PE=1 SV=3	3504	533462	216	139	191	129	35.4	5.74	6093	1	1	679.852	1357.69	2	1357.69	-0.0045	1	59.72	24	29	5e-05	R	LKQSAEEQAQAR	A			9	File5713 Spectrum671 scans: 2911
5	PLEC_HUMAN	Plectin OS=Homo sapiens GN=PLEC PE=1 SV=3	3504	533462	216	139	191	129	35.4	5.74	6139	1	1	683.338	1364.66	2	1364.66	0.0038	0	55.6	25	29	0.00012	R	QEELYSELQAR	E			9	File5713 Spectrum5490 scans: 8176
5	PLEC_HUMAN	Plectin OS=Homo sapiens GN=PLEC PE=1 SV=3	3504	533462	216	139	191	129	35.4	5.74	6163	3	1	685.86	1369.7	2	1369.68	0.0271	1	9.7	26	29	4.6	K	KGWLYYEAGQR	F			6	File5713 Spectrum4674 scans: 7319
5	PLEC_HUMAN	Plectin OS=Homo sapiens GN=PLEC PE=1 SV=3	3504	533462	216	139	191	129	35.4	5.74	6179	1	1	686.841	1371.67	2	1371.67	-0.0059	1	51.91		27	0.0002	R	REEAAVDAQQQK	R			8	File5713 Spectrum561 scans: 2778
5	PLEC_HUMAN	Plectin OS=Homo sapiens GN=PLEC PE=1 SV=3	3504	533462	216	139	191	129	35.4	5.74	6180	1	1	458.231	1371.67	3	1371.67	-0.0046	1	35.3	27	28	0.0096	R	REEAAVDAQQQK	R			7	File5713 Spectrum567 scans: 2785
5	PLEC_HUMAN	Plectin OS=Homo sapiens GN=PLEC PE=1 SV=3	3504	533462	216	139	191	129	35.4	5.74	6340	1	1	699.903	1397.79	2	1397.79	0.0042	1	71.46		28	2.3e-06	R	LKAEAELLQQQK	E			9	File5713 Spectrum3806 scans: 6347
5	PLEC_HUMAN	Plectin OS=Homo sapiens GN=PLEC PE=1 SV=3	3504	533462	216	139	191	129	35.4	5.74	6341	2	1	466.938	1397.79	3	1397.77	0.0173	1	8.57	22	28	4.4	R	VRRPVAMVMPAR	R	Oxidation (M)	0.000000100000.0	3	File5713 Spectrum3829 scans: 6371
5	PLEC_HUMAN	Plectin OS=Homo sapiens GN=PLEC PE=1 SV=3	3504	533462	216	139	191	129	35.4	5.74	6415	1	1	470.916	1409.73	3	1409.73	0.0014	0	54.24	18	29	0.00016	R	LAQGHTTVDELAR	R			10	File5713 Spectrum3044 scans: 5545
5	PLEC_HUMAN	Plectin OS=Homo sapiens GN=PLEC PE=1 SV=3	3504	533462	216	139	191	129	35.4	5.74	6416	1	1	705.871	1409.73	2	1409.73	0.002	0	81.36	25	29	3.2e-07	R	LAQGHTTVDELAR	R			11	File5713 Spectrum3043 scans: 5544
5	PLEC_HUMAN	Plectin OS=Homo sapiens GN=PLEC PE=1 SV=3	3504	533462	216	139	191	129	35.4	5.74	6481	1	1	474.918	1421.73	3	1421.73	0.0045	0	42.31		29	0.0028	R	EQLQLLEEQHR	A			7	File5713 Spectrum4682 scans: 7328
5	PLEC_HUMAN	Plectin OS=Homo sapiens GN=PLEC PE=1 SV=3	3504	533462	216	139	191	129	35.4	5.74	6482	1	1	711.873	1421.73	2	1421.73	0.005	0	62.95		29	2.5e-05	R	EQLQLLEEQHR	A			9	File5713 Spectrum4686 scans: 7332
5	PLEC_HUMAN	Plectin OS=Homo sapiens GN=PLEC PE=1 SV=3	3504	533462	216	139	191	129	35.4	5.74	6627	1	1	722.856	1443.7	2	1443.71	-0.0081	1	58.03		28	6e-05	R	LRAETEQGEQQR	Q			16	File5713 Spectrum691 scans: 2936
5	PLEC_HUMAN	Plectin OS=Homo sapiens GN=PLEC PE=1 SV=3	3504	533462	216	139	191	129	35.4	5.74	6630	4	1	722.883	1443.75	2	1443.76	-0.0048	2	6.73	26	30	11	R	EAIAELEREKEK	L			5	File5713 Spectrum4580 scans: 7221
5	PLEC_HUMAN	Plectin OS=Homo sapiens GN=PLEC PE=1 SV=3	3504	533462	216	139	191	129	35.4	5.74	6684	4	1	485.918	1454.73	3	1454.73	0.0068	1	0.08	24	29	42	R	QQGLASYDYVRR	R			3	File5713 Spectrum2137 scans: 4584
5	PLEC_HUMAN	Plectin OS=Homo sapiens GN=PLEC PE=1 SV=3	3504	533462	216	139	191	129	35.4	5.74	6723	1	1	731.375	1460.74	2	1460.73	0.0071	0	67.85	24	30	8.4e-06	R	SQVMDEATALQLR	E			11	File5713 Spectrum6163 scans: 8887
5	PLEC_HUMAN	Plectin OS=Homo sapiens GN=PLEC PE=1 SV=3	3504	533462	216	139	191	129	35.4	5.74	6819	1	1	493.936	1478.79	3	1478.78	0.0012	0	34.29	23	29	0.016	R	SLQEEHVAVAQLR	E			9	File5713 Spectrum4247 scans: 6857
5	PLEC_HUMAN	Plectin OS=Homo sapiens GN=PLEC PE=1 SV=3	3504	533462	216	139	191	129	35.4	5.74	6820	1	1	740.4	1478.79	2	1478.78	0.0015	0	69.94	25	29	4.4e-06	R	SLQEEHVAVAQLR	E			10	File5713 Spectrum4248 scans: 6858
5	PLEC_HUMAN	Plectin OS=Homo sapiens GN=PLEC PE=1 SV=3	3504	533462	216	139	191	129	35.4	5.74	6847	1	1	743.862	1485.71	2	1485.71	0.0045	0	62.75	27	29	2.2e-05	R	QQEELLAEENQR	L			10	File5713 Spectrum3805 scans: 6346
5	PLEC_HUMAN	Plectin OS=Homo sapiens GN=PLEC PE=1 SV=3	3504	533462	216	139	191	129	35.4	5.74	6988	1	1	504.902	1511.68	3	1511.69	-0.0006	0	67.31		26	4.6e-06	K	DTHDQLSEPSEVR	S			12	File5713 Spectrum2794 scans: 5280
5	PLEC_HUMAN	Plectin OS=Homo sapiens GN=PLEC PE=1 SV=3	3504	533462	216	139	191	129	35.4	5.74	6989	1	1	756.857	1511.7	2	1511.69	0.0136	0	42.54	27	27	0.0016	K	DTHDQLSEPSEVR	S			6	File5713 Spectrum2771 scans: 5255
5	PLEC_HUMAN	Plectin OS=Homo sapiens GN=PLEC PE=1 SV=3	3504	533462	216	139	191	129	35.4	5.74	7083	1	1	766.448	1530.88	2	1530.88	0.0055	0	27.52	20	25	0.028	K	VLALPEPSPAAPTLR	S			5	File5713 Spectrum6564 scans: 9313
5	PLEC_HUMAN	Plectin OS=Homo sapiens GN=PLEC PE=1 SV=3	3504	533462	216	139	191	129	35.4	5.74	7195	1	1	773.389	1544.76	2	1544.76	0.0055	0	43.09		29	0.0022	R	AQAEAQQPTFDALR	D			10	File5713 Spectrum5221 scans: 7894
5	PLEC_HUMAN	Plectin OS=Homo sapiens GN=PLEC PE=1 SV=3	3504	533462	216	139	191	129	35.4	5.74	7245	1	1	778.905	1555.8	2	1555.8	0.0009	1	79.31		29	5.6e-07	R	KQEELQQLEQQR	R			9	File5713 Spectrum3423 scans: 5945
5	PLEC_HUMAN	Plectin OS=Homo sapiens GN=PLEC PE=1 SV=3	3504	533462	216	139	191	129	35.4	5.74	7246	1	1	778.92	1555.83	2	1555.82	0.0049	0	87.35	27	29	8.4e-08	R	LQEAGILSAEELQR	L			12	File5713 Spectrum6261 scans: 8990
5	PLEC_HUMAN	Plectin OS=Homo sapiens GN=PLEC PE=1 SV=3	3504	533462	216	139	191	129	35.4	5.74	7298	1	1	783.949	1565.88	2	1565.88	0.0053	0	71.58		26	1.5e-06	R	APVPASELLASGVLSR	A			13	File5713 Spectrum7630 scans: 10451
5	PLEC_HUMAN	Plectin OS=Homo sapiens GN=PLEC PE=1 SV=3	3504	533462	216	139	191	129	35.4	5.74	7313	1	1	785.908	1569.8	2	1569.8	0.0009	0	70.13		29	3.9e-06	R	DDGTGQLLLPLSDAR	K			10	File5713 Spectrum7584 scans: 10402
5	PLEC_HUMAN	Plectin OS=Homo sapiens GN=PLEC PE=1 SV=3	3504	533462	216	139	191	129	35.4	5.74	7375	7	1	790.428	1578.84	2	1578.87	-0.0246	2	1.87	18	29	26	K	VSIYEAMRRGLLR	A	Oxidation (M)	0.0000001000000.0	3	File5713 Spectrum6606 scans: 9360
5	PLEC_HUMAN	Plectin OS=Homo sapiens GN=PLEC PE=1 SV=3	3504	533462	216	139	191	129	35.4	5.74	7405	6	1	528.644	1582.91	3	1582.88	0.0311	2	3.7	23	26	9	R	EKQRALQALEELR	L			4	File5713 Spectrum4711 scans: 7358
5	PLEC_HUMAN	Plectin OS=Homo sapiens GN=PLEC PE=1 SV=3	3504	533462	216	139	191	129	35.4	5.74	7707	1	1	821.911	1641.81	2	1641.81	0.0005	1	79.22		29	5.2e-07	R	RQQEELLAEENQR	L			12	File5713 Spectrum3021 scans: 5520
5	PLEC_HUMAN	Plectin OS=Homo sapiens GN=PLEC PE=1 SV=3	3504	533462	216	139	191	129	35.4	5.74	7744	5	1	824.897	1647.78	2	1647.79	-0.009	1	1.37	23	28	28	K	DALDRSMVEEGTGLR	L			3	File5713 Spectrum4475 scans: 7110
5	PLEC_HUMAN	Plectin OS=Homo sapiens GN=PLEC PE=1 SV=3	3504	533462	216	139	191	129	35.4	5.74	7836	1	1	834.447	1666.88	2	1666.88	0.0018	0	9.7	21	29	4.3	K	EAQAVPATLPELEATK	A			7	File5713 Spectrum6280 scans: 9010
5	PLEC_HUMAN	Plectin OS=Homo sapiens GN=PLEC PE=1 SV=3	3504	533462	216	139	191	129	35.4	5.74	7838	1	1	834.449	1666.88	2	1666.88	0.0065	0	38.89	22	28	0.005	K	EAQAVPATLPELEATK	A			7	File5713 Spectrum6206 scans: 8932
5	PLEC_HUMAN	Plectin OS=Homo sapiens GN=PLEC PE=1 SV=3	3504	533462	216	139	191	129	35.4	5.74	8097	1	0	854.918	1707.82	2	1707.82	0.0019	0	65.49		29	1.2e-05	R	LLDPEDVDVPQPDEK	S			8	File5713 Spectrum5918 scans: 8626
5	PLEC_HUMAN	Plectin OS=Homo sapiens GN=PLEC PE=1 SV=3	3504	533462	216	139	191	129	35.4	5.74	8098	1	0	854.918	1707.82	2	1707.82	0.0021	0	67.36	27	29	7.7e-06	R	LLDPEDVDVPQPDEK	S			10	File5713 Spectrum5990 scans: 8703
5	PLEC_HUMAN	Plectin OS=Homo sapiens GN=PLEC PE=1 SV=3	3504	533462	216	139	191	129	35.4	5.74	8376	1	1	877.931	1753.85	2	1753.85	-0.0005	0	62.28	19	29	2.5e-05	R	SSSVGSSSSYPISPAVSR	T			11	File5713 Spectrum4384 scans: 7008
5	PLEC_HUMAN	Plectin OS=Homo sapiens GN=PLEC PE=1 SV=3	3504	533462	216	139	191	129	35.4	5.74	8537	1	1	892.465	1782.91	2	1782.91	0.0032	0	96.92	25	29	8.7e-09	R	AALAHSEEVTASQVAATK	T			13	File5713 Spectrum3461 scans: 5985
5	PLEC_HUMAN	Plectin OS=Homo sapiens GN=PLEC PE=1 SV=3	3504	533462	216	139	191	129	35.4	5.74	8538	1	1	595.312	1782.91	3	1782.91	0.0036	0	51.93	17	29	0.00028	R	AALAHSEEVTASQVAATK	T			11	File5713 Spectrum3457 scans: 5981
5	PLEC_HUMAN	Plectin OS=Homo sapiens GN=PLEC PE=1 SV=3	3504	533462	216	139	191	129	35.4	5.74	8545	1	1	892.956	1783.9	2	1783.89	0.0083	0	91.95	23	29	2.8e-08	R	QEQIQAMPLADSQAVR	E			11	File5713 Spectrum5544 scans: 8233
5	PLEC_HUMAN	Plectin OS=Homo sapiens GN=PLEC PE=1 SV=3	3504	533462	216	139	191	129	35.4	5.74	8669	1	1	904.958	1807.9	2	1807.9	0.0059	0	73.18	23	29	2.3e-06	K	VQSGSESVIQEYVDLR	T			9	File5713 Spectrum7531 scans: 10344
5	PLEC_HUMAN	Plectin OS=Homo sapiens GN=PLEC PE=1 SV=3	3504	533462	216	139	191	129	35.4	5.74	8758	2	1	913	1823.98	2	1823.98	0.0065	1	1.31	16	28	24	R	AGLVGPEFHEKLLSAEK	A			8	File5713 Spectrum6394 scans: 9135
5	PLEC_HUMAN	Plectin OS=Homo sapiens GN=PLEC PE=1 SV=3	3504	533462	216	139	191	129	35.4	5.74	8784	1	0	917.953	1833.89	2	1833.89	0.0061	0	63.92		29	1.9e-05	R	QTNLENLDQAFSVAER	D			8	File5713 Spectrum7401 scans: 10207
5	PLEC_HUMAN	Plectin OS=Homo sapiens GN=PLEC PE=1 SV=3	3504	533462	216	139	191	129	35.4	5.74	8941	1	1	942.452	1882.89	2	1882.88	0.0106	0	106.42	23	28	7.6e-10	K	AEVVETTQVYTEEETR	R			10	File5713 Spectrum4648 scans: 7292
5	PLEC_HUMAN	Plectin OS=Homo sapiens GN=PLEC PE=1 SV=3	3504	533462	216	139	191	129	35.4	5.74	9098	1	1	647.672	1940	3	1939.99	0.0055	1	55.23	22	29	0.00014	R	RQEQIQAMPLADSQAVR	E			8	File5713 Spectrum4755 scans: 7404
5	PLEC_HUMAN	Plectin OS=Homo sapiens GN=PLEC PE=1 SV=3	3504	533462	216	139	191	129	35.4	5.74	9319	1	1	1020.5	2038.98	2	2038.98	0.0039	1	57.49	24	29	8.1e-05	K	AEVVETTQVYTEEETRR	A			10	File5713 Spectrum4196 scans: 6803
5	PLEC_HUMAN	Plectin OS=Homo sapiens GN=PLEC PE=1 SV=3	3504	533462	216	139	191	129	35.4	5.74	9320	1	1	680.669	2038.98	3	2038.98	0.0041	1	57.59	28	29	7.9e-05	K	AEVVETTQVYTEEETRR	A			9	File5713 Spectrum4212 scans: 6820
5	PLEC_HUMAN	Plectin OS=Homo sapiens GN=PLEC PE=1 SV=3	3504	533462	216	139	191	129	35.4	5.74	9341	1	1	1035.48	2068.94	2	2068.93	0.0021	0	99.48	24	26	2.4e-09	K	AYSDPSTGEPATYGELQQR	C			14	File5713 Spectrum4463 scans: 7098
6	MYH14_HUMAN	Myosin-14 OS=Homo sapiens GN=MYH14 PE=1 SV=2	2235	228701	106	63	82	47	36.2	5.52	10	1	1	351.218	700.422	2	700.423	-0.0012	0	31.41	29	32	0.059	R	TLAVAAR	K			5	File5713 Spectrum2047 scans: 4488
6	MYH14_HUMAN	Myosin-14 OS=Homo sapiens GN=MYH14 PE=1 SV=2	2235	228701	106	63	82	47	36.2	5.52	84	4	1	359.671	717.327	2	717.329	-0.0028	0	6.7	22	27	5.5	R	DAEVER	D			4	File5713 Spectrum704 scans: 2952
6	MYH14_HUMAN	Myosin-14 OS=Homo sapiens GN=MYH14 PE=1 SV=2	2235	228701	106	63	82	47	36.2	5.52	88	1	0	359.684	717.353	2	717.356	-0.0027	0	37.34	28	31	0.012	R	QGFPNR	I			5	File5713 Spectrum1786 scans: 4205
6	MYH14_HUMAN	Myosin-14 OS=Homo sapiens GN=MYH14 PE=1 SV=2	2235	228701	106	63	82	47	36.2	5.52	89	1	0	359.684	717.353	2	717.356	-0.0026	0	33.1	27	31	0.031	R	QGFPNR	I			5	File5713 Spectrum1691 scans: 4104
6	MYH14_HUMAN	Myosin-14 OS=Homo sapiens GN=MYH14 PE=1 SV=2	2235	228701	106	63	82	47	36.2	5.52	90	1	0	359.684	717.354	2	717.356	-0.0023	0	34.73	29	31	0.021	R	QGFPNR	I			5	File5713 Spectrum1878 scans: 4304
6	MYH14_HUMAN	Myosin-14 OS=Homo sapiens GN=MYH14 PE=1 SV=2	2235	228701	106	63	82	47	36.2	5.52	91	1	0	359.684	717.354	2	717.356	-0.0022	0	37.43		31	0.011	R	QGFPNR	I			5	File5713 Spectrum1965 scans: 4400
6	MYH14_HUMAN	Myosin-14 OS=Homo sapiens GN=MYH14 PE=1 SV=2	2235	228701	106	63	82	47	36.2	5.52	153	1	0	365.216	728.417	2	728.418	-0.001	0	32.46		30	0.03	R	LAEQLR	A			4	File5713 Spectrum2206 scans: 4659
6	MYH14_HUMAN	Myosin-14 OS=Homo sapiens GN=MYH14 PE=1 SV=2	2235	228701	106	63	82	47	36.2	5.52	203	1	1	368.676	735.337	2	735.341	-0.0033	0	3.09	15	26	11	K	MQAQMK	E			2	File5713 Spectrum739 scans: 2994
6	MYH14_HUMAN	Myosin-14 OS=Homo sapiens GN=MYH14 PE=1 SV=2	2235	228701	106	63	82	47	36.2	5.52	356	1	0	379.715	757.416	2	757.419	-0.0033	1	19.04		29	0.61	K	RQLEGR	L			4	File5713 Spectrum97 scans: 2191
6	MYH14_HUMAN	Myosin-14 OS=Homo sapiens GN=MYH14 PE=1 SV=2	2235	228701	106	63	82	47	36.2	5.52	387	1	1	381.683	761.352	2	761.356	-0.0036	0	16.51	26	27	0.67	R	EVEETR	T			4	File5713 Spectrum202 scans: 2342
6	MYH14_HUMAN	Myosin-14 OS=Homo sapiens GN=MYH14 PE=1 SV=2	2235	228701	106	63	82	47	36.2	5.52	474	1	1	387.223	772.431	2	772.433	-0.0016	0	14.58	27	31	2.7	K	AAILEEK	R			5	File5713 Spectrum2620 scans: 5097
6	MYH14_HUMAN	Myosin-14 OS=Homo sapiens GN=MYH14 PE=1 SV=2	2235	228701	106	63	82	47	36.2	5.52	477	1	0	387.228	772.441	2	772.444	-0.0033	1	46.1		31	0.0019	R	KLLEDR	L			5	File5713 Spectrum1275 scans: 3647
6	MYH14_HUMAN	Myosin-14 OS=Homo sapiens GN=MYH14 PE=1 SV=2	2235	228701	106	63	82	47	36.2	5.52	479	2	1	387.23	772.445	2	772.433	0.012	0	14.49	29	31	2.7	K	AAILEEK	R			7	File5713 Spectrum3238 scans: 5751
6	MYH14_HUMAN	Myosin-14 OS=Homo sapiens GN=MYH14 PE=1 SV=2	2235	228701	106	63	82	47	36.2	5.52	578	2	1	393.719	785.424	2	785.439	-0.0155	0	14.67		28	1.3	R	QIQELR	G			3	File5713 Spectrum273 scans: 2430
6	MYH14_HUMAN	Myosin-14 OS=Homo sapiens GN=MYH14 PE=1 SV=2	2235	228701	106	63	82	47	36.2	5.52	757	1	0	404.732	807.449	2	807.449	-0.0002	0	9.5	21	27	3.5	R	TVGQLYK	E			3	File5713 Spectrum2823 scans: 5310
6	MYH14_HUMAN	Myosin-14 OS=Homo sapiens GN=MYH14 PE=1 SV=2	2235	228701	106	63	82	47	36.2	5.52	1247	1	0	428.766	855.518	2	855.518	0.0004	0	27.99		27	0.048	R	LVLDQLR	C			5	File5713 Spectrum5697 scans: 8394
6	MYH14_HUMAN	Myosin-14 OS=Homo sapiens GN=MYH14 PE=1 SV=2	2235	228701	106	63	82	47	36.2	5.52	1336	7	1	432.723	863.432	2	863.436	-0.0037	1	10.31	25	29	4.4	R	KMQAQMK	E			4	File5713 Spectrum319 scans: 2483
6	MYH14_HUMAN	Myosin-14 OS=Homo sapiens GN=MYH14 PE=1 SV=2	2235	228701	106	63	82	47	36.2	5.52	1395	1	1	435.226	868.437	2	868.44	-0.0037	0	29.53	23	27	0.028	K	SVHELER	A			4	File5713 Spectrum938 scans: 3266
6	MYH14_HUMAN	Myosin-14 OS=Homo sapiens GN=MYH14 PE=1 SV=2	2235	228701	106	63	82	47	36.2	5.52	1484	1	1	439.215	876.416	2	876.419	-0.0031	0	38.38		28	0.005	K	TLEEETR	I			5	File5713 Spectrum1238 scans: 3603
6	MYH14_HUMAN	Myosin-14 OS=Homo sapiens GN=MYH14 PE=1 SV=2	2235	228701	106	63	82	47	36.2	5.52	1513	6	1	440.716	879.417	2	879.431	-0.0132	1	4.7	22	28	13	R	KMQAQMK	E	Oxidation (M)	0.0100000.0	3	File5713 Spectrum1871 scans: 4296
6	MYH14_HUMAN	Myosin-14 OS=Homo sapiens GN=MYH14 PE=1 SV=2	2235	228701	106	63	82	47	36.2	5.52	1568	1	1	443.754	885.493	2	885.492	0.0014	0	44		30	0.002	K	GLEAEVLR	L			6	File5713 Spectrum5099 scans: 7766
6	MYH14_HUMAN	Myosin-14 OS=Homo sapiens GN=MYH14 PE=1 SV=2	2235	228701	106	63	82	47	36.2	5.52	1573	1	0	443.77	885.526	2	885.528	-0.0025	1	16.44	28	29	1.1	R	QKLQLEK	V			4	File5713 Spectrum1733 scans: 4148
6	MYH14_HUMAN	Myosin-14 OS=Homo sapiens GN=MYH14 PE=1 SV=2	2235	228701	106	63	82	47	36.2	5.52	1579	9	0	444.233	886.451	2	886.451	0.0003	0	1.91	20	28	24	R	EVGELQGR	V			3	File5713 Spectrum2233 scans: 4687
6	MYH14_HUMAN	Myosin-14 OS=Homo sapiens GN=MYH14 PE=1 SV=2	2235	228701	106	63	82	47	36.2	5.52	1582	3	1	444.723	887.432	2	887.446	-0.0141	1	4.95	19	27	9.2	R	AVEERER	A			4	File5713 Spectrum1609 scans: 4013
6	MYH14_HUMAN	Myosin-14 OS=Homo sapiens GN=MYH14 PE=1 SV=2	2235	228701	106	63	82	47	36.2	5.52	1616	1	0	446.224	890.434	2	890.432	0.0016	0	21.1	27	29	0.37	K	ANEWLMK	N			5	File5713 Spectrum5486 scans: 8172
6	MYH14_HUMAN	Myosin-14 OS=Homo sapiens GN=MYH14 PE=1 SV=2	2235	228701	106	63	82	47	36.2	5.52	1631	8	1	446.749	891.483	2	891.481	0.0017	0	1.86	17	29	30	R	GPLTFTTR	T			4	File5713 Spectrum3570 scans: 6099
6	MYH14_HUMAN	Myosin-14 OS=Homo sapiens GN=MYH14 PE=1 SV=2	2235	228701	106	63	82	47	36.2	5.52	1726	10	1	451.769	901.524	2	901.534	-0.0108	2	3.22	20	29	22	R	VARTKAEK	Q			3	File5713 Spectrum5250 scans: 7924
6	MYH14_HUMAN	Myosin-14 OS=Homo sapiens GN=MYH14 PE=1 SV=2	2235	228701	106	63	82	47	36.2	5.52	1896	1	1	459.218	916.422	2	916.425	-0.0033	0	68.54		25	2.4e-06	R	LGEEDAGAR	A			8	File5713 Spectrum1175 scans: 3531
6	MYH14_HUMAN	Myosin-14 OS=Homo sapiens GN=MYH14 PE=1 SV=2	2235	228701	106	63	82	47	36.2	5.52	1899	1	1	459.236	916.458	2	916.461	-0.0033	0	39.66		30	0.0056	R	EAEALTQR	L			5	File5713 Spectrum1569 scans: 3970
6	MYH14_HUMAN	Myosin-14 OS=Homo sapiens GN=MYH14 PE=1 SV=2	2235	228701	106	63	82	47	36.2	5.52	2231	7	1	474.732	947.449	2	947.449	-0.0008	0	3.79	21	28	14	K	AQMASAGQGK	E			4	File5713 Spectrum3116 scans: 5623
6	MYH14_HUMAN	Myosin-14 OS=Homo sapiens GN=MYH14 PE=1 SV=2	2235	228701	106	63	82	47	36.2	5.52	2267	4	0	476.768	951.521	2	951.518	0.0031	0	3.1	17	28	17	R	ILFQEFR	Q			4	File5713 Spectrum6921 scans: 9696
6	MYH14_HUMAN	Myosin-14 OS=Homo sapiens GN=MYH14 PE=1 SV=2	2235	228701	106	63	82	47	36.2	5.52	2342	1	0	479.751	957.487	2	957.488	-0.0007	0	52.65		28	0.00019	R	QDEVLQAR	A			7	File5713 Spectrum2446 scans: 4911
6	MYH14_HUMAN	Myosin-14 OS=Homo sapiens GN=MYH14 PE=1 SV=2	2235	228701	106	63	82	47	36.2	5.52	2401	1	1	482.264	962.513	2	962.511	0.0025	0	58.08	24	29	7.1e-05	K	MTIAALESK	L			8	File5713 Spectrum5320 scans: 7998
6	MYH14_HUMAN	Myosin-14 OS=Homo sapiens GN=MYH14 PE=1 SV=2	2235	228701	106	63	82	47	36.2	5.52	2475	1	0	487.25	972.485	2	972.488	-0.0028	0	37.27		28	0.0067	R	VAQLEEER	A			5	File5713 Spectrum2041 scans: 4482
6	MYH14_HUMAN	Myosin-14 OS=Homo sapiens GN=MYH14 PE=1 SV=2	2235	228701	106	63	82	47	36.2	5.52	2640	10	0	494.77	987.526	2	987.517	0.0089	0	4.38	20	30	21	M	AAVTMSVPGR	K			4	File5713 Spectrum2362 scans: 4823
6	MYH14_HUMAN	Myosin-14 OS=Homo sapiens GN=MYH14 PE=1 SV=2	2235	228701	106	63	82	47	36.2	5.52	2938	1	1	509.754	1017.49	2	1017.49	0.0021	0	56.94	21	29	8.2e-05	R	AMEAEAAGLR	E			7	File5713 Spectrum3337 scans: 5855
6	MYH14_HUMAN	Myosin-14 OS=Homo sapiens GN=MYH14 PE=1 SV=2	2235	228701	106	63	82	47	36.2	5.52	2985	1	1	511.75	1021.49	2	1021.48	0.0028	0	35.28	22	28	0.01	R	EEIFSQNR	E			6	File5713 Spectrum3497 scans: 6023
6	MYH14_HUMAN	Myosin-14 OS=Homo sapiens GN=MYH14 PE=1 SV=2	2235	228701	106	63	82	47	36.2	5.52	3249	3	1	524.8	1047.58	2	1047.58	0.0022	1	18.67		28	0.44	R	RGPLTFTTR	T			3	File5713 Spectrum3819 scans: 6361
6	MYH14_HUMAN	Myosin-14 OS=Homo sapiens GN=MYH14 PE=1 SV=2	2235	228701	106	63	82	47	36.2	5.52	3295	1	0	527.343	1052.67	2	1052.67	0.0016	0	14.24	16	20	0.2	K	VKPLLQVTR	Q			3	File5713 Spectrum3885 scans: 6430
6	MYH14_HUMAN	Myosin-14 OS=Homo sapiens GN=MYH14 PE=1 SV=2	2235	228701	106	63	82	47	36.2	5.52	3360	1	1	530.799	1059.58	2	1059.58	0.0015	0	25.6	20	29	0.13	R	AELEALLSSK	D			7	File5713 Spectrum6553 scans: 9302
6	MYH14_HUMAN	Myosin-14 OS=Homo sapiens GN=MYH14 PE=1 SV=2	2235	228701	106	63	82	47	36.2	5.52	3510	1	1	538.291	1074.57	2	1074.57	0.0013	0	44.07	23	30	0.0023	R	AELSSLQTAR	Q			8	File5713 Spectrum3458 scans: 5982
6	MYH14_HUMAN	Myosin-14 OS=Homo sapiens GN=MYH14 PE=1 SV=2	2235	228701	106	63	82	47	36.2	5.52	3580	9	1	361.519	1081.54	3	1081.54	-0.0047	0	3.27	24	28	17	K	EPGVPGELER	Q			4	File5713 Spectrum6566 scans: 9315
6	MYH14_HUMAN	Myosin-14 OS=Homo sapiens GN=MYH14 PE=1 SV=2	2235	228701	106	63	82	47	36.2	5.52	3627	1	1	543.78	1085.54	2	1085.55	-0.0016	0	31.34	28	28	0.029	R	VAEQAANDLR	A			4	File5713 Spectrum2251 scans: 4706
6	MYH14_HUMAN	Myosin-14 OS=Homo sapiens GN=MYH14 PE=1 SV=2	2235	228701	106	63	82	47	36.2	5.52	3698	1	0	546.783	1091.55	2	1091.55	0.0014	0	45.04		30	0.0016	K	FDQLLAEEK	A			7	File5713 Spectrum4879 scans: 7535
6	MYH14_HUMAN	Myosin-14 OS=Homo sapiens GN=MYH14 PE=1 SV=2	2235	228701	106	63	82	47	36.2	5.52	3699	1	0	546.784	1091.55	2	1091.55	0.0031	0	39.52	28	29	0.0056	K	FDQLLAEEK	A			6	File5713 Spectrum4956 scans: 7616
6	MYH14_HUMAN	Myosin-14 OS=Homo sapiens GN=MYH14 PE=1 SV=2	2235	228701	106	63	82	47	36.2	5.52	3809	2	1	552.299	1102.58	2	1102.59	-0.0029	1	6.84	20	30	12	R	EQEVTELKK	T			4	File5713 Spectrum1502 scans: 3898
6	MYH14_HUMAN	Myosin-14 OS=Homo sapiens GN=MYH14 PE=1 SV=2	2235	228701	106	63	82	47	36.2	5.52	3951	2	1	559.792	1117.57	2	1117.57	-0.0031	1	15.93	27	30	1.5	K	TETVDRLER	G			6	File5713 Spectrum2030 scans: 4470
6	MYH14_HUMAN	Myosin-14 OS=Homo sapiens GN=MYH14 PE=1 SV=2	2235	228701	106	63	82	47	36.2	5.52	4055	1	0	565.295	1128.58	2	1128.58	-0.0017	0	47.17		28	0.00076	K	EEELQAALAR	A			8	File5713 Spectrum4880 scans: 7536
6	MYH14_HUMAN	Myosin-14 OS=Homo sapiens GN=MYH14 PE=1 SV=2	2235	228701	106	63	82	47	36.2	5.52	4075	1	1	566.286	1130.56	2	1130.56	0.0003	0	50.79	23	28	0.00032	R	LQEELAASDR	A			7	File5713 Spectrum2874 scans: 5364
6	MYH14_HUMAN	Myosin-14 OS=Homo sapiens GN=MYH14 PE=1 SV=2	2235	228701	106	63	82	47	36.2	5.52	4131	9	0	568.273	1134.53	2	1134.55	-0.0219	0	1.73	26	28	22	-	MAAVTMSVPGR	K	Oxidation (M)	0.10000000000.0	4	File5713 Spectrum3144 scans: 5652
6	MYH14_HUMAN	Myosin-14 OS=Homo sapiens GN=MYH14 PE=1 SV=2	2235	228701	106	63	82	47	36.2	5.52	4230	1	1	573.275	1144.54	2	1144.54	-0.0006	0	42.75	25	26	0.0012	R	EQLEEEAAAR	E			7	File5713 Spectrum2513 scans: 4983
6	MYH14_HUMAN	Myosin-14 OS=Homo sapiens GN=MYH14 PE=1 SV=2	2235	228701	106	63	82	47	36.2	5.52	4423	1	1	389.215	1164.62	3	1164.63	-0.0006	0	51.74		28	0.00026	R	IHEAAVQELR	Q			9	File5713 Spectrum2817 scans: 5304
6	MYH14_HUMAN	Myosin-14 OS=Homo sapiens GN=MYH14 PE=1 SV=2	2235	228701	106	63	82	47	36.2	5.52	4424	1	1	583.32	1164.63	2	1164.63	0.0003	0	38.09		28	0.0061	R	IHEAAVQELR	Q			6	File5713 Spectrum2815 scans: 5302
6	MYH14_HUMAN	Myosin-14 OS=Homo sapiens GN=MYH14 PE=1 SV=2	2235	228701	106	63	82	47	36.2	5.52	4615	1	0	593.809	1185.6	2	1185.61	-0.0058	0	48.14		29	0.00072	K	VQELQQQSAR	E			8	File5713 Spectrum1439 scans: 3827
6	MYH14_HUMAN	Myosin-14 OS=Homo sapiens GN=MYH14 PE=1 SV=2	2235	228701	106	63	82	47	36.2	5.52	4746	8	0	599.354	1196.69	2	1196.67	0.0191	2	4.45		26	8.4	R	LNRALDRSPR	Q			4	File5713 Spectrum6770 scans: 9536
6	MYH14_HUMAN	Myosin-14 OS=Homo sapiens GN=MYH14 PE=1 SV=2	2235	228701	106	63	82	47	36.2	5.52	4774	3	0	600.831	1199.65	2	1199.63	0.0209	1	10.87		30	4.6	R	VAQLEEERAR	L			4	File5713 Spectrum4520 scans: 7158
6	MYH14_HUMAN	Myosin-14 OS=Homo sapiens GN=MYH14 PE=1 SV=2	2235	228701	106	63	82	47	36.2	5.52	4942	6	0	610.83	1219.65	2	1219.64	0.0015	1	3.57	18	29	21	R	KFDQLLAEEK	A			5	File5713 Spectrum4636 scans: 7280
6	MYH14_HUMAN	Myosin-14 OS=Homo sapiens GN=MYH14 PE=1 SV=2	2235	228701	106	63	82	47	36.2	5.52	4943	1	0	407.557	1219.65	3	1219.64	0.0049	1	36.86		29	0.0087	R	KFDQLLAEEK	A			9	File5713 Spectrum4543 scans: 7182
6	MYH14_HUMAN	Myosin-14 OS=Homo sapiens GN=MYH14 PE=1 SV=2	2235	228701	106	63	82	47	36.2	5.52	4944	1	0	610.832	1219.65	2	1219.64	0.0054	1	66.52		29	9.5e-06	R	KFDQLLAEEK	A			9	File5713 Spectrum4538 scans: 7177
6	MYH14_HUMAN	Myosin-14 OS=Homo sapiens GN=MYH14 PE=1 SV=2	2235	228701	106	63	82	47	36.2	5.52	5019	1	1	615.344	1228.67	2	1228.67	0.0077	0	67.9	26	30	8.6e-06	R	LALEAEVSELR	A			8	File5713 Spectrum6782 scans: 9548
6	MYH14_HUMAN	Myosin-14 OS=Homo sapiens GN=MYH14 PE=1 SV=2	2235	228701	106	63	82	47	36.2	5.52	5191	1	1	624.275	1246.54	2	1246.54	-0.0063	1	41.17		22	0.00066	R	DAEVERDEER	K			8	File5713 Spectrum788 scans: 3060
6	MYH14_HUMAN	Myosin-14 OS=Homo sapiens GN=MYH14 PE=1 SV=2	2235	228701	106	63	82	47	36.2	5.52	5307	1	0	419.898	1256.67	3	1256.67	0.0011	1	59.17		29	5.7e-05	R	KEEELQAALAR	A			13	File5713 Spectrum3732 scans: 6269
6	MYH14_HUMAN	Myosin-14 OS=Homo sapiens GN=MYH14 PE=1 SV=2	2235	228701	106	63	82	47	36.2	5.52	5308	1	0	629.345	1256.67	2	1256.67	0.0024	1	68.63		29	6.6e-06	R	KEEELQAALAR	A			8	File5713 Spectrum3721 scans: 6258
6	MYH14_HUMAN	Myosin-14 OS=Homo sapiens GN=MYH14 PE=1 SV=2	2235	228701	106	63	82	47	36.2	5.52	5570	1	1	645.793	1289.57	2	1289.57	-0.0016	0	69.7		23	1.2e-06	R	QLEEAEEEASR	A			10	File5713 Spectrum2329 scans: 4788
6	MYH14_HUMAN	Myosin-14 OS=Homo sapiens GN=MYH14 PE=1 SV=2	2235	228701	106	63	82	47	36.2	5.52	5571	1	1	645.796	1289.58	2	1289.57	0.0044	0	32.71	23	24	0.0074	R	QLEEAEEEASR	A			7	File5713 Spectrum5573 scans: 8263
6	MYH14_HUMAN	Myosin-14 OS=Homo sapiens GN=MYH14 PE=1 SV=2	2235	228701	106	63	82	47	36.2	5.52	5682	1	0	653.339	1304.66	2	1304.66	0.0018	0	15.81	21	30	1.4	K	EQADFALEALAK	A			5	File5713 Spectrum7298 scans: 10095
6	MYH14_HUMAN	Myosin-14 OS=Homo sapiens GN=MYH14 PE=1 SV=2	2235	228701	106	63	82	47	36.2	5.52	5683	1	0	653.339	1304.66	2	1304.66	0.0028	0	59.74	29	30	5.7e-05	K	EQADFALEALAK	A			10	File5713 Spectrum7087 scans: 9871
6	MYH14_HUMAN	Myosin-14 OS=Homo sapiens GN=MYH14 PE=1 SV=2	2235	228701	106	63	82	47	36.2	5.52	5684	1	0	653.34	1304.67	2	1304.66	0.0042	0	65.85	26	30	1.4e-05	K	EQADFALEALAK	A			9	File5713 Spectrum7153 scans: 9942
6	MYH14_HUMAN	Myosin-14 OS=Homo sapiens GN=MYH14 PE=1 SV=2	2235	228701	106	63	82	47	36.2	5.52	5685	1	0	653.34	1304.67	2	1304.66	0.0043	0	63.02	28	30	2.7e-05	K	EQADFALEALAK	A			9	File5713 Spectrum6931 scans: 9707
6	MYH14_HUMAN	Myosin-14 OS=Homo sapiens GN=MYH14 PE=1 SV=2	2235	228701	106	63	82	47	36.2	5.52	5686	1	0	653.341	1304.67	2	1304.66	0.0053	0	68.38		29	7.3e-06	K	EQADFALEALAK	A			9	File5713 Spectrum7009 scans: 9789
6	MYH14_HUMAN	Myosin-14 OS=Homo sapiens GN=MYH14 PE=1 SV=2	2235	228701	106	63	82	47	36.2	5.52	5747	1	1	657.289	1312.56	2	1312.56	0.0023	0	71.75	20	23	7e-07	K	YEATIADMEDR	L			10	File5713 Spectrum4929 scans: 7587
6	MYH14_HUMAN	Myosin-14 OS=Homo sapiens GN=MYH14 PE=1 SV=2	2235	228701	106	63	82	47	36.2	5.52	5990	7	1	673.856	1345.7	2	1345.72	-0.023	2	4.61	24	30	20	R	SKREQEVTELK	K			4	File5713 Spectrum7172 scans: 9962
6	MYH14_HUMAN	Myosin-14 OS=Homo sapiens GN=MYH14 PE=1 SV=2	2235	228701	106	63	82	47	36.2	5.52	6079	10	1	679.351	1356.69	2	1356.69	0.0023	2	0.08	16	29	49	R	GRLGEEDAGARAR	H			3	File5713 Spectrum6260 scans: 8989
6	MYH14_HUMAN	Myosin-14 OS=Homo sapiens GN=MYH14 PE=1 SV=2	2235	228701	106	63	82	47	36.2	5.52	6081	1	1	679.359	1356.7	2	1356.69	0.0176	2	14.04	22	30	2	R	GRLGEEDAGARAR	H			7	File5713 Spectrum4750 scans: 7399
6	MYH14_HUMAN	Myosin-14 OS=Homo sapiens GN=MYH14 PE=1 SV=2	2235	228701	106	63	82	47	36.2	5.52	6086	4	1	453.246	1356.72	3	1356.7	0.0157	1	6.94	24	30	11	R	AEDEGGARAQLLK	S			5	File5713 Spectrum4528 scans: 7166
6	MYH14_HUMAN	Myosin-14 OS=Homo sapiens GN=MYH14 PE=1 SV=2	2235	228701	106	63	82	47	36.2	5.52	6146	1	1	683.841	1365.67	2	1365.66	0.0044	1	20.79		28	0.31	R	TSREEIFSQNR	E			7	File5713 Spectrum2908 scans: 5399
6	MYH14_HUMAN	Myosin-14 OS=Homo sapiens GN=MYH14 PE=1 SV=2	2235	228701	106	63	82	47	36.2	5.52	6191	1	1	687.813	1373.61	2	1373.62	-0.0046	1	30.39		25	0.018	R	DLQGRDEAGEER	R			12	File5713 Spectrum1142 scans: 3494
6	MYH14_HUMAN	Myosin-14 OS=Homo sapiens GN=MYH14 PE=1 SV=2	2235	228701	106	63	82	47	36.2	5.52	6192	4	1	687.815	1373.61	2	1373.62	-0.0023	1	3.47	16	26	9.5	R	DLQGRDEAGEER	R			6	File5713 Spectrum1743 scans: 4158
6	MYH14_HUMAN	Myosin-14 OS=Homo sapiens GN=MYH14 PE=1 SV=2	2235	228701	106	63	82	47	36.2	5.52	6804	5	0	738.859	1475.7	2	1475.7	0.002	0	6.59		28	8.4	R	FLTNGPSSSPGQER	E			5	File5713 Spectrum2555 scans: 5027
6	MYH14_HUMAN	Myosin-14 OS=Homo sapiens GN=MYH14 PE=1 SV=2	2235	228701	106	63	82	47	36.2	5.52	6964	1	1	502.25	1503.73	3	1503.74	-0.0072	1	59.48	27	29	4.5e-05	K	AQMASAGQGKEEAVK	Q			10	File5713 Spectrum1086 scans: 3433
6	MYH14_HUMAN	Myosin-14 OS=Homo sapiens GN=MYH14 PE=1 SV=2	2235	228701	106	63	82	47	36.2	5.52	6965	1	1	752.872	1503.73	2	1503.74	-0.0064	1	74.11	23	29	1.6e-06	K	AQMASAGQGKEEAVK	Q			12	File5713 Spectrum1087 scans: 3434
6	MYH14_HUMAN	Myosin-14 OS=Homo sapiens GN=MYH14 PE=1 SV=2	2235	228701	106	63	82	47	36.2	5.52	7192	1	1	772.882	1543.75	2	1543.75	0.001	0	71.83	25	28	2.6e-06	K	LAQAEEQLEQETR	E			8	File5713 Spectrum4139 scans: 6738
6	MYH14_HUMAN	Myosin-14 OS=Homo sapiens GN=MYH14 PE=1 SV=2	2235	228701	106	63	82	47	36.2	5.52	7270	1	1	780.394	1558.77	2	1558.77	0.0003	0	83.09		29	2.2e-07	R	ELQTAQAQLSEWR	R			9	File5713 Spectrum5987 scans: 8699
6	MYH14_HUMAN	Myosin-14 OS=Homo sapiens GN=MYH14 PE=1 SV=2	2235	228701	106	63	82	47	36.2	5.52	7446	1	1	794.86	1587.71	2	1587.7	0.0041	0	91.75		24	1e-08	R	QEEEAGALEAGEEAR	R			12	File5713 Spectrum3470 scans: 5994
6	MYH14_HUMAN	Myosin-14 OS=Homo sapiens GN=MYH14 PE=1 SV=2	2235	228701	106	63	82	47	36.2	5.52	7534	1	0	803.36	1604.71	2	1604.71	-0.0041	0	84.12		23	4e-08	R	NTDQATMPDNTAAQK	L			13	File5713 Spectrum1906 scans: 4333
6	MYH14_HUMAN	Myosin-14 OS=Homo sapiens GN=MYH14 PE=1 SV=2	2235	228701	106	63	82	47	36.2	5.52	7553	1	1	805.356	1608.7	2	1608.69	0.0048	0	89.1		24	1.6e-08	R	ELEDVTESAESMNR	E			12	File5713 Spectrum4720 scans: 7368
6	MYH14_HUMAN	Myosin-14 OS=Homo sapiens GN=MYH14 PE=1 SV=2	2235	228701	106	63	82	47	36.2	5.52	8011	1	1	846.919	1691.82	2	1691.83	-0.0019	0	5.2	17	29	13	K	FEEDLLLLEDQNSK	L			2	File5713 Spectrum7538 scans: 10351
6	MYH14_HUMAN	Myosin-14 OS=Homo sapiens GN=MYH14 PE=1 SV=2	2235	228701	106	63	82	47	36.2	5.52	8236	1	1	865.914	1729.81	2	1729.81	0.0017	1	35.76	27	27	0.0082	R	ALEEEQEAREELER	Q			13	File5713 Spectrum4353 scans: 6972
6	MYH14_HUMAN	Myosin-14 OS=Homo sapiens GN=MYH14 PE=1 SV=2	2235	228701	106	63	82	47	36.2	5.52	8237	1	1	577.614	1729.82	3	1729.81	0.007	1	39.92	24	28	0.0033	R	ALEEEQEAREELER	Q			13	File5713 Spectrum4357 scans: 6976
6	MYH14_HUMAN	Myosin-14 OS=Homo sapiens GN=MYH14 PE=1 SV=2	2235	228701	106	63	82	47	36.2	5.52	8317	1	1	582.274	1743.8	3	1743.8	-0.0009	1	64.64		26	7.5e-06	R	RQEEEAGALEAGEEAR	R			16	File5713 Spectrum2779 scans: 5264
6	MYH14_HUMAN	Myosin-14 OS=Homo sapiens GN=MYH14 PE=1 SV=2	2235	228701	106	63	82	47	36.2	5.52	8575	1	1	598.964	1793.87	3	1793.87	0.0022	1	50.15	18	29	0.00043	R	LAEFSSQAAEEEEKVK	S			12	File5713 Spectrum4308 scans: 6924
6	MYH14_HUMAN	Myosin-14 OS=Homo sapiens GN=MYH14 PE=1 SV=2	2235	228701	106	63	82	47	36.2	5.52	8576	1	1	897.943	1793.87	2	1793.87	0.0038	1	105.81		29	1.2e-09	R	LAEFSSQAAEEEEKVK	S			11	File5713 Spectrum4314 scans: 6930
6	MYH14_HUMAN	Myosin-14 OS=Homo sapiens GN=MYH14 PE=1 SV=2	2235	228701	106	63	82	47	36.2	5.52	8776	1	1	916.944	1831.87	2	1831.87	0.0048	0	126.14	21	28	8.9e-12	R	AQVTELEDELTAAEDAK	L			12	File5713 Spectrum7232 scans: 10025
6	MYH14_HUMAN	Myosin-14 OS=Homo sapiens GN=MYH14 PE=1 SV=2	2235	228701	106	63	82	47	36.2	5.52	8887	1	1	930.438	1858.86	2	1858.85	0.0081	0	91.48		28	2.5e-08	R	EAQAALAEAQEDLESER	V			13	File5713 Spectrum6242 scans: 8970
6	MYH14_HUMAN	Myosin-14 OS=Homo sapiens GN=MYH14 PE=1 SV=2	2235	228701	106	63	82	47	36.2	5.52	8889	1	1	930.455	1858.9	2	1858.89	0.0048	0	130.59	23	29	3.7e-12	R	AQAELENVSGALNEAESK	T			12	File5713 Spectrum5931 scans: 8640
6	MYH14_HUMAN	Myosin-14 OS=Homo sapiens GN=MYH14 PE=1 SV=2	2235	228701	106	63	82	47	36.2	5.52	9041	1	1	959.956	1917.9	2	1917.89	0.0066	0	91.97	26	27	1.9e-08	R	GELEDTLDSTNAQQELR	S			10	File5713 Spectrum5719 scans: 8417
6	MYH14_HUMAN	Myosin-14 OS=Homo sapiens GN=MYH14 PE=1 SV=2	2235	228701	106	63	82	47	36.2	5.52	9075	1	1	966.953	1931.89	2	1931.89	0.0031	0	138.13	22	27	4.8e-13	R	LQQELDDATMDLEQQR	Q			13	File5713 Spectrum6066 scans: 8785
6	MYH14_HUMAN	Myosin-14 OS=Homo sapiens GN=MYH14 PE=1 SV=2	2235	228701	106	63	82	47	36.2	5.52	9076	1	1	644.972	1931.89	3	1931.89	0.0052	0	43.77	22	27	0.0013	R	LQQELDDATMDLEQQR	Q			6	File5713 Spectrum6086 scans: 8806
6	MYH14_HUMAN	Myosin-14 OS=Homo sapiens GN=MYH14 PE=1 SV=2	2235	228701	106	63	82	47	36.2	5.52	9156	1	0	978.467	1954.92	2	1954.91	0.0062	0	168.26	27	27	4.4e-16	R	GPSAGGGPGSGTSPQVEWTAR	R			19	File5713 Spectrum4730 scans: 7378
6	MYH14_HUMAN	Myosin-14 OS=Homo sapiens GN=MYH14 PE=1 SV=2	2235	228701	106	63	82	47	36.2	5.52	9439	1	1	1067.49	2132.97	2	2132.96	0.0032	0	141.47	25	26	1.5e-13	R	LDGESSELQEQMVEQQQR	A			13	File5713 Spectrum4924 scans: 7582
6	MYH14_HUMAN	Myosin-14 OS=Homo sapiens GN=MYH14 PE=1 SV=2	2235	228701	106	63	82	47	36.2	5.52	9440	1	1	711.998	2132.97	3	2132.96	0.0065	0	27.2	15	26	0.041	R	LDGESSELQEQMVEQQQR	A			9	File5713 Spectrum4933 scans: 7591
6	MYH14_HUMAN	Myosin-14 OS=Homo sapiens GN=MYH14 PE=1 SV=2	2235	228701	106	63	82	47	36.2	5.52	9593	1	1	1108.52	2215.03	2	2215.07	-0.0393	1	10.16	23	28	3.2	K	SLREAQAALAEAQEDLESER	V			6	File5713 Spectrum8157 scans: 11020
6	MYH14_HUMAN	Myosin-14 OS=Homo sapiens GN=MYH14 PE=1 SV=2	2235	228701	106	63	82	47	36.2	5.52	9594	1	1	739.351	2215.03	3	2215.07	-0.0391	1	12.29	17	28	2	K	SLREAQAALAEAQEDLESER	V			6	File5713 Spectrum8173 scans: 11037
6	MYH14_HUMAN	Myosin-14 OS=Homo sapiens GN=MYH14 PE=1 SV=2	2235	228701	106	63	82	47	36.2	5.52	9595	2	1	1108.53	2215.04	2	2215.07	-0.0305	1	2.8	15	28	18	K	SLREAQAALAEAQEDLESER	V			4	File5713 Spectrum8332 scans: 11205
6	MYH14_HUMAN	Myosin-14 OS=Homo sapiens GN=MYH14 PE=1 SV=2	2235	228701	106	63	82	47	36.2	5.52	9607	1	1	744.055	2229.14	3	2229.12	0.0204	1	9.6	21	29	4.8	R	AQAELENVSGALNEAESKTIR	L			11	File5713 Spectrum2262 scans: 4717
6	MYH14_HUMAN	Myosin-14 OS=Homo sapiens GN=MYH14 PE=1 SV=2	2235	228701	106	63	82	47	36.2	5.52	9640	1	1	764.033	2289.08	3	2289.07	0.0117	1	76.18		27	7.6e-07	R	RLDGESSELQEQMVEQQQR	A			18	File5713 Spectrum4501 scans: 7138
7	MYH10_HUMAN	Myosin-10 OS=Homo sapiens GN=MYH10 PE=1 SV=3	2067	229827	117	72	85	55	33.9	5.44	26	1	0	352.71	703.406	2	703.405	0.0007	0	29.04	26	29	0.051	K	LMATLR	N			5	File5713 Spectrum3607 scans: 6138
7	MYH10_HUMAN	Myosin-10 OS=Homo sapiens GN=MYH10 PE=1 SV=3	2067	229827	117	72	85	55	33.9	5.44	27	1	0	352.71	703.406	2	703.405	0.0009	0	29.73	21	29	0.043	K	LMATLR	N			5	File5713 Spectrum3695 scans: 6231
7	MYH10_HUMAN	Myosin-10 OS=Homo sapiens GN=MYH10 PE=1 SV=3	2067	229827	117	72	85	55	33.9	5.44	66	6	1	357.728	713.441	2	713.444	-0.0028	0	8.27	26	29	7.4	K	VLQQVK	A			5	File5713 Spectrum1149 scans: 3502
7	MYH10_HUMAN	Myosin-10 OS=Homo sapiens GN=MYH10 PE=1 SV=3	2067	229827	117	72	85	55	33.9	5.44	88	1	0	359.684	717.353	2	717.356	-0.0027	0	37.34	28	31	0.012	R	QGFPNR	I			5	File5713 Spectrum1786 scans: 4205
7	MYH10_HUMAN	Myosin-10 OS=Homo sapiens GN=MYH10 PE=1 SV=3	2067	229827	117	72	85	55	33.9	5.44	89	1	0	359.684	717.353	2	717.356	-0.0026	0	33.1	27	31	0.031	R	QGFPNR	I			5	File5713 Spectrum1691 scans: 4104
7	MYH10_HUMAN	Myosin-10 OS=Homo sapiens GN=MYH10 PE=1 SV=3	2067	229827	117	72	85	55	33.9	5.44	90	1	0	359.684	717.354	2	717.356	-0.0023	0	34.73	29	31	0.021	R	QGFPNR	I			5	File5713 Spectrum1878 scans: 4304
7	MYH10_HUMAN	Myosin-10 OS=Homo sapiens GN=MYH10 PE=1 SV=3	2067	229827	117	72	85	55	33.9	5.44	91	1	0	359.684	717.354	2	717.356	-0.0022	0	37.43		31	0.011	R	QGFPNR	I			5	File5713 Spectrum1965 scans: 4400
7	MYH10_HUMAN	Myosin-10 OS=Homo sapiens GN=MYH10 PE=1 SV=3	2067	229827	117	72	85	55	33.9	5.44	93	1	0	359.698	717.381	2	717.384	-0.0031	0	23.26	26	30	0.27	K	LQAQMK	D			5	File5713 Spectrum1073 scans: 3418
7	MYH10_HUMAN	Myosin-10 OS=Homo sapiens GN=MYH10 PE=1 SV=3	2067	229827	117	72	85	55	33.9	5.44	104	4	0	360.706	719.397	2	719.4	-0.0029	0	15.38		29	1.3	K	LMATLR	N	Oxidation (M)	0.010000.0	3	File5713 Spectrum5669 scans: 8364
7	MYH10_HUMAN	Myosin-10 OS=Homo sapiens GN=MYH10 PE=1 SV=3	2067	229827	117	72	85	55	33.9	5.44	281	1	1	374.699	747.384	2	747.384	0	0	15.89	26	30	1.5	K	MEIDLK	D			4	File5713 Spectrum4827 scans: 7480
7	MYH10_HUMAN	Myosin-10 OS=Homo sapiens GN=MYH10 PE=1 SV=3	2067	229827	117	72	85	55	33.9	5.44	282	9	1	374.7	747.385	2	747.384	0.0019	0	10.24		30	5.1	K	MEIDLK	D			3	File5713 Spectrum4354 scans: 6973
7	MYH10_HUMAN	Myosin-10 OS=Homo sapiens GN=MYH10 PE=1 SV=3	2067	229827	117	72	85	55	33.9	5.44	283	5	1	374.7	747.386	2	747.384	0.0022	0	12.92		30	2.7	K	MEIDLK	D			3	File5713 Spectrum4420 scans: 7050
7	MYH10_HUMAN	Myosin-10 OS=Homo sapiens GN=MYH10 PE=1 SV=3	2067	229827	117	72	85	55	33.9	5.44	494	1	1	388.213	774.412	2	774.412	-0.0004	0	31.84		31	0.048	K	SALLDEK	R			4	File5713 Spectrum2856 scans: 5345
7	MYH10_HUMAN	Myosin-10 OS=Homo sapiens GN=MYH10 PE=1 SV=3	2067	229827	117	72	85	55	33.9	5.44	615	7	1	395.731	789.447	2	789.434	0.0123	2	5.73	21	29	12	K	KEEKTR	Q			3	File5713 Spectrum882 scans: 3201
7	MYH10_HUMAN	Myosin-10 OS=Homo sapiens GN=MYH10 PE=1 SV=3	2067	229827	117	72	85	55	33.9	5.44	618	1	1	396.206	790.397	2	790.401	-0.0037	1	25.85	26	30	0.15	K	KLMEDR	I			4	File5713 Spectrum696 scans: 2942
7	MYH10_HUMAN	Myosin-10 OS=Homo sapiens GN=MYH10 PE=1 SV=3	2067	229827	117	72	85	55	33.9	5.44	757	1	0	404.732	807.449	2	807.449	-0.0002	0	9.5	21	27	3.5	R	TVGQLYK	E			3	File5713 Spectrum2823 scans: 5310
7	MYH10_HUMAN	Myosin-10 OS=Homo sapiens GN=MYH10 PE=1 SV=3	2067	229827	117	72	85	55	33.9	5.44	793	1	1	406.72	811.425	2	811.423	0.0019	0	29.41		26	0.025	R	YLFVDR	A			5	File5713 Spectrum5581 scans: 8272
7	MYH10_HUMAN	Myosin-10 OS=Homo sapiens GN=MYH10 PE=1 SV=3	2067	229827	117	72	85	55	33.9	5.44	1091	1	1	421.759	841.503	2	841.513	-0.0101	1	9.4	21	27	3.2	R	AAANKLVR	R			3	File5713 Spectrum8814 scans: 11753
7	MYH10_HUMAN	Myosin-10 OS=Homo sapiens GN=MYH10 PE=1 SV=3	2067	229827	117	72	85	55	33.9	5.44	1098	7	1	421.759	841.504	2	841.513	-0.0092	1	1.2	17	27	21	R	AAANKLVR	R			2	File5713 Spectrum8978 scans: 12042
7	MYH10_HUMAN	Myosin-10 OS=Homo sapiens GN=MYH10 PE=1 SV=3	2067	229827	117	72	85	55	33.9	5.44	1099	9	1	421.76	841.505	2	841.513	-0.0089	1	2.12	22	27	17	R	AAANKLVR	R			4	File5713 Spectrum8937 scans: 11986
7	MYH10_HUMAN	Myosin-10 OS=Homo sapiens GN=MYH10 PE=1 SV=3	2067	229827	117	72	85	55	33.9	5.44	1106	3	1	421.761	841.507	2	841.513	-0.0065	1	10.93	24	27	2.1	R	AAANKLVR	R			2	File5713 Spectrum8669 scans: 11562
7	MYH10_HUMAN	Myosin-10 OS=Homo sapiens GN=MYH10 PE=1 SV=3	2067	229827	117	72	85	55	33.9	5.44	1155	1	0	423.745	845.475	2	845.479	-0.0046	1	40.62		31	0.0057	R	KLQAQMK	D			6	File5713 Spectrum646 scans: 2877
7	MYH10_HUMAN	Myosin-10 OS=Homo sapiens GN=MYH10 PE=1 SV=3	2067	229827	117	72	85	55	33.9	5.44	1156	6	0	423.745	845.475	2	845.479	-0.004	1	4.79	25	31	21	R	KLQAQMK	D			3	File5713 Spectrum701 scans: 2948
7	MYH10_HUMAN	Myosin-10 OS=Homo sapiens GN=MYH10 PE=1 SV=3	2067	229827	117	72	85	55	33.9	5.44	1375	1	0	434.728	867.441	2	867.445	-0.0037	0	17.35	26	27	0.56	K	NVHELEK	S			4	File5713 Spectrum694 scans: 2940
7	MYH10_HUMAN	Myosin-10 OS=Homo sapiens GN=MYH10 PE=1 SV=3	2067	229827	117	72	85	55	33.9	5.44	1480	3	1	438.748	875.48	2	875.479	0.0018	1	31.32		30	0.039	K	KMEIDLK	D			5	File5713 Spectrum3577 scans: 6107
7	MYH10_HUMAN	Myosin-10 OS=Homo sapiens GN=MYH10 PE=1 SV=3	2067	229827	117	72	85	55	33.9	5.44	1573	1	0	443.77	885.526	2	885.528	-0.0025	1	16.44	28	29	1.1	R	QKLQLEK	V			4	File5713 Spectrum1733 scans: 4148
7	MYH10_HUMAN	Myosin-10 OS=Homo sapiens GN=MYH10 PE=1 SV=3	2067	229827	117	72	85	55	33.9	5.44	1584	1	1	444.742	887.47	2	887.471	-0.0011	0	24.57	27	31	0.22	R	QVASNLEK	K			5	File5713 Spectrum1336 scans: 3716
7	MYH10_HUMAN	Myosin-10 OS=Homo sapiens GN=MYH10 PE=1 SV=3	2067	229827	117	72	85	55	33.9	5.44	1592	1	1	445.221	888.427	2	888.43	-0.0031	0	37.32	27	27	0.0056	K	DAEALSQR	L			6	File5713 Spectrum1568 scans: 3969
7	MYH10_HUMAN	Myosin-10 OS=Homo sapiens GN=MYH10 PE=1 SV=3	2067	229827	117	72	85	55	33.9	5.44	1625	1	0	446.716	891.417	2	891.416	0.0005	0	40.78		28	0.0028	K	ADEWLMK	N			5	File5713 Spectrum5678 scans: 8374
7	MYH10_HUMAN	Myosin-10 OS=Homo sapiens GN=MYH10 PE=1 SV=3	2067	229827	117	72	85	55	33.9	5.44	1628	7	1	446.743	891.471	2	891.473	-0.0027	1	3.55	19	30	23	K	KMEIDLK	D	Oxidation (M)	0.0100000.0	3	File5713 Spectrum1397 scans: 3780
7	MYH10_HUMAN	Myosin-10 OS=Homo sapiens GN=MYH10 PE=1 SV=3	2067	229827	117	72	85	55	33.9	5.44	1733	6	0	452.223	902.431	2	902.446	-0.0148	1	10.09		28	3.1	R	AEAEAREK	E			3	File5713 Spectrum184 scans: 2319
7	MYH10_HUMAN	Myosin-10 OS=Homo sapiens GN=MYH10 PE=1 SV=3	2067	229827	117	72	85	55	33.9	5.44	1738	1	1	452.247	902.479	2	902.482	-0.0033	1	21.37		30	0.42	K	TRQELEK	A			4	File5713 Spectrum229 scans: 2376
7	MYH10_HUMAN	Myosin-10 OS=Homo sapiens GN=MYH10 PE=1 SV=3	2067	229827	117	72	85	55	33.9	5.44	1741	1	1	452.262	902.509	2	902.507	0.0012	0	38.02		30	0.0084	K	ATISALEAK	I			7	File5713 Spectrum3720 scans: 6257
7	MYH10_HUMAN	Myosin-10 OS=Homo sapiens GN=MYH10 PE=1 SV=3	2067	229827	117	72	85	55	33.9	5.44	1742	2	1	452.262	902.509	2	902.507	0.0016	0	26.73		30	0.11	K	ATISALEAK	I			9	File5713 Spectrum3841 scans: 6384
7	MYH10_HUMAN	Myosin-10 OS=Homo sapiens GN=MYH10 PE=1 SV=3	2067	229827	117	72	85	55	33.9	5.44	1756	1	1	452.72	903.426	2	903.43	-0.0035	0	21.26	20	27	0.23	K	QGLETDNK	E			5	File5713 Spectrum770 scans: 3029
7	MYH10_HUMAN	Myosin-10 OS=Homo sapiens GN=MYH10 PE=1 SV=3	2067	229827	117	72	85	55	33.9	5.44	1864	1	1	457.712	913.41	2	913.414	-0.0038	0	29.22		23	0.015	R	GDDETLHK	N			5	File5713 Spectrum389 scans: 2574
7	MYH10_HUMAN	Myosin-10 OS=Homo sapiens GN=MYH10 PE=1 SV=3	2067	229827	117	72	85	55	33.9	5.44	1882	6	1	458.261	914.508	2	914.519	-0.0105	0	8.56	27	31	8.9	K	QQQLSALK	V			4	File5713 Spectrum4372 scans: 6994
7	MYH10_HUMAN	Myosin-10 OS=Homo sapiens GN=MYH10 PE=1 SV=3	2067	229827	117	72	85	55	33.9	5.44	1922	1	0	460.202	918.389	2	918.393	-0.0045	0	42.08		22	0.0005	R	VEEEEER	N			6	File5713 Spectrum397 scans: 2583
7	MYH10_HUMAN	Myosin-10 OS=Homo sapiens GN=MYH10 PE=1 SV=3	2067	229827	117	72	85	55	33.9	5.44	2063	1	1	466.265	930.516	2	930.513	0.0025	1	34.17	27	30	0.023	K	SALLDEKR	R			6	File5713 Spectrum1954 scans: 4388
7	MYH10_HUMAN	Myosin-10 OS=Homo sapiens GN=MYH10 PE=1 SV=3	2067	229827	117	72	85	55	33.9	5.44	2111	1	1	469.236	936.457	2	936.455	0.0018	0	29.71	26	28	0.039	R	DEIFAQSK	E			5	File5713 Spectrum3609 scans: 6140
7	MYH10_HUMAN	Myosin-10 OS=Homo sapiens GN=MYH10 PE=1 SV=3	2067	229827	117	72	85	55	33.9	5.44	2122	5	0	469.718	937.422	2	937.425	-0.0032	1	13.03		26	1.1	R	YAEERDR	A			5	File5713 Spectrum183 scans: 2318
7	MYH10_HUMAN	Myosin-10 OS=Homo sapiens GN=MYH10 PE=1 SV=3	2067	229827	117	72	85	55	33.9	5.44	2191	1	0	473.248	944.481	2	944.481	0.0001	0	30.25		30	0.048	R	EQEVAELK	K			6	File5713 Spectrum2636 scans: 5114
7	MYH10_HUMAN	Myosin-10 OS=Homo sapiens GN=MYH10 PE=1 SV=3	2067	229827	117	72	85	55	33.9	5.44	2336	1	1	479.291	956.567	2	956.565	0.0015	1	27		28	0.079	R	LRVELAEK	A			5	File5713 Spectrum3309 scans: 5825
7	MYH10_HUMAN	Myosin-10 OS=Homo sapiens GN=MYH10 PE=1 SV=3	2067	229827	117	72	85	55	33.9	5.44	2355	7	1	480.26	958.506	2	958.487	0.0187	0	1.59	19	30	43	R	HGFEAASIK	E			3	File5713 Spectrum1694 scans: 4107
7	MYH10_HUMAN	Myosin-10 OS=Homo sapiens GN=MYH10 PE=1 SV=3	2067	229827	117	72	85	55	33.9	5.44	2379	1	0	481.246	960.477	2	960.478	-0.0003	0	25.4		29	0.14	R	NTNPNFVR	C			5	File5713 Spectrum2632 scans: 5110
7	MYH10_HUMAN	Myosin-10 OS=Homo sapiens GN=MYH10 PE=1 SV=3	2067	229827	117	72	85	55	33.9	5.44	2380	2	0	481.247	960.479	2	960.478	0.0009	0	15.3	22	29	1.4	R	NTNPNFVR	C			4	File5713 Spectrum2733 scans: 5216
7	MYH10_HUMAN	Myosin-10 OS=Homo sapiens GN=MYH10 PE=1 SV=3	2067	229827	117	72	85	55	33.9	5.44	2495	1	1	487.742	973.469	2	973.472	-0.0026	0	21.36	22	28	0.24	R	QEEELQAK	D			5	File5713 Spectrum1215 scans: 3576
7	MYH10_HUMAN	Myosin-10 OS=Homo sapiens GN=MYH10 PE=1 SV=3	2067	229827	117	72	85	55	33.9	5.44	2501	7	1	487.78	973.546	2	973.544	0.0015	1	4.72	25	30	20	R	VELAEKASK	L			4	File5713 Spectrum3612 scans: 6143
7	MYH10_HUMAN	Myosin-10 OS=Homo sapiens GN=MYH10 PE=1 SV=3	2067	229827	117	72	85	55	33.9	5.44	2623	3	1	493.78	985.546	2	985.544	0.0018	0	10.11	24	30	5.2	K	LQELEGAVK	S			5	File5713 Spectrum3617 scans: 6149
7	MYH10_HUMAN	Myosin-10 OS=Homo sapiens GN=MYH10 PE=1 SV=3	2067	229827	117	72	85	55	33.9	5.44	2756	1	1	500.287	998.56	2	998.555	0.0049	0	17.59	25	28	0.62	K	LVWIPSER	H			4	File5713 Spectrum6433 scans: 9176
7	MYH10_HUMAN	Myosin-10 OS=Homo sapiens GN=MYH10 PE=1 SV=3	2067	229827	117	72	85	55	33.9	5.44	2820	2	1	502.793	1003.57	2	1003.57	-0.0013	2	18.72		28	0.46	K	KKMEIDLK	D			5	File5713 Spectrum2346 scans: 4806
7	MYH10_HUMAN	Myosin-10 OS=Homo sapiens GN=MYH10 PE=1 SV=3	2067	229827	117	72	85	55	33.9	5.44	3003	1	1	512.774	1023.53	2	1023.53	-0.0024	0	22.49	25	28	0.19	K	HQQLLEEK	N			6	File5713 Spectrum1750 scans: 4166
7	MYH10_HUMAN	Myosin-10 OS=Homo sapiens GN=MYH10 PE=1 SV=3	2067	229827	117	72	85	55	33.9	5.44	3170	1	1	522.313	1042.61	2	1042.61	-0.0028	1	35.65		29	0.012	K	KQQQLSALK	V			5	File5713 Spectrum1751 scans: 4167
7	MYH10_HUMAN	Myosin-10 OS=Homo sapiens GN=MYH10 PE=1 SV=3	2067	229827	117	72	85	55	33.9	5.44	3295	1	0	527.343	1052.67	2	1052.67	0.0016	0	14.24	16	20	0.2	K	VKPLLQVTR	Q			3	File5713 Spectrum3885 scans: 6430
7	MYH10_HUMAN	Myosin-10 OS=Homo sapiens GN=MYH10 PE=1 SV=3	2067	229827	117	72	85	55	33.9	5.44	3409	1	1	532.269	1062.52	2	1062.52	0.003	0	37.64		29	0.0084	R	LEVNMQAMK	A			7	File5713 Spectrum4958 scans: 7618
7	MYH10_HUMAN	Myosin-10 OS=Homo sapiens GN=MYH10 PE=1 SV=3	2067	229827	117	72	85	55	33.9	5.44	3486	1	1	537.294	1072.57	2	1072.58	-0.0031	1	48.54		30	0.0008	R	EQEVAELKK	A			7	File5713 Spectrum1567 scans: 3968
7	MYH10_HUMAN	Myosin-10 OS=Homo sapiens GN=MYH10 PE=1 SV=3	2067	229827	117	72	85	55	33.9	5.44	3487	2	1	358.532	1072.57	3	1072.58	-0.003	1	18.28	26	30	0.85	R	EQEVAELKK	A			5	File5713 Spectrum1583 scans: 3985
7	MYH10_HUMAN	Myosin-10 OS=Homo sapiens GN=MYH10 PE=1 SV=3	2067	229827	117	72	85	55	33.9	5.44	3698	1	0	546.783	1091.55	2	1091.55	0.0014	0	45.04		30	0.0016	K	FDQLLAEEK	S			7	File5713 Spectrum4879 scans: 7535
7	MYH10_HUMAN	Myosin-10 OS=Homo sapiens GN=MYH10 PE=1 SV=3	2067	229827	117	72	85	55	33.9	5.44	3699	1	0	546.784	1091.55	2	1091.55	0.0031	0	39.52	28	29	0.0056	K	FDQLLAEEK	S			6	File5713 Spectrum4956 scans: 7616
7	MYH10_HUMAN	Myosin-10 OS=Homo sapiens GN=MYH10 PE=1 SV=3	2067	229827	117	72	85	55	33.9	5.44	4029	1	1	563.743	1125.47	2	1125.47	0.0032	0	38.33		22	0.0012	R	ADMEDLMSSK	D			7	File5713 Spectrum5322 scans: 8000
7	MYH10_HUMAN	Myosin-10 OS=Homo sapiens GN=MYH10 PE=1 SV=3	2067	229827	117	72	85	55	33.9	5.44	4290	1	1	384.882	1151.62	3	1151.63	-0.0053	1	18.76	23	28	0.51	R	KHQQLLEEK	N			6	File5713 Spectrum1077 scans: 3423
7	MYH10_HUMAN	Myosin-10 OS=Homo sapiens GN=MYH10 PE=1 SV=3	2067	229827	117	72	85	55	33.9	5.44	4291	1	1	576.82	1151.63	2	1151.63	-0.0041	1	51.65		28	0.00027	R	KHQQLLEEK	N			8	File5713 Spectrum1078 scans: 3424
7	MYH10_HUMAN	Myosin-10 OS=Homo sapiens GN=MYH10 PE=1 SV=3	2067	229827	117	72	85	55	33.9	5.44	4379	1	1	387.868	1160.58	3	1160.59	-0.0045	1	23.83	25	30	0.21	K	AMVNKDDIQK	M			6	File5713 Spectrum1681 scans: 4093
7	MYH10_HUMAN	Myosin-10 OS=Homo sapiens GN=MYH10 PE=1 SV=3	2067	229827	117	72	85	55	33.9	5.44	4380	1	1	581.298	1160.58	2	1160.59	-0.0034	1	51.96	27	30	0.00034	K	AMVNKDDIQK	M			8	File5713 Spectrum1668 scans: 4078
7	MYH10_HUMAN	Myosin-10 OS=Homo sapiens GN=MYH10 PE=1 SV=3	2067	229827	117	72	85	55	33.9	5.44	4560	1	1	590.293	1178.57	2	1178.57	0.0034	0	39.59	24	29	0.0047	K	DHNIPGELER	Q			5	File5713 Spectrum3305 scans: 5821
7	MYH10_HUMAN	Myosin-10 OS=Homo sapiens GN=MYH10 PE=1 SV=3	2067	229827	117	72	85	55	33.9	5.44	4782	1	1	601.308	1200.6	2	1200.6	0.0027	0	27.63		29	0.081	K	DLEAQIEAANK	A			9	File5713 Spectrum5464 scans: 8149
7	MYH10_HUMAN	Myosin-10 OS=Homo sapiens GN=MYH10 PE=1 SV=3	2067	229827	117	72	85	55	33.9	5.44	4814	1	0	602.323	1202.63	2	1202.63	0.0019	0	40.38	21	31	0.0058	R	ALELDPNLYR	I			7	File5713 Spectrum6598 scans: 9352
7	MYH10_HUMAN	Myosin-10 OS=Homo sapiens GN=MYH10 PE=1 SV=3	2067	229827	117	72	85	55	33.9	5.44	4938	1	1	610.778	1219.54	2	1219.54	0.0021	0	75.91		25	4.2e-07	K	VEGELEEMER	K			8	File5713 Spectrum4326 scans: 6944
7	MYH10_HUMAN	Myosin-10 OS=Homo sapiens GN=MYH10 PE=1 SV=3	2067	229827	117	72	85	55	33.9	5.44	4942	6	0	610.83	1219.65	2	1219.64	0.0015	1	3.57	18	29	21	K	KFDQLLAEEK	S			5	File5713 Spectrum4636 scans: 7280
7	MYH10_HUMAN	Myosin-10 OS=Homo sapiens GN=MYH10 PE=1 SV=3	2067	229827	117	72	85	55	33.9	5.44	4943	1	0	407.557	1219.65	3	1219.64	0.0049	1	36.86		29	0.0087	K	KFDQLLAEEK	S			9	File5713 Spectrum4543 scans: 7182
7	MYH10_HUMAN	Myosin-10 OS=Homo sapiens GN=MYH10 PE=1 SV=3	2067	229827	117	72	85	55	33.9	5.44	4944	1	0	610.832	1219.65	2	1219.64	0.0054	1	66.52		29	9.5e-06	K	KFDQLLAEEK	S			9	File5713 Spectrum4538 scans: 7177
7	MYH10_HUMAN	Myosin-10 OS=Homo sapiens GN=MYH10 PE=1 SV=3	2067	229827	117	72	85	55	33.9	5.44	4967	1	0	612.323	1222.63	2	1222.63	0.0006	0	51.34	27	29	0.00035	R	AGVLAHLEEER	D			8	File5713 Spectrum4803 scans: 7455
7	MYH10_HUMAN	Myosin-10 OS=Homo sapiens GN=MYH10 PE=1 SV=3	2067	229827	117	72	85	55	33.9	5.44	5035	1	1	616.803	1231.59	2	1231.59	0.0041	0	61.57	27	28	2.4e-05	R	ALEQQVEEMR	T			7	File5713 Spectrum4599 scans: 7241
7	MYH10_HUMAN	Myosin-10 OS=Homo sapiens GN=MYH10 PE=1 SV=3	2067	229827	117	72	85	55	33.9	5.44	5131	1	1	414.527	1240.56	3	1240.56	-0.0038	0	55.7	19	24	4.1e-05	K	NHEAQIQDMR	Q			9	File5713 Spectrum2077 scans: 4521
7	MYH10_HUMAN	Myosin-10 OS=Homo sapiens GN=MYH10 PE=1 SV=3	2067	229827	117	72	85	55	33.9	5.44	5132	1	1	621.287	1240.56	2	1240.56	-0.0029	0	31.9	22	25	0.011	K	NHEAQIQDMR	Q			6	File5713 Spectrum2064 scans: 4507
7	MYH10_HUMAN	Myosin-10 OS=Homo sapiens GN=MYH10 PE=1 SV=3	2067	229827	117	72	85	55	33.9	5.44	5133	1	1	621.287	1240.56	2	1240.56	-0.0027	0	74.09	24	25	6.5e-07	K	NHEAQIQDMR	Q			8	File5713 Spectrum2069 scans: 4513
7	MYH10_HUMAN	Myosin-10 OS=Homo sapiens GN=MYH10 PE=1 SV=3	2067	229827	117	72	85	55	33.9	5.44	5157	1	1	622.337	1242.66	2	1242.66	0.0018	1	71.04		30	4.3e-06	K	KEEELQGALAR	G			10	File5713 Spectrum3035 scans: 5536
7	MYH10_HUMAN	Myosin-10 OS=Homo sapiens GN=MYH10 PE=1 SV=3	2067	229827	117	72	85	55	33.9	5.44	5163	1	1	622.355	1242.7	2	1242.69	0.0029	1	39.73	23	29	0.005	K	LLKDAEALSQR	L			8	File5713 Spectrum3434 scans: 5956
7	MYH10_HUMAN	Myosin-10 OS=Homo sapiens GN=MYH10 PE=1 SV=3	2067	229827	117	72	85	55	33.9	5.44	5234	1	1	417.895	1250.66	3	1250.66	0.0008	0	33.56	27	29	0.018	K	LDAQVQELHAK	V			6	File5713 Spectrum2958 scans: 5453
7	MYH10_HUMAN	Myosin-10 OS=Homo sapiens GN=MYH10 PE=1 SV=3	2067	229827	117	72	85	55	33.9	5.44	5235	1	1	626.339	1250.66	2	1250.66	0.0014	0	75.27		29	1.2e-06	K	LDAQVQELHAK	V			10	File5713 Spectrum2935 scans: 5428
7	MYH10_HUMAN	Myosin-10 OS=Homo sapiens GN=MYH10 PE=1 SV=3	2067	229827	117	72	85	55	33.9	5.44	5602	1	1	648.304	1294.59	2	1294.59	0.0065	0	55.54	22	26	6.6e-05	K	EIFMQVEDER	R			7	File5713 Spectrum5858 scans: 8563
7	MYH10_HUMAN	Myosin-10 OS=Homo sapiens GN=MYH10 PE=1 SV=3	2067	229827	117	72	85	55	33.9	5.44	5670	1	1	652.802	1303.59	2	1303.59	-0.0007	0	66.73	24	25	4e-06	R	QLEEAEEEATR	A			10	File5713 Spectrum2638 scans: 5116
7	MYH10_HUMAN	Myosin-10 OS=Homo sapiens GN=MYH10 PE=1 SV=3	2067	229827	117	72	85	55	33.9	5.44	5737	6	1	656.29	1310.57	2	1310.58	-0.0152	0	0.03		24	13	K	EIFMQVEDER	R	Oxidation (M)	0.0001000000.0	3	File5713 Spectrum3678 scans: 6213
7	MYH10_HUMAN	Myosin-10 OS=Homo sapiens GN=MYH10 PE=1 SV=3	2067	229827	117	72	85	55	33.9	5.44	5796	1	0	659.879	1317.74	2	1317.74	0.0029	0	38.14		28	0.0049	K	LDPHLVLDQLR	C			7	File5713 Spectrum7032 scans: 9813
7	MYH10_HUMAN	Myosin-10 OS=Homo sapiens GN=MYH10 PE=1 SV=3	2067	229827	117	72	85	55	33.9	5.44	5797	1	0	440.256	1317.75	3	1317.74	0.0047	0	28.82	19	27	0.038	K	LDPHLVLDQLR	C			5	File5713 Spectrum7015 scans: 9795
7	MYH10_HUMAN	Myosin-10 OS=Homo sapiens GN=MYH10 PE=1 SV=3	2067	229827	117	72	85	55	33.9	5.44	5997	7	1	674.819	1347.62	2	1347.63	-0.011	1	0.26	21	27	30	K	VEGELEEMERK	H			3	File5713 Spectrum5056 scans: 7721
7	MYH10_HUMAN	Myosin-10 OS=Homo sapiens GN=MYH10 PE=1 SV=3	2067	229827	117	72	85	55	33.9	5.44	5999	1	1	674.826	1347.64	2	1347.63	0.0041	0	66.24		29	9.6e-06	K	QEVMISDLEER	L			9	File5713 Spectrum5836 scans: 8540
7	MYH10_HUMAN	Myosin-10 OS=Homo sapiens GN=MYH10 PE=1 SV=3	2067	229827	117	72	85	55	33.9	5.44	6189	1	1	687.343	1372.67	2	1372.67	-0.002	1	54.93	16	28	0.00013	R	HGFEAASIKEER	G			9	File5713 Spectrum2354 scans: 4814
7	MYH10_HUMAN	Myosin-10 OS=Homo sapiens GN=MYH10 PE=1 SV=3	2067	229827	117	72	85	55	33.9	5.44	6226	1	1	460.593	1378.76	3	1378.76	-0.001	1	38.03	22	28	0.0053	K	KLDAQVQELHAK	V			11	File5713 Spectrum2495 scans: 4964
7	MYH10_HUMAN	Myosin-10 OS=Homo sapiens GN=MYH10 PE=1 SV=3	2067	229827	117	72	85	55	33.9	5.44	6227	1	1	690.385	1378.76	2	1378.76	-0.0005	1	65.36	21	28	9.7e-06	K	KLDAQVQELHAK	V			9	File5713 Spectrum2501 scans: 4970
7	MYH10_HUMAN	Myosin-10 OS=Homo sapiens GN=MYH10 PE=1 SV=3	2067	229827	117	72	85	55	33.9	5.44	6383	1	1	703.819	1405.62	2	1405.63	-0.0063	1	65.15		25	5.2e-06	R	HADQYKEQMEK	A			10	File5713 Spectrum801 scans: 3088
7	MYH10_HUMAN	Myosin-10 OS=Homo sapiens GN=MYH10 PE=1 SV=3	2067	229827	117	72	85	55	33.9	5.44	6432	1	1	707.9	1413.79	2	1413.78	0.0028	0	55.57	24	29	0.00012	K	QVLALQSQLADTK	K			10	File5713 Spectrum7588 scans: 10406
7	MYH10_HUMAN	Myosin-10 OS=Homo sapiens GN=MYH10 PE=1 SV=3	2067	229827	117	72	85	55	33.9	5.44	6433	1	1	707.9	1413.79	2	1413.78	0.0029	0	75.21	22	29	1.3e-06	K	QVLALQSQLADTK	K			10	File5713 Spectrum5709 scans: 8407
7	MYH10_HUMAN	Myosin-10 OS=Homo sapiens GN=MYH10 PE=1 SV=3	2067	229827	117	72	85	55	33.9	5.44	6523	9	1	714.863	1427.71	2	1427.74	-0.0253	1	2	24	28	23	K	DLEAQIEAANKAR	D			5	File5713 Spectrum2335 scans: 4794
7	MYH10_HUMAN	Myosin-10 OS=Homo sapiens GN=MYH10 PE=1 SV=3	2067	229827	117	72	85	55	33.9	5.44	6999	1	1	757.891	1513.77	2	1513.76	0.0045	0	70.65	25	28	3.4e-06	K	IGQLEEQLEQEAK	E			8	File5713 Spectrum5757 scans: 8457
7	MYH10_HUMAN	Myosin-10 OS=Homo sapiens GN=MYH10 PE=1 SV=3	2067	229827	117	72	85	55	33.9	5.44	7024	1	1	760.35	1518.68	2	1518.68	0.0048	0	79.53		25	1.9e-07	R	ELDDATEANEGLSR	E			9	File5713 Spectrum3538 scans: 6066
7	MYH10_HUMAN	Myosin-10 OS=Homo sapiens GN=MYH10 PE=1 SV=3	2067	229827	117	72	85	55	33.9	5.44	7242	7	1	778.369	1554.72	2	1554.7	0.0209	1	0.04	24	28	34	K	QLRADMEDLMSSK	D	2 Oxidation (M)	0.0000010001000.0	3	File5713 Spectrum1368 scans: 3749
7	MYH10_HUMAN	Myosin-10 OS=Homo sapiens GN=MYH10 PE=1 SV=3	2067	229827	117	72	85	55	33.9	5.44	7456	1	1	530.934	1589.78	3	1589.77	0.0082	1	47.17	24	29	0.0008	R	NKQEVMISDLEER	L			8	File5713 Spectrum5089 scans: 7755
7	MYH10_HUMAN	Myosin-10 OS=Homo sapiens GN=MYH10 PE=1 SV=3	2067	229827	117	72	85	55	33.9	5.44	7457	1	1	795.897	1589.78	2	1589.77	0.0084	1	75.19	25	29	1.3e-06	R	NKQEVMISDLEER	L			8	File5713 Spectrum5080 scans: 7746
7	MYH10_HUMAN	Myosin-10 OS=Homo sapiens GN=MYH10 PE=1 SV=3	2067	229827	117	72	85	55	33.9	5.44	7673	1	1	817.377	1632.74	2	1632.74	-0.001	0	63.24		26	1e-05	R	NTDQASMPENTVAQK	L			7	File5713 Spectrum2634 scans: 5112
7	MYH10_HUMAN	Myosin-10 OS=Homo sapiens GN=MYH10 PE=1 SV=3	2067	229827	117	72	85	55	33.9	5.44	7674	1	1	817.393	1632.77	2	1632.77	-0.0015	0	64.58	19	28	1.2e-05	K	VDDDLGTIESLEEAK	K			12	File5713 Spectrum6849 scans: 9619
7	MYH10_HUMAN	Myosin-10 OS=Homo sapiens GN=MYH10 PE=1 SV=3	2067	229827	117	72	85	55	33.9	5.44	7697	1	1	547.578	1639.71	3	1639.71	0.0062	1	42.56		23	0.00062	R	ADMEDLMSSKDDVGK	N			10	File5713 Spectrum5045 scans: 7709
7	MYH10_HUMAN	Myosin-10 OS=Homo sapiens GN=MYH10 PE=1 SV=3	2067	229827	117	72	85	55	33.9	5.44	7698	1	1	820.864	1639.71	2	1639.71	0.0068	1	86.78	20	23	2.4e-08	R	ADMEDLMSSKDDVGK	N			12	File5713 Spectrum5047 scans: 7711
7	MYH10_HUMAN	Myosin-10 OS=Homo sapiens GN=MYH10 PE=1 SV=3	2067	229827	117	72	85	55	33.9	5.44	7969	1	1	845.918	1689.82	2	1689.81	0.0088	0	61.98	18	29	2.6e-05	K	MEEEILLLEDQNSK	F			10	File5713 Spectrum7024 scans: 9804
7	MYH10_HUMAN	Myosin-10 OS=Homo sapiens GN=MYH10 PE=1 SV=3	2067	229827	117	72	85	55	33.9	5.44	8036	1	1	567.957	1700.85	3	1700.85	0.0021	1	41.66	22	29	0.003	R	QEEELQAKDEELLK	V			8	File5713 Spectrum4471 scans: 7106
7	MYH10_HUMAN	Myosin-10 OS=Homo sapiens GN=MYH10 PE=1 SV=3	2067	229827	117	72	85	55	33.9	5.44	8037	1	1	851.433	1700.85	2	1700.85	0.0049	1	81.49	28	29	3.1e-07	R	QEEELQAKDEELLK	V			11	File5713 Spectrum4479 scans: 7115
7	MYH10_HUMAN	Myosin-10 OS=Homo sapiens GN=MYH10 PE=1 SV=3	2067	229827	117	72	85	55	33.9	5.44	8172	1	1	859.876	1717.74	2	1717.74	-0.0013	0	100.61		25	1.4e-09	K	NSLQEQQEEEEEAR	K			11	File5713 Spectrum2426 scans: 4890
7	MYH10_HUMAN	Myosin-10 OS=Homo sapiens GN=MYH10 PE=1 SV=3	2067	229827	117	72	85	55	33.9	5.44	8316	6	1	872.461	1742.91	2	1742.88	0.0269	2	1.24	18	29	34	K	QVRELEAELEDERK	Q			3	File5713 Spectrum7603 scans: 10422
7	MYH10_HUMAN	Myosin-10 OS=Homo sapiens GN=MYH10 PE=1 SV=3	2067	229827	117	72	85	55	33.9	5.44	8320	1	1	872.958	1743.9	2	1743.9	0.0018	0	103.78		30	2.4e-09	K	TTLQVDTLNAELAAER	S			11	File5713 Spectrum6627 scans: 9383
7	MYH10_HUMAN	Myosin-10 OS=Homo sapiens GN=MYH10 PE=1 SV=3	2067	229827	117	72	85	55	33.9	5.44	8837	1	1	923.92	1845.83	2	1845.83	-0.0076	1	84.81		25	6.1e-08	K	NSLQEQQEEEEEARK	N			9	File5713 Spectrum1931 scans: 4362
7	MYH10_HUMAN	Myosin-10 OS=Homo sapiens GN=MYH10 PE=1 SV=3	2067	229827	117	72	85	55	33.9	5.44	8838	1	1	616.284	1845.83	3	1845.83	-0.0049	1	68.25		26	3e-06	K	NSLQEQQEEEEEARK	N			9	File5713 Spectrum1929 scans: 4359
7	MYH10_HUMAN	Myosin-10 OS=Homo sapiens GN=MYH10 PE=1 SV=3	2067	229827	117	72	85	55	33.9	5.44	8964	1	1	943.959	1885.9	2	1885.9	0.0015	1	46.75	28	28	0.00083	R	VEEEEERNQILQNEK	K			8	File5713 Spectrum3001 scans: 5499
7	MYH10_HUMAN	Myosin-10 OS=Homo sapiens GN=MYH10 PE=1 SV=3	2067	229827	117	72	85	55	33.9	5.44	9080	1	1	967.475	1932.94	2	1932.93	0.0077	0	117.61	28	29	7.4e-11	K	TELEDTLDTTAAQQELR	T			15	File5713 Spectrum6224 scans: 8951
7	MYH10_HUMAN	Myosin-10 OS=Homo sapiens GN=MYH10 PE=1 SV=3	2067	229827	117	72	85	55	33.9	5.44	9165	1	0	981.465	1960.92	2	1960.91	0.0045	0	119.28		27	3.6e-11	R	TQLEELEDELQATEDAK	L			15	File5713 Spectrum7916 scans: 10760
7	MYH10_HUMAN	Myosin-10 OS=Homo sapiens GN=MYH10 PE=1 SV=3	2067	229827	117	72	85	55	33.9	5.44	9166	1	0	654.646	1960.92	3	1960.91	0.0053	0	74.39	21	27	1.1e-06	R	TQLEELEDELQATEDAK	L			16	File5713 Spectrum7945 scans: 10792
7	MYH10_HUMAN	Myosin-10 OS=Homo sapiens GN=MYH10 PE=1 SV=3	2067	229827	117	72	85	55	33.9	5.44	9321	1	1	681.326	2040.95	3	2040.95	0.0016	1	68.43		27	4.1e-06	K	ALEEETKNHEAQIQDMR	Q			9	File5713 Spectrum3303 scans: 5819
7	MYH10_HUMAN	Myosin-10 OS=Homo sapiens GN=MYH10 PE=1 SV=3	2067	229827	117	72	85	55	33.9	5.44	9538	1	1	734.012	2199.02	3	2199	0.0112	1	54.28	24	27	0.0001	R	HAEQERDELADEITNSASGK	S			14	File5713 Spectrum4555 scans: 7194
8	MYH3_HUMAN	Myosin-3 OS=Homo sapiens GN=MYH3 PE=1 SV=3	2002	224850	138	84	27	12	14.9	5.62	1976	1	0	462.757	923.499	2	923.496	0.0029	0	18.19	16	27	0.44	R	SLSTELFK	L			6	File5713 Spectrum6232 scans: 8959
8	MYH3_HUMAN	Myosin-3 OS=Homo sapiens GN=MYH3 PE=1 SV=3	2002	224850	138	84	27	12	14.9	5.62	2229	10	0	474.727	947.44	2	947.445	-0.0049	0	2.77	17	27	14	R	TEELEEAK	K			3	File5713 Spectrum1620 scans: 4024
8	MYH3_HUMAN	Myosin-3 OS=Homo sapiens GN=MYH3 PE=1 SV=3	2002	224850	138	84	27	12	14.9	5.62	2813	6	1	502.28	1002.54	2	1002.55	-0.0009	1	6.77	23	30	12	K	NTESVKGLR	K			4	File5713 Spectrum2568 scans: 5041
8	MYH3_HUMAN	Myosin-3 OS=Homo sapiens GN=MYH3 PE=1 SV=3	2002	224850	138	84	27	12	14.9	5.62	2814	1	0	502.749	1003.48	2	1003.48	0.0018	0	13.34	20	29	2.1	R	ELEELSER	L			5	File5713 Spectrum3213 scans: 5724
8	MYH3_HUMAN	Myosin-3 OS=Homo sapiens GN=MYH3 PE=1 SV=3	2002	224850	138	84	27	12	14.9	5.62	3050	5	1	515.301	1028.59	2	1028.57	0.0153	2	6.6	28	30	11	R	VDLERNKR	K			4	File5713 Spectrum6024 scans: 8740
8	MYH3_HUMAN	Myosin-3 OS=Homo sapiens GN=MYH3 PE=1 SV=3	2002	224850	138	84	27	12	14.9	5.62	3495	5	0	537.765	1073.52	2	1073.54	-0.0193	0	3.08	21	28	18	R	ADIAESQVNK	L			4	File5713 Spectrum5408 scans: 8090
8	MYH3_HUMAN	Myosin-3 OS=Homo sapiens GN=MYH3 PE=1 SV=3	2002	224850	138	84	27	12	14.9	5.62	3807	2	1	552.288	1102.56	2	1102.56	0.0006	0	7.98	22	30	9.8	R	LQTEAGELSR	Q			4	File5713 Spectrum3078 scans: 5583
8	MYH3_HUMAN	Myosin-3 OS=Homo sapiens GN=MYH3 PE=1 SV=3	2002	224850	138	84	27	12	14.9	5.62	4059	1	0	565.312	1128.61	2	1128.6	0.0063	0	37.67	26	30	0.0099	R	LDEAEQLALK	G			7	File5713 Spectrum4967 scans: 7627
8	MYH3_HUMAN	Myosin-3 OS=Homo sapiens GN=MYH3 PE=1 SV=3	2002	224850	138	84	27	12	14.9	5.62	4207	5	1	572.342	1142.67	2	1142.68	-0.0078	2	5.87		27	8	K	KQIQKLETR	I			3	File5713 Spectrum3848 scans: 6391
8	MYH3_HUMAN	Myosin-3 OS=Homo sapiens GN=MYH3 PE=1 SV=3	2002	224850	138	84	27	12	14.9	5.62	4434	1	1	583.846	1165.68	2	1165.66	0.0212	1	5.71	15	24	4.2	R	QAAETLKHLR	S			6	File5713 Spectrum924 scans: 3249
8	MYH3_HUMAN	Myosin-3 OS=Homo sapiens GN=MYH3 PE=1 SV=3	2002	224850	138	84	27	12	14.9	5.62	5180	1	0	623.337	1244.66	2	1244.65	0.0088	0	56.81	26	30	0.00011	K	DIDDLELTLAK	V			9	File5713 Spectrum7463 scans: 10272
8	MYH3_HUMAN	Myosin-3 OS=Homo sapiens GN=MYH3 PE=1 SV=3	2002	224850	138	84	27	12	14.9	5.62	5540	7	1	642.881	1283.75	2	1283.77	-0.0198	2	1.39		27	19	K	QIQKLETRIR	E			4	File5713 Spectrum5479 scans: 8165
8	MYH3_HUMAN	Myosin-3 OS=Homo sapiens GN=MYH3 PE=1 SV=3	2002	224850	138	84	27	12	14.9	5.62	5607	1	0	648.831	1295.65	2	1295.65	0.0012	0	50.34		29	0.0004	K	DTQLHLDDALR	G			7	File5713 Spectrum5307 scans: 7984
8	MYH3_HUMAN	Myosin-3 OS=Homo sapiens GN=MYH3 PE=1 SV=3	2002	224850	138	84	27	12	14.9	5.62	5748	2	0	657.328	1312.64	2	1312.64	0.004	1	0.51	15	28	32	K	KEQDTSAHLER	M			6	File5713 Spectrum4392 scans: 7017
8	MYH3_HUMAN	Myosin-3 OS=Homo sapiens GN=MYH3 PE=1 SV=3	2002	224850	138	84	27	12	14.9	5.62	6735	1	0	733.395	1464.77	2	1464.77	0.0036	0	62.82	25	29	2.4e-05	K	LASADIETYLLEK	S			9	File5713 Spectrum7742 scans: 10572
8	MYH3_HUMAN	Myosin-3 OS=Homo sapiens GN=MYH3 PE=1 SV=3	2002	224850	138	84	27	12	14.9	5.62	6879	1	0	744.857	1487.7	2	1487.7	-0.0001	0	60.21	23	27	2.6e-05	R	IEELEEEIEAER	A			9	File5713 Spectrum6067 scans: 8786
8	MYH3_HUMAN	Myosin-3 OS=Homo sapiens GN=MYH3 PE=1 SV=3	2002	224850	138	84	27	12	14.9	5.62	6880	1	0	744.859	1487.7	2	1487.7	0.0043	0	59.47	23	28	3.9e-05	R	IEELEEEIEAER	A			10	File5713 Spectrum6246 scans: 8974
8	MYH3_HUMAN	Myosin-3 OS=Homo sapiens GN=MYH3 PE=1 SV=3	2002	224850	138	84	27	12	14.9	5.62	6958	1	0	752.39	1502.77	2	1502.76	0.0075	0	49.83	19	29	0.00051	R	ENQSILITGESGAGK	T			11	File5713 Spectrum4513 scans: 7150
8	MYH3_HUMAN	Myosin-3 OS=Homo sapiens GN=MYH3 PE=1 SV=3	2002	224850	138	84	27	12	14.9	5.62	7042	1	0	507.928	1520.76	3	1520.76	0.0044	1	39.88	20	29	0.0049	K	AITDAAMMAEELKK	E			9	File5713 Spectrum5833 scans: 8537
8	MYH3_HUMAN	Myosin-3 OS=Homo sapiens GN=MYH3 PE=1 SV=3	2002	224850	138	84	27	12	14.9	5.62	7272	1	0	781.366	1560.72	2	1560.72	0.0013	0	59.68	21	26	2.4e-05	R	AEDEEEINAELTAK	K			8	File5713 Spectrum4749 scans: 7398
8	MYH3_HUMAN	Myosin-3 OS=Homo sapiens GN=MYH3 PE=1 SV=3	2002	224850	138	84	27	12	14.9	5.62	7273	1	0	781.366	1560.72	2	1560.72	0.0025	0	81.21	24	26	1.8e-07	R	AEDEEEINAELTAK	K			9	File5713 Spectrum4846 scans: 7500
8	MYH3_HUMAN	Myosin-3 OS=Homo sapiens GN=MYH3 PE=1 SV=3	2002	224850	138	84	27	12	14.9	5.62	7274	1	0	781.367	1560.72	2	1560.72	0.0049	0	82.53	22	26	1.3e-07	R	AEDEEEINAELTAK	K			12	File5713 Spectrum4944 scans: 7603
8	MYH3_HUMAN	Myosin-3 OS=Homo sapiens GN=MYH3 PE=1 SV=3	2002	224850	138	84	27	12	14.9	5.62	7960	1	0	844.952	1687.89	2	1687.88	0.0107	0	67.77	26	29	8e-06	R	VLNASAIPEGQFIDSK	K			12	File5713 Spectrum6444 scans: 9187
8	MYH3_HUMAN	Myosin-3 OS=Homo sapiens GN=MYH3 PE=1 SV=3	2002	224850	138	84	27	12	14.9	5.62	8371	4	0	584.958	1751.85	3	1751.88	-0.0281	2	2.3	22	29	25	K	AKKAITDAAMMAEELK	K	2 Oxidation (M)	0.0000000001100000.0	6	File5713 Spectrum4407 scans: 7035
8	MYH3_HUMAN	Myosin-3 OS=Homo sapiens GN=MYH3 PE=1 SV=3	2002	224850	138	84	27	12	14.9	5.62	8908	6	0	623.651	1867.93	3	1867.96	-0.0265	1	0.02	19	29	43	K	AERSYHIFYQILSNK	K			6	File5713 Spectrum5916 scans: 8624
8	MYH3_HUMAN	Myosin-3 OS=Homo sapiens GN=MYH3 PE=1 SV=3	2002	224850	138	84	27	12	14.9	5.62	8976	1	0	632.314	1893.92	3	1893.92	0.0018	0	93.54		29	1.9e-08	K	HADSVAELGEQIDNLQR	V			17	File5713 Spectrum6351 scans: 9087
8	MYH3_HUMAN	Myosin-3 OS=Homo sapiens GN=MYH3 PE=1 SV=3	2002	224850	138	84	27	12	14.9	5.62	8977	1	0	947.969	1893.92	2	1893.92	0.0055	0	98.13	22	29	6.6e-09	K	HADSVAELGEQIDNLQR	V			13	File5713 Spectrum6353 scans: 9089
8	MYH3_HUMAN	Myosin-3 OS=Homo sapiens GN=MYH3 PE=1 SV=3	2002	224850	138	84	27	12	14.9	5.62	9435	2	1	1064.01	2126.01	2	2126.01	0.0071	1	11.11		28	3	R	NYQRTVETMQSALDAEVR	S	Oxidation (M)	0.000000001000000000.0	5	File5713 Spectrum6156 scans: 8879
8	MYH3_HUMAN	Myosin-3 OS=Homo sapiens GN=MYH3 PE=1 SV=3	2002	224850	138	84	27	12	14.9	5.62	9459	2	0	1088.5	2174.99	2	2175.02	-0.0236	1	27.89		27	0.041	K	EVTERAEDEEEINAELTAK	K			10	File5713 Spectrum5116 scans: 7784
8	MYH3_HUMAN	Myosin-3 OS=Homo sapiens GN=MYH3 PE=1 SV=3	2002	224850	138	84	27	12	14.9	5.62	9460	1	0	726.012	2175.01	3	2175.02	-0.003	1	27.83	17	28	0.054	K	EVTERAEDEEEINAELTAK	K			8	File5713 Spectrum6382 scans: 9122
8	MYH3_HUMAN	Myosin-3 OS=Homo sapiens GN=MYH3 PE=1 SV=3	2002	224850	138	84	27	12	14.9	5.62	9461	1	0	726.014	2175.02	3	2175.02	0.001	1	31.79	22	28	0.022	K	EVTERAEDEEEINAELTAK	K			6	File5713 Spectrum8296 scans: 11167
8	MYH3_HUMAN	Myosin-3 OS=Homo sapiens GN=MYH3 PE=1 SV=3	2002	224850	138	84	27	12	14.9	5.62	9463	1	0	726.014	2175.02	3	2175.02	0.0017	1	11.66	20	28	2.3	K	EVTERAEDEEEINAELTAK	K			4	File5713 Spectrum7772 scans: 10605
8	MYH3_HUMAN	Myosin-3 OS=Homo sapiens GN=MYH3 PE=1 SV=3	2002	224850	138	84	27	12	14.9	5.62	9464	1	0	726.014	2175.02	3	2175.02	0.0019	1	31.08	21	28	0.026	K	EVTERAEDEEEINAELTAK	K			5	File5713 Spectrum7955 scans: 10803
8	MYH3_HUMAN	Myosin-3 OS=Homo sapiens GN=MYH3 PE=1 SV=3	2002	224850	138	84	27	12	14.9	5.62	9466	1	0	726.014	2175.02	3	2175.02	0.003	1	61.3	23	28	2.5e-05	K	EVTERAEDEEEINAELTAK	K			12	File5713 Spectrum8104 scans: 10964
8	MYH3_HUMAN	Myosin-3 OS=Homo sapiens GN=MYH3 PE=1 SV=3	2002	224850	138	84	27	12	14.9	5.62	9467	1	0	726.014	2175.02	3	2175.02	0.003	1	47.27	25	28	0.00063	K	EVTERAEDEEEINAELTAK	K			14	File5713 Spectrum8213 scans: 11079
8	MYH3_HUMAN	Myosin-3 OS=Homo sapiens GN=MYH3 PE=1 SV=3	2002	224850	138	84	27	12	14.9	5.62	9468	1	0	726.014	2175.02	3	2175.02	0.0034	1	36.59	20	28	0.0074	K	EVTERAEDEEEINAELTAK	K			9	File5713 Spectrum5007 scans: 7669
8	MYH3_HUMAN	Myosin-3 OS=Homo sapiens GN=MYH3 PE=1 SV=3	2002	224850	138	84	27	12	14.9	5.62	9469	1	0	726.015	2175.02	3	2175.02	0.0048	1	35.4	19	28	0.0099	K	EVTERAEDEEEINAELTAK	K			18	File5713 Spectrum5203 scans: 7875
8	MYH3_HUMAN	Myosin-3 OS=Homo sapiens GN=MYH3 PE=1 SV=3	2002	224850	138	84	27	12	14.9	5.62	9470	1	0	726.015	2175.02	3	2175.02	0.0052	1	35.85	20	28	0.0091	K	EVTERAEDEEEINAELTAK	K			6	File5713 Spectrum7676 scans: 10500
8	MYH3_HUMAN	Myosin-3 OS=Homo sapiens GN=MYH3 PE=1 SV=3	2002	224850	138	84	27	12	14.9	5.62	9471	1	0	726.015	2175.02	3	2175.02	0.0054	1	54.11	19	28	0.00013	K	EVTERAEDEEEINAELTAK	K			6	File5713 Spectrum8037 scans: 10890
8	MYH3_HUMAN	Myosin-3 OS=Homo sapiens GN=MYH3 PE=1 SV=3	2002	224850	138	84	27	12	14.9	5.62	9472	1	0	726.015	2175.02	3	2175.02	0.0054	1	40.5	19	28	0.0031	K	EVTERAEDEEEINAELTAK	K			18	File5713 Spectrum5096 scans: 7763
8	MYH3_HUMAN	Myosin-3 OS=Homo sapiens GN=MYH3 PE=1 SV=3	2002	224850	138	84	27	12	14.9	5.62	9473	1	0	726.015	2175.02	3	2175.02	0.0056	1	23.36	18	28	0.16	K	EVTERAEDEEEINAELTAK	K			9	File5713 Spectrum8812 scans: 11751
8	MYH3_HUMAN	Myosin-3 OS=Homo sapiens GN=MYH3 PE=1 SV=3	2002	224850	138	84	27	12	14.9	5.62	9475	1	0	726.015	2175.02	3	2175.02	0.0061	1	32.62	22	28	0.019	K	EVTERAEDEEEINAELTAK	K			22	File5713 Spectrum5423 scans: 8106
8	MYH3_HUMAN	Myosin-3 OS=Homo sapiens GN=MYH3 PE=1 SV=3	2002	224850	138	84	27	12	14.9	5.62	9476	1	0	726.015	2175.02	3	2175.02	0.0063	1	38.95	19	28	0.0044	K	EVTERAEDEEEINAELTAK	K			10	File5713 Spectrum5317 scans: 7995
8	MYH3_HUMAN	Myosin-3 OS=Homo sapiens GN=MYH3 PE=1 SV=3	2002	224850	138	84	27	12	14.9	5.62	9477	2	0	726.015	2175.02	3	2175.02	0.0067	1	4.8	17	28	12	K	EVTERAEDEEEINAELTAK	K			3	File5713 Spectrum8901 scans: 11924
8	MYH3_HUMAN	Myosin-3 OS=Homo sapiens GN=MYH3 PE=1 SV=3	2002	224850	138	84	27	12	14.9	5.62	9478	1	0	1088.52	2175.03	2	2175.02	0.0072	1	10.15	18	28	3.4	K	EVTERAEDEEEINAELTAK	K			2	File5713 Spectrum8041 scans: 10894
8	MYH3_HUMAN	Myosin-3 OS=Homo sapiens GN=MYH3 PE=1 SV=3	2002	224850	138	84	27	12	14.9	5.62	9479	1	0	726.016	2175.03	3	2175.02	0.0072	1	4.58	13	28	12	K	EVTERAEDEEEINAELTAK	K			4	File5713 Spectrum8969 scans: 12027
8	MYH3_HUMAN	Myosin-3 OS=Homo sapiens GN=MYH3 PE=1 SV=3	2002	224850	138	84	27	12	14.9	5.62	9480	3	0	726.016	2175.03	3	2175.02	0.0074	1	7.01	20	28	7	K	EVTERAEDEEEINAELTAK	K			4	File5713 Spectrum9024 scans: 12104
8	MYH3_HUMAN	Myosin-3 OS=Homo sapiens GN=MYH3 PE=1 SV=3	2002	224850	138	84	27	12	14.9	5.62	9481	1	0	1088.52	2175.03	2	2175.02	0.0086	1	67.66	22	28	6.1e-06	K	EVTERAEDEEEINAELTAK	K			15	File5713 Spectrum5030 scans: 7693
8	MYH3_HUMAN	Myosin-3 OS=Homo sapiens GN=MYH3 PE=1 SV=3	2002	224850	138	84	27	12	14.9	5.62	9482	1	0	726.016	2175.03	3	2175.02	0.0088	1	32.48	19	28	0.02	K	EVTERAEDEEEINAELTAK	K			9	File5713 Spectrum8709 scans: 11610
8	MYH3_HUMAN	Myosin-3 OS=Homo sapiens GN=MYH3 PE=1 SV=3	2002	224850	138	84	27	12	14.9	5.62	9483	1	0	726.016	2175.03	3	2175.02	0.0091	1	2.74	15	28	19	K	EVTERAEDEEEINAELTAK	K			2	File5713 Spectrum8836 scans: 11796
8	MYH3_HUMAN	Myosin-3 OS=Homo sapiens GN=MYH3 PE=1 SV=3	2002	224850	138	84	27	12	14.9	5.62	9485	5	0	726.017	2175.03	3	2175.02	0.0101	1	2.73	17	28	19	K	EVTERAEDEEEINAELTAK	K			2	File5713 Spectrum8930 scans: 11971
8	MYH3_HUMAN	Myosin-3 OS=Homo sapiens GN=MYH3 PE=1 SV=3	2002	224850	138	84	27	12	14.9	5.62	9487	6	0	726.017	2175.03	3	2175.02	0.0114	1	2.19	17	28	22	K	EVTERAEDEEEINAELTAK	K			4	File5713 Spectrum7444 scans: 10252
8	MYH3_HUMAN	Myosin-3 OS=Homo sapiens GN=MYH3 PE=1 SV=3	2002	224850	138	84	27	12	14.9	5.62	9488	1	0	726.017	2175.03	3	2175.02	0.0121	1	17.51	23	28	0.66	K	EVTERAEDEEEINAELTAK	K			4	File5713 Spectrum7164 scans: 9953
8	MYH3_HUMAN	Myosin-3 OS=Homo sapiens GN=MYH3 PE=1 SV=3	2002	224850	138	84	27	12	14.9	5.62	9489	1	0	726.018	2175.03	3	2175.02	0.0147	1	31.68	18	28	0.026	K	EVTERAEDEEEINAELTAK	K			6	File5713 Spectrum8659 scans: 11550
8	MYH3_HUMAN	Myosin-3 OS=Homo sapiens GN=MYH3 PE=1 SV=3	2002	224850	138	84	27	12	14.9	5.62	9490	1	0	726.019	2175.03	3	2175.02	0.0162	1	25.56	19	28	0.11	K	EVTERAEDEEEINAELTAK	K			5	File5713 Spectrum8755 scans: 11667
8	MYH3_HUMAN	Myosin-3 OS=Homo sapiens GN=MYH3 PE=1 SV=3	2002	224850	138	84	27	12	14.9	5.62	9492	1	0	726.02	2175.04	3	2175.02	0.0204	1	25.3	21	29	0.12	K	EVTERAEDEEEINAELTAK	K			6	File5713 Spectrum8602 scans: 11488
8	MYH3_HUMAN	Myosin-3 OS=Homo sapiens GN=MYH3 PE=1 SV=3	2002	224850	138	84	27	12	14.9	5.62	9694	1	0	605.056	2416.2	4	2416.2	-0.0011	2	17.06	21	29	0.85	K	IKEVTERAEDEEEINAELTAK	K			5	File5713 Spectrum9005 scans: 12076
8	MYH3_HUMAN	Myosin-3 OS=Homo sapiens GN=MYH3 PE=1 SV=3	2002	224850	138	84	27	12	14.9	5.62	9696	1	0	605.056	2416.2	4	2416.2	-0.0004	2	32.44	27	29	0.024	K	IKEVTERAEDEEEINAELTAK	K			12	File5713 Spectrum8797 scans: 11734
8	MYH3_HUMAN	Myosin-3 OS=Homo sapiens GN=MYH3 PE=1 SV=3	2002	224850	138	84	27	12	14.9	5.62	9697	1	0	806.406	2416.2	3	2416.2	0.0006	2	24.99	21	29	0.14	K	IKEVTERAEDEEEINAELTAK	K			13	File5713 Spectrum8796 scans: 11733
8	MYH3_HUMAN	Myosin-3 OS=Homo sapiens GN=MYH3 PE=1 SV=3	2002	224850	138	84	27	12	14.9	5.62	9698	7	0	605.057	2416.2	4	2416.2	0.0008	2	4.83	20	29	14	K	IKEVTERAEDEEEINAELTAK	K			5	File5713 Spectrum9100 scans: 12203
8	MYH3_HUMAN	Myosin-3 OS=Homo sapiens GN=MYH3 PE=1 SV=3	2002	224850	138	84	27	12	14.9	5.62	9701	1	0	806.407	2416.2	3	2416.2	0.0014	2	45.63	16	29	0.0012	K	IKEVTERAEDEEEINAELTAK	K			28	File5713 Spectrum5217 scans: 7890
8	MYH3_HUMAN	Myosin-3 OS=Homo sapiens GN=MYH3 PE=1 SV=3	2002	224850	138	84	27	12	14.9	5.62	9704	1	0	806.407	2416.2	3	2416.2	0.0023	2	18.02	20	29	0.69	K	IKEVTERAEDEEEINAELTAK	K			4	File5713 Spectrum8851 scans: 11825
8	MYH3_HUMAN	Myosin-3 OS=Homo sapiens GN=MYH3 PE=1 SV=3	2002	224850	138	84	27	12	14.9	5.62	9705	1	0	806.407	2416.2	3	2416.2	0.0023	2	46.22	21	29	0.001	K	IKEVTERAEDEEEINAELTAK	K			18	File5713 Spectrum5304 scans: 7981
8	MYH3_HUMAN	Myosin-3 OS=Homo sapiens GN=MYH3 PE=1 SV=3	2002	224850	138	84	27	12	14.9	5.62	9706	1	0	605.057	2416.2	4	2416.2	0.0023	2	36.71	28	29	0.0093	K	IKEVTERAEDEEEINAELTAK	K			10	File5713 Spectrum8853 scans: 11829
8	MYH3_HUMAN	Myosin-3 OS=Homo sapiens GN=MYH3 PE=1 SV=3	2002	224850	138	84	27	12	14.9	5.62	9707	1	0	605.057	2416.2	4	2416.2	0.0026	2	33.24	24	29	0.021	K	IKEVTERAEDEEEINAELTAK	K			14	File5713 Spectrum4816 scans: 7469
8	MYH3_HUMAN	Myosin-3 OS=Homo sapiens GN=MYH3 PE=1 SV=3	2002	224850	138	84	27	12	14.9	5.62	9708	1	0	806.407	2416.2	3	2416.2	0.0028	2	11.02	23	29	3.5	K	IKEVTERAEDEEEINAELTAK	K			6	File5713 Spectrum9038 scans: 12122
8	MYH3_HUMAN	Myosin-3 OS=Homo sapiens GN=MYH3 PE=1 SV=3	2002	224850	138	84	27	12	14.9	5.62	9709	4	0	806.407	2416.2	3	2416.2	0.0028	2	3.45	22	29	20	K	IKEVTERAEDEEEINAELTAK	K			2	File5713 Spectrum9196 scans: 12319
8	MYH3_HUMAN	Myosin-3 OS=Homo sapiens GN=MYH3 PE=1 SV=3	2002	224850	138	84	27	12	14.9	5.62	9711	1	0	806.407	2416.2	3	2416.2	0.0032	2	50.39	26	29	0.0004	K	IKEVTERAEDEEEINAELTAK	K			12	File5713 Spectrum7654 scans: 10476
8	MYH3_HUMAN	Myosin-3 OS=Homo sapiens GN=MYH3 PE=1 SV=3	2002	224850	138	84	27	12	14.9	5.62	9712	1	0	806.407	2416.2	3	2416.2	0.0032	2	49.07	18	29	0.00054	K	IKEVTERAEDEEEINAELTAK	K			23	File5713 Spectrum4838 scans: 7492
8	MYH3_HUMAN	Myosin-3 OS=Homo sapiens GN=MYH3 PE=1 SV=3	2002	224850	138	84	27	12	14.9	5.62	9713	1	0	605.057	2416.2	4	2416.2	0.0033	2	39.35	24	29	0.0051	K	IKEVTERAEDEEEINAELTAK	K			26	File5713 Spectrum4916 scans: 7574
8	MYH3_HUMAN	Myosin-3 OS=Homo sapiens GN=MYH3 PE=1 SV=3	2002	224850	138	84	27	12	14.9	5.62	9714	1	0	806.407	2416.2	3	2416.2	0.0035	2	32.27	23	29	0.026	K	IKEVTERAEDEEEINAELTAK	K			13	File5713 Spectrum6336 scans: 9069
8	MYH3_HUMAN	Myosin-3 OS=Homo sapiens GN=MYH3 PE=1 SV=3	2002	224850	138	84	27	12	14.9	5.62	9716	1	0	806.408	2416.2	3	2416.2	0.0039	2	22.13	17	29	0.27	K	IKEVTERAEDEEEINAELTAK	K			14	File5713 Spectrum4742 scans: 7391
8	MYH3_HUMAN	Myosin-3 OS=Homo sapiens GN=MYH3 PE=1 SV=3	2002	224850	138	84	27	12	14.9	5.62	9717	1	0	1209.11	2416.2	2	2416.2	0.0039	2	97.91	27	29	7.1e-09	K	IKEVTERAEDEEEINAELTAK	K			16	File5713 Spectrum4841 scans: 7495
8	MYH3_HUMAN	Myosin-3 OS=Homo sapiens GN=MYH3 PE=1 SV=3	2002	224850	138	84	27	12	14.9	5.62	9718	1	0	806.408	2416.2	3	2416.2	0.0041	2	29.75	25	29	0.047	K	IKEVTERAEDEEEINAELTAK	K			8	File5713 Spectrum8996 scans: 12064
8	MYH3_HUMAN	Myosin-3 OS=Homo sapiens GN=MYH3 PE=1 SV=3	2002	224850	138	84	27	12	14.9	5.62	9719	1	0	806.408	2416.2	3	2416.2	0.0041	2	42	19	29	0.0028	K	IKEVTERAEDEEEINAELTAK	K			20	File5713 Spectrum8099 scans: 10958
8	MYH3_HUMAN	Myosin-3 OS=Homo sapiens GN=MYH3 PE=1 SV=3	2002	224850	138	84	27	12	14.9	5.62	9720	1	0	806.408	2416.2	3	2416.2	0.0043	2	38.5	19	29	0.0063	K	IKEVTERAEDEEEINAELTAK	K			12	File5713 Spectrum6009 scans: 8724
8	MYH3_HUMAN	Myosin-3 OS=Homo sapiens GN=MYH3 PE=1 SV=3	2002	224850	138	84	27	12	14.9	5.62	9721	1	0	605.058	2416.2	4	2416.2	0.0045	2	21.51	28	29	0.31	K	IKEVTERAEDEEEINAELTAK	K			9	File5713 Spectrum8960 scans: 12016
8	MYH3_HUMAN	Myosin-3 OS=Homo sapiens GN=MYH3 PE=1 SV=3	2002	224850	138	84	27	12	14.9	5.62	9722	1	0	806.408	2416.2	3	2416.2	0.0048	2	35.3	16	29	0.013	K	IKEVTERAEDEEEINAELTAK	K			13	File5713 Spectrum5644 scans: 8338
8	MYH3_HUMAN	Myosin-3 OS=Homo sapiens GN=MYH3 PE=1 SV=3	2002	224850	138	84	27	12	14.9	5.62	9723	1	0	806.408	2416.2	3	2416.2	0.005	2	41.06	17	29	0.0035	K	IKEVTERAEDEEEINAELTAK	K			27	File5713 Spectrum5136 scans: 7805
8	MYH3_HUMAN	Myosin-3 OS=Homo sapiens GN=MYH3 PE=1 SV=3	2002	224850	138	84	27	12	14.9	5.62	9724	2	0	806.408	2416.2	3	2416.2	0.0052	2	7.38	20	29	8	K	IKEVTERAEDEEEINAELTAK	K			4	File5713 Spectrum8955 scans: 12009
8	MYH3_HUMAN	Myosin-3 OS=Homo sapiens GN=MYH3 PE=1 SV=3	2002	224850	138	84	27	12	14.9	5.62	9725	1	0	605.058	2416.2	4	2416.2	0.0055	2	23.24	19	29	0.21	K	IKEVTERAEDEEEINAELTAK	K			6	File5713 Spectrum7063 scans: 9845
8	MYH3_HUMAN	Myosin-3 OS=Homo sapiens GN=MYH3 PE=1 SV=3	2002	224850	138	84	27	12	14.9	5.62	9726	1	0	605.058	2416.2	4	2416.2	0.0055	2	36.85	23	29	0.009	K	IKEVTERAEDEEEINAELTAK	K			15	File5713 Spectrum5002 scans: 7664
8	MYH3_HUMAN	Myosin-3 OS=Homo sapiens GN=MYH3 PE=1 SV=3	2002	224850	138	84	27	12	14.9	5.62	9727	1	0	806.408	2416.2	3	2416.2	0.0056	2	41.62	21	29	0.003	K	IKEVTERAEDEEEINAELTAK	K			19	File5713 Spectrum7944 scans: 10791
8	MYH3_HUMAN	Myosin-3 OS=Homo sapiens GN=MYH3 PE=1 SV=3	2002	224850	138	84	27	12	14.9	5.62	9728	1	0	806.408	2416.2	3	2416.2	0.0056	2	44.7	22	29	0.0015	K	IKEVTERAEDEEEINAELTAK	K			20	File5713 Spectrum8171 scans: 11035
8	MYH3_HUMAN	Myosin-3 OS=Homo sapiens GN=MYH3 PE=1 SV=3	2002	224850	138	84	27	12	14.9	5.62	9729	1	0	605.058	2416.2	4	2416.2	0.0057	2	20.18		29	0.42	K	IKEVTERAEDEEEINAELTAK	K			6	File5713 Spectrum8925 scans: 11963
8	MYH3_HUMAN	Myosin-3 OS=Homo sapiens GN=MYH3 PE=1 SV=3	2002	224850	138	84	27	12	14.9	5.62	9730	1	0	806.408	2416.2	3	2416.2	0.0059	2	41.66	22	29	0.003	K	IKEVTERAEDEEEINAELTAK	K			10	File5713 Spectrum7131 scans: 9918
8	MYH3_HUMAN	Myosin-3 OS=Homo sapiens GN=MYH3 PE=1 SV=3	2002	224850	138	84	27	12	14.9	5.62	9731	1	0	806.408	2416.2	3	2416.2	0.0059	2	18.28	15	29	0.65	K	IKEVTERAEDEEEINAELTAK	K			13	File5713 Spectrum7864 scans: 10704
8	MYH3_HUMAN	Myosin-3 OS=Homo sapiens GN=MYH3 PE=1 SV=3	2002	224850	138	84	27	12	14.9	5.62	9732	1	0	605.058	2416.2	4	2416.2	0.006	2	28.41	20	29	0.063	K	IKEVTERAEDEEEINAELTAK	K			12	File5713 Spectrum7146 scans: 9934
8	MYH3_HUMAN	Myosin-3 OS=Homo sapiens GN=MYH3 PE=1 SV=3	2002	224850	138	84	27	12	14.9	5.62	9733	1	0	806.408	2416.2	3	2416.2	0.0063	2	35.02	19	29	0.014	K	IKEVTERAEDEEEINAELTAK	K			9	File5713 Spectrum7490 scans: 10301
8	MYH3_HUMAN	Myosin-3 OS=Homo sapiens GN=MYH3 PE=1 SV=3	2002	224850	138	84	27	12	14.9	5.62	9734	1	0	806.409	2416.2	3	2416.2	0.0067	2	39.92	21	29	0.0044	K	IKEVTERAEDEEEINAELTAK	K			21	File5713 Spectrum8245 scans: 11114
8	MYH3_HUMAN	Myosin-3 OS=Homo sapiens GN=MYH3 PE=1 SV=3	2002	224850	138	84	27	12	14.9	5.62	9735	1	0	605.058	2416.2	4	2416.2	0.0067	2	38.98		29	0.0056	K	IKEVTERAEDEEEINAELTAK	K			11	File5713 Spectrum8895 scans: 11915
8	MYH3_HUMAN	Myosin-3 OS=Homo sapiens GN=MYH3 PE=1 SV=3	2002	224850	138	84	27	12	14.9	5.62	9736	1	0	1209.11	2416.2	2	2416.2	0.0069	2	22.47	16	29	0.25	K	IKEVTERAEDEEEINAELTAK	K			6	File5713 Spectrum5208 scans: 7880
8	MYH3_HUMAN	Myosin-3 OS=Homo sapiens GN=MYH3 PE=1 SV=3	2002	224850	138	84	27	12	14.9	5.62	9737	1	0	605.058	2416.2	4	2416.2	0.007	2	32.68	20	29	0.024	K	IKEVTERAEDEEEINAELTAK	K			13	File5713 Spectrum8247 scans: 11116
8	MYH3_HUMAN	Myosin-3 OS=Homo sapiens GN=MYH3 PE=1 SV=3	2002	224850	138	84	27	12	14.9	5.62	9738	1	0	806.409	2416.2	3	2416.2	0.007	2	27.61	16	29	0.076	K	IKEVTERAEDEEEINAELTAK	K			6	File5713 Spectrum7224 scans: 10016
8	MYH3_HUMAN	Myosin-3 OS=Homo sapiens GN=MYH3 PE=1 SV=3	2002	224850	138	84	27	12	14.9	5.62	9739	1	0	806.409	2416.2	3	2416.2	0.007	2	27.06		29	0.086	K	IKEVTERAEDEEEINAELTAK	K			13	File5713 Spectrum5565 scans: 8255
8	MYH3_HUMAN	Myosin-3 OS=Homo sapiens GN=MYH3 PE=1 SV=3	2002	224850	138	84	27	12	14.9	5.62	9740	1	0	605.058	2416.2	4	2416.2	0.0072	2	36.75	27	29	0.0092	K	IKEVTERAEDEEEINAELTAK	K			13	File5713 Spectrum7400 scans: 10206
8	MYH3_HUMAN	Myosin-3 OS=Homo sapiens GN=MYH3 PE=1 SV=3	2002	224850	138	84	27	12	14.9	5.62	9741	1	0	806.409	2416.2	3	2416.2	0.0072	2	28.69	26	29	0.059	K	IKEVTERAEDEEEINAELTAK	K			10	File5713 Spectrum7061 scans: 9843
8	MYH3_HUMAN	Myosin-3 OS=Homo sapiens GN=MYH3 PE=1 SV=3	2002	224850	138	84	27	12	14.9	5.62	9742	1	0	806.409	2416.2	3	2416.2	0.0072	2	29.33	20	29	0.051	K	IKEVTERAEDEEEINAELTAK	K			8	File5713 Spectrum7778 scans: 10612
8	MYH3_HUMAN	Myosin-3 OS=Homo sapiens GN=MYH3 PE=1 SV=3	2002	224850	138	84	27	12	14.9	5.62	9744	1	0	806.409	2416.2	3	2416.2	0.0074	2	34.35	22	29	0.016	K	IKEVTERAEDEEEINAELTAK	K			16	File5713 Spectrum8031 scans: 10884
8	MYH3_HUMAN	Myosin-3 OS=Homo sapiens GN=MYH3 PE=1 SV=3	2002	224850	138	84	27	12	14.9	5.62	9745	1	0	1209.11	2416.2	2	2416.2	0.0076	2	76.05	27	29	1.1e-06	K	IKEVTERAEDEEEINAELTAK	K			23	File5713 Spectrum4751 scans: 7400
8	MYH3_HUMAN	Myosin-3 OS=Homo sapiens GN=MYH3 PE=1 SV=3	2002	224850	138	84	27	12	14.9	5.62	9746	1	0	605.058	2416.2	4	2416.2	0.0077	2	16.22	22	29	1	K	IKEVTERAEDEEEINAELTAK	K			9	File5713 Spectrum8870 scans: 11869
8	MYH3_HUMAN	Myosin-3 OS=Homo sapiens GN=MYH3 PE=1 SV=3	2002	224850	138	84	27	12	14.9	5.62	9747	1	0	806.409	2416.2	3	2416.2	0.0079	2	33.62	20	29	0.019	K	IKEVTERAEDEEEINAELTAK	K			10	File5713 Spectrum8830 scans: 11783
8	MYH3_HUMAN	Myosin-3 OS=Homo sapiens GN=MYH3 PE=1 SV=3	2002	224850	138	84	27	12	14.9	5.62	9748	1	0	806.409	2416.2	3	2416.2	0.0079	2	29.28	20	29	0.052	K	IKEVTERAEDEEEINAELTAK	K			9	File5713 Spectrum6665 scans: 9425
8	MYH3_HUMAN	Myosin-3 OS=Homo sapiens GN=MYH3 PE=1 SV=3	2002	224850	138	84	27	12	14.9	5.62	9749	1	0	806.409	2416.2	3	2416.2	0.0079	2	29.63	23	29	0.048	K	IKEVTERAEDEEEINAELTAK	K			10	File5713 Spectrum5738 scans: 8437
8	MYH3_HUMAN	Myosin-3 OS=Homo sapiens GN=MYH3 PE=1 SV=3	2002	224850	138	84	27	12	14.9	5.62	9750	1	0	806.409	2416.2	3	2416.2	0.0079	2	20.76	17	29	0.37	K	IKEVTERAEDEEEINAELTAK	K			14	File5713 Spectrum6091 scans: 8811
8	MYH3_HUMAN	Myosin-3 OS=Homo sapiens GN=MYH3 PE=1 SV=3	2002	224850	138	84	27	12	14.9	5.62	9751	1	0	605.058	2416.2	4	2416.2	0.0082	2	26.1	18	29	0.11	K	IKEVTERAEDEEEINAELTAK	K			13	File5713 Spectrum4725 scans: 7373
8	MYH3_HUMAN	Myosin-3 OS=Homo sapiens GN=MYH3 PE=1 SV=3	2002	224850	138	84	27	12	14.9	5.62	9752	1	0	806.409	2416.21	3	2416.2	0.0085	2	39.73	25	29	0.0047	K	IKEVTERAEDEEEINAELTAK	K			18	File5713 Spectrum5839 scans: 8543
8	MYH3_HUMAN	Myosin-3 OS=Homo sapiens GN=MYH3 PE=1 SV=3	2002	224850	138	84	27	12	14.9	5.62	9754	1	0	806.409	2416.21	3	2416.2	0.0087	2	36.75	20	29	0.0094	K	IKEVTERAEDEEEINAELTAK	K			12	File5713 Spectrum8670 scans: 11563
8	MYH3_HUMAN	Myosin-3 OS=Homo sapiens GN=MYH3 PE=1 SV=3	2002	224850	138	84	27	12	14.9	5.62	9756	1	0	806.409	2416.21	3	2416.2	0.0094	2	38.59	23	29	0.0062	K	IKEVTERAEDEEEINAELTAK	K			8	File5713 Spectrum8865 scans: 11863
8	MYH3_HUMAN	Myosin-3 OS=Homo sapiens GN=MYH3 PE=1 SV=3	2002	224850	138	84	27	12	14.9	5.62	9758	1	0	605.059	2416.21	4	2416.2	0.0096	2	16.82	26	29	0.92	K	IKEVTERAEDEEEINAELTAK	K			5	File5713 Spectrum6876 scans: 9648
8	MYH3_HUMAN	Myosin-3 OS=Homo sapiens GN=MYH3 PE=1 SV=3	2002	224850	138	84	27	12	14.9	5.62	9759	1	0	605.059	2416.21	4	2416.2	0.0096	2	38.31	20	29	0.0065	K	IKEVTERAEDEEEINAELTAK	K			17	File5713 Spectrum8512 scans: 11394
8	MYH3_HUMAN	Myosin-3 OS=Homo sapiens GN=MYH3 PE=1 SV=3	2002	224850	138	84	27	12	14.9	5.62	9760	1	0	806.409	2416.21	3	2416.2	0.01	2	29.9	18	29	0.045	K	IKEVTERAEDEEEINAELTAK	K			10	File5713 Spectrum6426 scans: 9168
8	MYH3_HUMAN	Myosin-3 OS=Homo sapiens GN=MYH3 PE=1 SV=3	2002	224850	138	84	27	12	14.9	5.62	9761	1	0	806.41	2416.21	3	2416.2	0.0101	2	24.9	18	29	0.14	K	IKEVTERAEDEEEINAELTAK	K			10	File5713 Spectrum6589 scans: 9342
8	MYH3_HUMAN	Myosin-3 OS=Homo sapiens GN=MYH3 PE=1 SV=3	2002	224850	138	84	27	12	14.9	5.62	9762	1	0	806.41	2416.21	3	2416.2	0.0101	2	40.41	16	29	0.004	K	IKEVTERAEDEEEINAELTAK	K			17	File5713 Spectrum5382 scans: 8063
8	MYH3_HUMAN	Myosin-3 OS=Homo sapiens GN=MYH3 PE=1 SV=3	2002	224850	138	84	27	12	14.9	5.62	9763	1	0	806.41	2416.21	3	2416.2	0.0101	2	40.65	21	29	0.0038	K	IKEVTERAEDEEEINAELTAK	K			22	File5713 Spectrum5039 scans: 7703
8	MYH3_HUMAN	Myosin-3 OS=Homo sapiens GN=MYH3 PE=1 SV=3	2002	224850	138	84	27	12	14.9	5.62	9765	1	0	806.41	2416.21	3	2416.2	0.0103	2	34.7	22	29	0.015	K	IKEVTERAEDEEEINAELTAK	K			12	File5713 Spectrum8444 scans: 11323
8	MYH3_HUMAN	Myosin-3 OS=Homo sapiens GN=MYH3 PE=1 SV=3	2002	224850	138	84	27	12	14.9	5.62	9766	1	0	806.41	2416.21	3	2416.2	0.0103	2	31.16	20	29	0.034	K	IKEVTERAEDEEEINAELTAK	K			9	File5713 Spectrum5476 scans: 8162
8	MYH3_HUMAN	Myosin-3 OS=Homo sapiens GN=MYH3 PE=1 SV=3	2002	224850	138	84	27	12	14.9	5.62	9767	1	0	605.059	2416.21	4	2416.2	0.0106	2	39.7	19	29	0.0047	K	IKEVTERAEDEEEINAELTAK	K			14	File5713 Spectrum8832 scans: 11786
8	MYH3_HUMAN	Myosin-3 OS=Homo sapiens GN=MYH3 PE=1 SV=3	2002	224850	138	84	27	12	14.9	5.62	9768	1	0	806.41	2416.21	3	2416.2	0.0107	2	36.1	24	29	0.011	K	IKEVTERAEDEEEINAELTAK	K			9	File5713 Spectrum8889 scans: 11907
8	MYH3_HUMAN	Myosin-3 OS=Homo sapiens GN=MYH3 PE=1 SV=3	2002	224850	138	84	27	12	14.9	5.62	9769	1	0	806.41	2416.21	3	2416.2	0.0109	2	35.16	18	29	0.013	K	IKEVTERAEDEEEINAELTAK	K			10	File5713 Spectrum6848 scans: 9618
8	MYH3_HUMAN	Myosin-3 OS=Homo sapiens GN=MYH3 PE=1 SV=3	2002	224850	138	84	27	12	14.9	5.62	9770	1	0	806.41	2416.21	3	2416.2	0.0114	2	32.91	19	29	0.022	K	IKEVTERAEDEEEINAELTAK	K			10	File5713 Spectrum6979 scans: 9757
8	MYH3_HUMAN	Myosin-3 OS=Homo sapiens GN=MYH3 PE=1 SV=3	2002	224850	138	84	27	12	14.9	5.62	9771	1	0	806.41	2416.21	3	2416.2	0.0114	2	51.5	18	29	0.00031	K	IKEVTERAEDEEEINAELTAK	K			26	File5713 Spectrum4960 scans: 7620
8	MYH3_HUMAN	Myosin-3 OS=Homo sapiens GN=MYH3 PE=1 SV=3	2002	224850	138	84	27	12	14.9	5.62	9772	1	0	605.059	2416.21	4	2416.2	0.0116	2	26.82	23	29	0.091	K	IKEVTERAEDEEEINAELTAK	K			15	File5713 Spectrum8340 scans: 11213
8	MYH3_HUMAN	Myosin-3 OS=Homo sapiens GN=MYH3 PE=1 SV=3	2002	224850	138	84	27	12	14.9	5.62	9773	1	0	806.41	2416.21	3	2416.2	0.012	2	18.68	20	29	0.6	K	IKEVTERAEDEEEINAELTAK	K			7	File5713 Spectrum8921 scans: 11957
8	MYH3_HUMAN	Myosin-3 OS=Homo sapiens GN=MYH3 PE=1 SV=3	2002	224850	138	84	27	12	14.9	5.62	9774	1	0	806.41	2416.21	3	2416.2	0.012	2	33.49	26	29	0.02	K	IKEVTERAEDEEEINAELTAK	K			9	File5713 Spectrum6524 scans: 9271
8	MYH3_HUMAN	Myosin-3 OS=Homo sapiens GN=MYH3 PE=1 SV=3	2002	224850	138	84	27	12	14.9	5.62	9776	1	0	1209.11	2416.21	2	2416.2	0.0122	2	77.84	27	29	7.4e-07	K	IKEVTERAEDEEEINAELTAK	K			13	File5713 Spectrum5024 scans: 7687
8	MYH3_HUMAN	Myosin-3 OS=Homo sapiens GN=MYH3 PE=1 SV=3	2002	224850	138	84	27	12	14.9	5.62	9778	5	0	1209.11	2416.21	2	2416.2	0.0152	2	2.18	17	29	26	K	IKEVTERAEDEEEINAELTAK	K			2	File5713 Spectrum7187 scans: 9977
8	MYH3_HUMAN	Myosin-3 OS=Homo sapiens GN=MYH3 PE=1 SV=3	2002	224850	138	84	27	12	14.9	5.62	9779	1	0	806.411	2416.21	3	2416.2	0.0155	2	27.05	17	29	0.086	K	IKEVTERAEDEEEINAELTAK	K			9	File5713 Spectrum8763 scans: 11679
8	MYH3_HUMAN	Myosin-3 OS=Homo sapiens GN=MYH3 PE=1 SV=3	2002	224850	138	84	27	12	14.9	5.62	9780	1	0	806.411	2416.21	3	2416.2	0.0155	2	35.21	20	29	0.013	K	IKEVTERAEDEEEINAELTAK	K			11	File5713 Spectrum8580 scans: 11465
8	MYH3_HUMAN	Myosin-3 OS=Homo sapiens GN=MYH3 PE=1 SV=3	2002	224850	138	84	27	12	14.9	5.62	9781	1	0	806.411	2416.21	3	2416.2	0.0156	2	53.41	21	29	0.0002	K	IKEVTERAEDEEEINAELTAK	K			22	File5713 Spectrum8724 scans: 11627
8	MYH3_HUMAN	Myosin-3 OS=Homo sapiens GN=MYH3 PE=1 SV=3	2002	224850	138	84	27	12	14.9	5.62	9782	1	0	806.412	2416.21	3	2416.2	0.0158	2	41.24	20	29	0.0033	K	IKEVTERAEDEEEINAELTAK	K			11	File5713 Spectrum6237 scans: 8964
8	MYH3_HUMAN	Myosin-3 OS=Homo sapiens GN=MYH3 PE=1 SV=3	2002	224850	138	84	27	12	14.9	5.62	9783	1	0	605.061	2416.21	4	2416.2	0.017	2	37.04	24	29	0.0087	K	IKEVTERAEDEEEINAELTAK	K			16	File5713 Spectrum8648 scans: 11538
8	MYH3_HUMAN	Myosin-3 OS=Homo sapiens GN=MYH3 PE=1 SV=3	2002	224850	138	84	27	12	14.9	5.62	9784	1	0	605.061	2416.21	4	2416.2	0.0174	2	43.39	21	29	0.002	K	IKEVTERAEDEEEINAELTAK	K			14	File5713 Spectrum8715 scans: 11617
8	MYH3_HUMAN	Myosin-3 OS=Homo sapiens GN=MYH3 PE=1 SV=3	2002	224850	138	84	27	12	14.9	5.62	9785	1	0	605.061	2416.21	4	2416.2	0.0177	2	35.6	25	29	0.012	K	IKEVTERAEDEEEINAELTAK	K			12	File5713 Spectrum8759 scans: 11673
8	MYH3_HUMAN	Myosin-3 OS=Homo sapiens GN=MYH3 PE=1 SV=3	2002	224850	138	84	27	12	14.9	5.62	9786	1	0	806.413	2416.22	3	2416.2	0.0191	2	42.18	27	29	0.0027	K	IKEVTERAEDEEEINAELTAK	K			12	File5713 Spectrum8337 scans: 11210
8	MYH3_HUMAN	Myosin-3 OS=Homo sapiens GN=MYH3 PE=1 SV=3	2002	224850	138	84	27	12	14.9	5.62	9787	1	0	806.413	2416.22	3	2416.2	0.0213	2	39.36	23	29	0.005	K	IKEVTERAEDEEEINAELTAK	K			10	File5713 Spectrum6758 scans: 9523
8	MYH3_HUMAN	Myosin-3 OS=Homo sapiens GN=MYH3 PE=1 SV=3	2002	224850	138	84	27	12	14.9	5.62	9788	1	0	605.062	2416.22	4	2416.2	0.0226	2	30.88	25	29	0.035	K	IKEVTERAEDEEEINAELTAK	K			14	File5713 Spectrum8583 scans: 11469
8	MYH3_HUMAN	Myosin-3 OS=Homo sapiens GN=MYH3 PE=1 SV=3	2002	224850	138	84	27	12	14.9	5.62	9958	2	0	1017	4063.97	4	4063.96	0.015	1	3.83	17	27	11	R	QEAPPHIFSISDNAYQFMLTDRENQSILITGESGAGK	T			2	File5713 Spectrum8319 scans: 11191
9	K2C8_HUMAN	Keratin, type II cytoskeletal 8 OS=Homo sapiens GN=KRT8 PE=1 SV=7	1417	53671	80	57	43	37	65.2	5.52	16	1	1	352.188	702.362	2	702.366	-0.0037	0	31.23	26	30	0.038	K	VSTSGPR	A			6	File5713 Spectrum328 scans: 2499
9	K2C8_HUMAN	Keratin, type II cytoskeletal 8 OS=Homo sapiens GN=KRT8 PE=1 SV=7	1417	53671	80	57	43	37	65.2	5.52	54	1	0	356.67	711.326	2	711.33	-0.0037	0	34.93	22	26	0.0071	K	HGDDLR	R			5	File5713 Spectrum138 scans: 2255
9	K2C8_HUMAN	Keratin, type II cytoskeletal 8 OS=Homo sapiens GN=KRT8 PE=1 SV=7	1417	53671	80	57	43	37	65.2	5.52	55	1	0	356.671	711.327	2	711.33	-0.003	0	19.25	21	26	0.28	K	HGDDLR	R			4	File5713 Spectrum182 scans: 2316
9	K2C8_HUMAN	Keratin, type II cytoskeletal 8 OS=Homo sapiens GN=KRT8 PE=1 SV=7	1417	53671	80	57	43	37	65.2	5.52	185	1	1	366.697	731.38	2	731.381	-0.0015	0	28.01	29	31	0.11	K	VELESR	L			5	File5713 Spectrum1599 scans: 4002
9	K2C8_HUMAN	Keratin, type II cytoskeletal 8 OS=Homo sapiens GN=KRT8 PE=1 SV=7	1417	53671	80	57	43	37	65.2	5.52	425	1	1	383.694	765.374	2	765.377	-0.0028	0	31	25	28	0.025	R	VGSSNFR	G			6	File5713 Spectrum1441 scans: 3830
[truncated: 15,285 more rows]
